# Supplementary material for: Bacteroidales Secreted Antimicrobial Proteins Target Surface Molecules Necessary for Gut Colonization and Mediate Competition In Vivo
Source: mBio. 2016 Aug 23;7(4):e01055-16. doi: 10.1128/mBio.01055-16 (PMC4999547; doi:10.1128/mBio.01055-16)
Supplement: Table S2 — Clusters of Bacteroidetes MACPF domain-containing proteins. [file mbo004162946st2.xlsx]

## Sheet: MACPF proteins
Table S2. Non-redundant clusters of Bacteroidetes MACPF domain proteins
Clusters contain MACPF domain proteins that are >99% similar over 100% length. BSAP-1 and BSAP-2 are highlighted in yellow.
cluster (no. proteins)	genome	MACPF gene name	length (aa)	GI	contig:location
cluster 01 (43 proteins)	Bacteroides fragilis 638R	BF638R_1646 (BSAP-1)	372	CBW22174.1	FQ312004.1:1925539..1926657
	Bacteroides fragilis 320 BFRA	ADA73_RS12240	372	WP_009291990.1	NZ_JVLR01000094.1:complement(66304..67422)
	Bacteroides fragilis 322 BFRA	ADA80_RS07925	372	WP_009291990.1	NZ_JVLP01000066.1:complement(66304..67422)
	Bacteroides fragilis 321 BFRA	ADB44_RS09675	372	WP_009291990.1	NZ_JVLQ01000074.1:complement(66308..67426)
	Bacteroides fragilis 885 BFRA	ADC57_RS00440	372	WP_009291990.1	NZ_JUPJ01000004.1:complement(19476..20594)
	Bacteroides fragilis 894 BFRA	ADC61_RS09470	372	WP_009291990.1	NZ_JUOZ01000136.1:449..1567
	Bacteroides fragilis 915 BFRA	ADK02_RS21455	372	WP_009291990.1	NZ_JUOA01001137.1:4115..5233
	Bacteroides fragilis YCH46	BF1634	372	BAD48382.1	AP006841.1:1902939..1904057
	Bacteroides fragilis 3 1 12	BFAG_00974	372	EFR52280.1	EQ973213.1:1138590..1139708
	Bacteroides sp. 2 1 56FAA	HMPREF1018_01740	372	EGN08800.1	GL945043.1:2082752..2083870
	Bacteroides fragilis CL07T00C01	HMPREF1055_01288	372	EIK39631.1	JH724206.1:complement(1414018..1415136)
	Bacteroides fragilis CL07T12C05	HMPREF1056_01634	372	EIY97812.1	JH724215.1:1996053..1997171
	Bacteroides fragilis str. I1345	M066_1626	372	EYB19610.1	JGEW01000017.1:129251..130369
	Bacteroides fragilis str. J-143-4	M067_1727	364	EXZ19763.1	JGDH01000034.1:728..1822
	Bacteroides fragilis str. J38-1	M068_1622	364	EXZ89674.1	JGDV01000029.1:101728..102822
	Bacteroides fragilis str. B1 -UDC16-1	M069_1772	372	EXZ83823.1	JGDU01000232.1:88729..89847
	Bacteroides fragilis str. A7 -UDC12-2	M070_1523	364	EYA62173.1	JGEK01000058.1:101497..102591
	Bacteroides fragilis str. 2-F-2 -4	M076_1635	364	EXZ45116.1	JGDM01000035.1:671..1765
	Bacteroides fragilis str. 2-F-2 -5	M077_1747	372	EXY18748.1	JGCN01000046.1:686..1804
	Bacteroides fragilis str. 2-F-2 -7	M078_1667	364	EXY22590.1	JGCO01000277.1:4672..5766
	Bacteroides fragilis str. 3996 N-B- 6	M079_1648	364	EXY85111.1	JGDA01000208.1:5098..6192
	Bacteroides fragilis str. 1007-1-F -7	M100_1591	364	EXZ40123.1	JGDL01000022.1:100777..101871
	Bacteroides fragilis str. 1007-1-F -9	M103_1789	372	EYA25345.1	JGEC01000016.1:100753..101871
	Bacteroides fragilis str. 1007-1-F -10	M104_4085	364	EYA13423.1	JGEA01000032.1:complement(720367..721461)
	Bacteroides fragilis str. 1009-4-F -7	M105_2100	372	EYA34557.1	JGEE01000027.1:115713..116831
	Bacteroides fragilis str. 1009-4-F -10	M106_1597	372	EYA30072.1	JGED01000012.1:221687..222805
	Bacteroides fragilis str. 3725 D9-v	M107_2399	372	EXZ63207.1	JGDQ01000015.1:229765..230883
	Bacteroides fragilis str. 3719 T6	M115_1539	364	EYA48801.1	JGEH01000038.1:101680..102774
	Bacteroides fragilis str. 3783N1-6	M119_1896	364	EYB09582.1	JGEU01000034.1:439412..440506
	Bacteroides fragilis str. 3783N1-8	M120_1906	372	EXZ68823.1	JGDR01000050.1:476442..477560
	Bacteroides fragilis str. 3976T8	M123_1767	364	EXZ73852.1	JGDS01000046.1:55895..56989
	Bacteroides fragilis str. 3998T-B-3	M125_2032	364	EXY91253.1	JGDB01000065.1:581..1675
	Bacteroides fragilis str. S24L15	M132_1451	372	EYA71812.1	JGEM01000033.1:161..1279
	Bacteroides fragilis str. S24L26	M133_1503	372	EYA76455.1	JGEN01000044.1:123130..124248
	Bacteroides fragilis str. S24L34	M134_1669	372	EYA80928.1	JGEO01000031.1:136009..137127
	Bacteroides fragilis str. 3-F-2 -6	M144_1629	372	EXZ78984.1	JGDT01000037.1:158..1276
	Bacteroides fragilis str. 34-F-2 -13	M145_1554	359	EXY36298.1	JGCQ01000266.1:1..1081
	Bacteroides fragilis str. 1007-1-F -3	M146_1961	364	EYA19777.1	JGEB01000069.1:100777..101871
	Bacteroides fragilis str. 1007-1-F -4	M147_1644	372	EXZ34480.1	JGDK01000105.1:626..1744
	Bacteroides fragilis str. 1007-1-F -5	M148_1670	372	EYE56899.1	JGVD01000037.1:166..1284
	Bacteroides fragilis str. 1007-1-F -6	M149_1805	372	EYE64573.1	JGVF01000060.1:121999..123117
	Bacteroides fragilis BE1	MB0529_01508	372	CUA18156.1	LN877293.1:1901174..1902292
	Bacteroides fragilis BOB25	VU15_06900	372	AKA51458.1	CP011073.1:1756146..1757264
cluster 02 (30 proteins)	Bacteroides fragilis 320 BFRA	ADA73_RS02410	506	WP_005793337.1	NZ_JVLR01000019.1:71566..73086
	Bacteroides fragilis 322 BFRA	ADA80_RS08210	506	WP_005793337.1	NZ_JVLP01000072.1:10325..11845
	Bacteroides fragilis 321 BFRA	ADB44_RS16635	506	WP_005793337.1	NZ_JVLQ01000118.1:complement(56202..57722)
	Bacteroides fragilis YCH46	BF2685	506	BAD49435.1	AP006841.1:3084799..3086319
	Bacteroides fragilis 638R	BF638R_2714	506	CBW23210.1	FQ312004.1:3183584..3185104
	Bacteroides sp. 2 1 16	HMPREF0101_01895	506	EEZ28281.1	GG705209.1:2097164..2098684
	Bacteroides sp. 2 1 56FAA	HMPREF1018_02853	506	EGN07225.1	GL945044.1:1003699..1005219
	Bacteroides fragilis CL07T00C01	HMPREF1055_00045	506	EIK40416.1	JH724206.1:complement(54131..55651)
	Bacteroides fragilis CL07T12C05	HMPREF1056_02880	506	EIY94703.1	JH724215.1:3360887..3362407
	Bacteroides fragilis str. A7 -UDC12-2	M070_2656	506	EYA61035.1	JGEK01000065.1:12687..14207
	Bacteroides fragilis str. 3996 N-B- 6	M079_2797	506	EXY84078.1	JGDA01000244.1:70970..72490
	Bacteroides fragilis str. 3397 T10	M080_2450	506	EXY27159.1	JGCP01002489.1:106710..108230
	Bacteroides fragilis str. 1007-1-F -7	M100_2810	506	EXZ38949.1	JGDL01000038.1:115283..116803
	Bacteroides fragilis str. 1007-1-F -8	M101_2609	247	EXY12730.1	JGCM01000112.1:48949..49690
	Bacteroides fragilis str. 1007-1-F -9	M103_2868	506	EYA24360.1	JGEC01000020.1:130048..131568
	Bacteroides fragilis str. 1007-1-F -10	M104_2757	506	EYA14277.1	JGEA01000025.1:179768..181288
	Bacteroides fragilis str. 1009-4-F -7	M105_3134	506	EYA33646.1	JGEE01000032.1:168535..170055
	Bacteroides fragilis str. 1009-4-F -10	M106_1841	506	EYA29810.1	JGED01000015.1:163373..164893
	Bacteroides fragilis str. 3725 D9-v	M107_2891	506	EXZ62954.1	JGDQ01000016.1:130306..131826
	Bacteroides fragilis str. 3397 T14	M108_2648	506	EXZ53419.1	JGDO01000036.1:181405..182925
	Bacteroides fragilis str. 3397 N2	M109_2574	506	EXZ48723.1	JGDN01000066.1:181405..182925
	Bacteroides fragilis str. 3397 N3	M110_2668	506	EYA43346.1	JGEG01000073.1:181405..182925
	Bacteroides fragilis str. S24L15	M132_2481	506	EYA70911.1	JGEM01000059.1:116767..118287
	Bacteroides fragilis str. S24L26	M133_2565	506	EYA75453.1	JGEN01000050.1:116702..118222
	Bacteroides fragilis str. S24L34	M134_2691	506	EYA79945.1	JGEO01000044.1:115047..116567
	Bacteroides fragilis str. 3-F-2 -6	M144_2717	506	EXZ78040.1	JGDT01000066.1:72023..73543
	Bacteroides fragilis str. 1007-1-F -3	M146_3190	506	EYA18693.1	JGEB01000077.1:179768..181288
	Bacteroides fragilis str. 1007-1-F -4	M147_2801	506	EXZ33416.1	JGDK01000122.1:105921..107441
	Bacteroides fragilis str. 1007-1-F -5	M148_2852	506	EYE53188.1	JGVD01000063.1:119997..121517
	Bacteroides fragilis str. 1007-1-F -6	M149_2962	506	EYE63304.1	JGVF01000065.1:115046..116566
cluster 03 (20 proteins)	Bacteroides fragilis YCH46	BF1566	486	BAD48316.1	AP006841.1:complement(1818433..1819893)
	Bacteroides fragilis CAG-47	BN669_01411	486	CDD38241.1	FR894294.1:176916..178376
	Bacteroides sp. 3 2 5	BSHG_0134	486	EES87215.1	JH636044.1:complement(1802092..1803552)
	Bacteroides fragilis HMW 615	HMPREF1204_03336	486	EKA84218.1	JH815493.1:complement(451759..453219)
	Bacteroides fragilis DCMOUH0042B	HR50_17775	486	KER48922.1	JPGQ01000191.1:202403..203863
	Bacteroides fragilis DCMOUH0085B	IB64_11650	486	KER51695.1	JPHP01000066.1:1600..3060
	Bacteroides fragilis JCM 11017	JCM11017_RS03375	486	WP_005816746.1	NZ_BAIY01000004.1:complement(17214..18674)
	Bacteroides fragilis str. B1 -UDC16-1	M069_1710	486	EXZ83761.1	JGDU01000232.1:complement(4152..5612)
	Bacteroides fragilis str. DS-71	M073_1472	352	EXZ10540.1	JGDF01000057.1:complement(22069..23129)
	Bacteroides fragilis str. 3986 T-B-9	M083_1493	479	EXY70824.1	JGCX01000042.1:complement(17128..18567)
	Bacteroides fragilis str. 3988 T1	M084_1415	486	EXY80790.1	JGCZ01000055.1:complement(17613..19073)
	Bacteroides fragilis str. 3725 D9-v	M107_2338	486	EXZ63146.1	JGDQ01000015.1:complement(145259..146719)
	Bacteroides fragilis str. 3986T-B-10	M111_4148	187	EXY58358.1	JGCV01000206.1:1..561
	Bacteroides fragilis str. 3986 T-B-13	M112_1592	486	EYA57052.1	JGEJ01000009.1:complement(121059..122519)
	Bacteroides fragilis str. 3986 N3	M113_1584	486	EYE67738.1	JGVG01000009.1:complement(119790..121250)
	Bacteroides fragilis str. 3986 N-B-22	M114_1392	486	EYA53408.1	JGEI01000012.1:complement(119790..121250)
	Bacteroides fragilis str. 3719 A10	M116_1647	486	EXZ58755.1	JGDP01000074.1:complement(43162..44622)
	Bacteroides fragilis str. 3774 T13	M117_1384	486	EXY41499.1	JGCR01000204.1:complement(19506..20966)
	Bacteroides fragilis str. 3976T8	M123_1651	486	EXZ73937.1	JGDS01000045.1:complement(39248..40708)
	Bacteroides fragilis str. 3988T-B-14	M124_4003	308	EXY77098.1	JGCY01000007.1:complement(1..925)
cluster 04 (14 proteins)	Bacteroides intestinalis DSM 17393	BACINT_00423	559	EDV07407.1	ABJL02000003.1:complement(28410..30089)
	Bacteroides plebeius DSM 17135	BACPLE_01336	559	EDY96268.1	DS990120.2:complement(41681..43360)
	Bacteroides fragilis 3 1 12	BFAG_03570	559	EFR54872.1	EQ973216.1:2574..4253
	Bacteroides fragilis DCMOUH0018B	EE52_0206020	333	KFX75586.1	JMZZ02000094.1:complement(1536..2538)
	Bacteroides sp. D22	HMPREF0106_02882	559	EFI12971.1	GG774809.1:complement(48872..50551)
	Bacteroides eggerthii 1 2 48FAA	HMPREF1016_03647	559	EFV28142.1	GL622552.1:complement(20297..21976)
	Bacteroides eggerthii str. 1 2 48FAA	HMPREF1016_RS0119365	559	WP_004295348.1	NZ_AKBX01000010.1:complement(41554..43233)
	Parabacteroides merdae CL03T12C32	HMPREF1060_03364	559	EKN08300.1	JH976456.1:complement(153342..155021)
	Bacteroides dorei CL03T12C01	HMPREF1065_04347	559	EIY32516.1	JH724164.1:4760..6439
	Bacteroides uniformis CL03T00C23	HMPREF1072_04153	559	EIY70208.1	JH724261.1:complement(13667..15346)
	Bacteroides uniformis CL03T12C37	HMPREF1073_04081	559	EIY72539.1	JH724271.1:complement(11264..12943)
	Bacteroides faecis MAJ27	KCY_RS0124185	559	WP_007559167.1	NZ_AGDG01000048.1:7657..9336
	Bacteroides fragilis str. B1 -UDC16-1	M069_5973	559	EXZ85847.1	JGDU01000141.1:complement(2471..4150)
	Bacteroides vulgatus str. 3975 RP4	M099_3674	559	KDS46579.1	JNHM01000120.1:15885..17564
cluster 05 (10 proteins)	Bacteroides xylanisolvens str. SD CC 1b	BN890_16620	549	CDM04088.1	CBXG010000019.1:complement(70422..72071)
	Bacteroides xylanisolvens str. SD CC 2a	BN891_12240	549	CDL98327.1	CBXH010000018.1:61129..62778
	Bacteroides sp. D1	BSAG_00140	360	EEO48430.2	JH114344.1:649..1733
	Bacteroides sp. 2 2 4	BSCG_02855	549	EEO55929.1	EQ973360.1:148156..149805
	Bacteroides ovatus SD CMC 3f	CUY_2106	549	EFF52993.1	ADMO01000053.1:complement(58231..59880)
	Bacteroides xylanisolvens SD CC 2a	CW1_1049	549	EFF56795.1	ADMP01000187.1:30549..32198
	Bacteroides xylanisolvens SD CC 1b	CW3_1454	549	EFG12423.1	ADKP01000163.1:complement(34734..36383)
	Bacteroides sp. 2 1 22	HMPREF0102_00396	549	EEZ05397.1	GG705173.1:586194..587843
	Bacteroides sp. D22	HMPREF0106_01001	549	EFI14957.1	GG774798.1:complement(242813..244462)
	Bacteroides sp. 1 1 30	HMPREF0127_02494	549	EGN04130.1	GL945095.1:complement(65641..67290)
cluster 06 (7 proteins)	Bacteroides cellulosilyticus CL09T06C25	AA416_00135	476	KWR59857.1	LRGD01000001.1:complement(167737..169167)
	Bacteroides cellulosilyticus DSM 14838	BACCELL_05502	476	EEF86897.1	EQ973495.1:571050..572480
	Bacteroides cellulosilyticus CAG-158	BN506_04130	476	CDB73198.1	FR886569.1:93172..94602
	Bacteroides cellulosilyticus str. WH2	BWH2_RS0118270	476	WP_029428297.1	NZ_ATFI01000008.1:complement(142401..143831)
	Bacteroides cellulosilyticus WH2	BcellWH2_01334	476	ALJ58595.1	CP012801.1:1479666..1481096
	Bacteroides cellulosilyticus CL02T12C19	HMPREF1062_02883	476	EIY30466.1	JH724087.1:complement(311063..312493)
	Bacteroides sp. 14-A	K429_RS0105100	476	WP_025726236.1	NZ_JAGH01000001.1:complement(1360957..1362387)
cluster 07 (5 proteins)	Bacteroides sp. UW	AK91_RS00410	506	WP_005806692.1	NZ_JANI01000001.1:102349..103869
	Bacteroides fragilis DCMSKEJBY0001B	EC80_0220635	506	KER59643.1	JMZX02000210.1:complement(54109..55629)
	Bacteroides fragilis DCMOUH0017B	EC81_0205185	506	KER78533.1	JMZY02000031.1:complement(53851..55371)
	Bacteroides fragilis HMW 610	HMPREF1203_00874	506	EKA91499.1	JH815482.1:973200..974720
	Bacteroides fragilis HMW 616	HMPREF1205_04263	506	EKA82305.1	JH815524.1:2377612..2379132
cluster 08 (5 proteins)	Bacteroides cellulosilyticus CL09T06C25	AA416_01320	353	KWR58604.1	LRGD01000005.1:complement(59577..60638)
	Bacteroides cellulosilyticus CAG-158	BN506_00481	351	CDB72709.1	FR886378.1:complement(36298..37353)
	Bacteroides cellulosilyticus str. WH2	BWH2_RS0104720	351	WP_022208367.1	NZ_ATFI01000001.1:complement(1422976..1424031)
	Bacteroides cellulosilyticus WH2	BcellWH2_03100	351	ALJ60337.1	CP012801.1:complement(3965417..3966472)
	Bacteroides sp. 14-A	K429_RS0112090	351	WP_022208367.1	NZ_JAGH01000002.1:complement(1231009..1232064)
cluster 09 (4 proteins)	Parabacteroides sp. D26	HMPREF1000_02346	716	KMW40568.1	KQ236106.1:78644..80794
	Parabacteroides distasonis CL09T03C24	HMPREF1059_02732	716	EKN24253.1	JH976489.1:81277..83427
	Parabacteroides sp. 20 3	HMPREF9008_02040	716	EFK61772.1	GG774997.1:complement(340927..343077)
	Parabacteroides distasonis 2b7A	VH03_RS04675	716	WP_044544998.1	NZ_CDRH01000122.1:5319..7469
cluster 10 (4 proteins)	Bacteroides uniformis ATCC 8492	BACUNI_00959	656	EDO55287.1	DS362239.1:46671..48641
	Bacteroides uniformis CAG-3	BN594_02326	658	CDE01031.1	FR897527.1:99383..101359
	Bacteroides sp. D20	HMPREF0969_01421	651	EFA20008.1	GG730106.1:255006..256961
	Bacteroides sp. 4 1 36	HMPREF1007_00197	658	EFV27683.1	GL622500.1:253530..255506
cluster 11 (4 proteins)	Elizabethkingia anophelis PW2809	AC921_RS01955	557	WP_009088513.1	NZ_CBYE010000011.1:complement(242728..244401)
	Elizabethkingia anophelis R26	D505_04224	557	ELR80451.1	ANIW01000052.1:complement(47571..49244)
	Elizabethkingia anophelis Ag1	EAAG1_10627	557	EHM97624.1	AHHG01000014.1:complement(170906..172579)
	Elizabethkingia anophelis As1	EZBTHKR_0948	557	KMU63938.1	LFKT01000004.1:complement(171210..172883)
cluster 12 (4 proteins)	Bacteroides uniformis CL03T00C23	HMPREF1072_03071	557	EIY72784.1	JH724260.1:complement(3749538..3751211)
	Bacteroides uniformis CL03T12C37	HMPREF1073_02064	557	EIY78322.1	JH724268.1:2328249..2329922
	Bacteroides uniformis str. 3978 T3 i	M093_1002	557	KDS61558.1	JNHO01000003.1:complement(243250..244923)
	Bacteroides uniformis str. 3978 T3 ii	M094_0706	557	KDS51394.1	JNHN01000170.1:complement(133912..135585)
cluster 13 (4 proteins)	Bacteroides fragilis 885 BFRA	ADC57_RS17365	486	WP_050444420.1	NZ_JUPJ01000310.1:8548..10008
	Bacteroides fragilis 894 BFRA	ADC61_RS10815	486	WP_050444420.1	NZ_JUOZ01000155.1:complement(5037..6497)
	Bacteroides fragilis 915 BFRA	ADK02_RS03380	486	WP_050444420.1	NZ_JUOA01000206.1:complement(5025..6485)
	Bacteroides fragilis str. J38-1	M068_0191	486	EXZ91126.1	JGDV01000006.1:1718..3178
cluster 14 (3 proteins)	Bacteroides cellulosilyticus CL09T06C25	AA416_01856	801	KWR58197.1	LRGD01000007.1:156086..158491
	Bacteroides cellulosilyticus CL02T12C19	HMPREF1062_02123	801	EIY32189.1	JH724086.1:719861..722266
	Bacteroides sp. 14-A	K429_RS0108700	814	WP_026366645.1	NZ_JAGH01000002.1:complement(233044..235488)
cluster 15 (3 proteins)	Bacteroides dorei HS1 L 1 B 010	EL88_18145	559	AII64950.1	CP007619.1:4002888..4004567
	Bacteroides vulgatus str. 3775 SL-B- 10 -iv	M097_4900	542	KDS23364.1	JNHI01000116.1:complement(83374..85002)
	Bacteroides vulgatus str. 3775 SR-B- 19	M098_3629	559	KDS39885.1	JNHJ01000029.1:complement(81091..82770)
cluster 16 (3 proteins)	Bacteroides massiliensis DSM 17679	B035_RS0104105	536	WP_005940799.1	NZ_KB890324.1:53261..54871
	Bacteroides massiliensis str. DSM 17679	HMPREF1534_02177	536	EOA54784.1	KB905472.1:2500568..2502178
	Bacteroides massiliensis JCM 13223	JCM13223_RS06985	536	WP_005940799.1	NZ_BAJE01000011.1:52113..53723
cluster 17 (3 proteins)	Bacteroides uniformis CL03T00C23	HMPREF1072_01167 (BSAP-2)	508	EIY78134.1	JH724260.1:1383872..1385398
	Bacteroides uniformis dnLKV2	C801_00210	508	EOS11090.1	KE159482.1:250749..252275
	Bacteroides uniformis CL03T12C37	HMPREF1073_03392	508	EIY75186.1	JH724269.1:complement(1098460..1099986)
cluster 18 (3 proteins)	Bacteroides sp. 9 1 42FAA	BSBG_00813	491	EEO59846.1	KQ235757.1:complement(827957..829432)
	Bacteroides vulgatus CL09T03C04	HMPREF1058_01765	491	EIY79737.1	JH724283.1:544866..546341
	Bacteroides dorei CL03T12C01	HMPREF1065_02384	491	EIY37358.1	JH724155.1:complement(149272..150747)
cluster 19 (3 proteins)	Bacteroides sp. 9 1 42FAA	BSBG_00812	485	EEO59845.1	KQ235757.1:complement(829554..831011)
	Bacteroides vulgatus CL09T03C04	HMPREF1058_01764	485	EIY79736.1	JH724283.1:543287..544744
	Bacteroides dorei CL03T12C01	HMPREF1065_02385	485	EIY37359.1	JH724155.1:complement(150869..152326)
cluster 20 (3 proteins)	Bacteroides intestinalis DSM 17393	BACINT_03190	474	EDV04063.1	ABJL02000008.1:1402291..1403715
	Bacteroides intestinalis CAG-564	BN711_00750	474	CCY88117.1	HF992883.1:1759..3183
	Bacteroides intestinalis 2e7A	VH11_RS21485	441	WP_044534975.1	NZ_CDQQ01000967.1:1..1324
cluster 21 (3 proteins)	Bacteroides cellulosilyticus CL09T06C25	AA416_01855	462	KWR58196.1	LRGD01000007.1:154641..156029
	Bacteroides cellulosilyticus CL02T12C19	HMPREF1062_02122	462	EIY32188.1	JH724086.1:718416..719804
	Bacteroides sp. 14-A	K429_RS0108705	449	WP_026366646.1	NZ_JAGH01000002.1:complement(235506..236855)
cluster 22 (3 proteins)	Parabacteroides distasonis str. 3776 Po2 i	M090_0479	338	KDS42749.1	JNHL01000157.1:complement(118700..119716)
	Parabacteroides distasonis str. 3776 D15 i	M091_0244	338	KDS37503.1	JNHK01000088.1:complement(119120..120136)
	Parabacteroides distasonis str. 3776 D15 iv	M092_1720	338	KDS72960.1	JNHU01000004.1:complement(1100245..1101261)
cluster 23 (2 proteins)	Bacteroides cellulosilyticus CL09T06C25	AA416_01857	704	KWR58198.1	LRGD01000007.1:158514..160628
	Bacteroides cellulosilyticus CL02T12C19	HMPREF1062_02124	704	EIY32190.1	JH724086.1:722289..724403
cluster 24 (2 proteins)	Bacteroides thetaiotaomicron 19 BTHE	ADB40_RS14605	558	WP_011108830.1	NZ_JVQR01000226.1:21824..23500
	Bacteroides thetaiotaomicron VPI-5482	BT_3439	558	AAO78545.1	AE015928.1:complement(4430054..4431730)
cluster 25 (2 proteins)	Bacteroides thetaiotaomicron 19 BTHE	ADB40_RS14615	553	WP_011108828.1	NZ_JVQR01000226.1:24173..25834
	Bacteroides thetaiotaomicron VPI-5482	BT_3437	553	AAO78543.1	AE015928.1:complement(4427720..4429381)
cluster 26 (2 proteins)	Porphyromonas bennonis JCM 16335	JCM16335_RS08615	519	WP_025017996.1	NZ_BAME01000015.1:55252..56811
	Bacteroides sartorii JCM 16497	JCM16497_RS06800	519	WP_025017996.1	NZ_BAMF01000008.1:94441..96000
cluster 27 (2 proteins)	Bacteroides cellulosilyticus CL09T06C25	AA416_01831	502	KWR58172.1	LRGD01000007.1:complement(117520..119028)
	Bacteroides cellulosilyticus CL02T12C19	HMPREF1062_02095	502	EIY32537.1	JH724086.1:complement(680571..682079)
cluster 28 (2 proteins)	Bacteroides pyogenes DSM 20611	C234_RS16860	489	WP_051290271.1	NZ_ATZH01000068.1:1404..2873
	Bacteroides pyogenes JCM 6292	JCM6292_3817	489	GAE17235.1	BAIQ01000079.1:complement(869..2338)
cluster 29 (2 proteins)	Bacteroides xylanisolvens XB1A	BXY_26810	458	CBK67721.1	FP929033.1:3286090..3287466
	Bacteroides sp. 3 1 23	HMPREF9010_04345	488	EFI38831.1	GG774950.1:224387..225853
cluster 30 (2 proteins)	Bacteroides cellulosilyticus CL09T06C25	AA416_01830	478	KWR58171.1	LRGD01000007.1:115937..117373
	Bacteroides cellulosilyticus CL02T12C19	HMPREF1062_02094	478	EIY32536.1	JH724086.1:678988..680424
cluster 31 (2 proteins)	Bacteroides cellulosilyticus CL09T06C25	AA416_01854	470	KWR58195.1	LRGD01000007.1:153158..154570
	Bacteroides cellulosilyticus CL02T12C19	HMPREF1062_02121	470	EIY32187.1	JH724086.1:716933..718345
cluster 32 (2 proteins)	Bacteroides cellulosilyticus str. WH2	BWH2_RS0101590	422	WP_033160337.1	NZ_ATFI01000001.1:476927..478195
	Bacteroides cellulosilyticus WH2	BcellWH2_02456	468	ALJ59695.1	CP012801.1:3019236..3020642
cluster 33 (2 proteins)	Bacteroides cellulosilyticus DSM 14838	BACCELL_01585	397	EEF90730.1	EQ973490.1:complement(596868..598058)
	Bacteroides sp. 14-A	K429_RS0108845	465	WP_026366662.1	NZ_JAGH01000002.1:complement(274016..275413)
cluster 34 (2 proteins)	Bacteroides sp. 3 1 33FAA	HMPREF0105_2069	453	EEZ21515.1	GG705229.1:317290..318651
	Bacteroides sp. 3 1 40A	HMPREF9011_00463	461	EFV69269.1	GL635653.1:603679..605064
cluster 35 (2 proteins)	Bacteroides cellulosilyticus CL09T06C25	AA416_01853	428	KWR58194.1	LRGD01000007.1:151784..153070
	Bacteroides cellulosilyticus CL02T12C19	HMPREF1062_02120	428	EIY32186.1	JH724086.1:715559..716845
cluster 36 (2 proteins)	Bacteroides intestinalis DSM 17393	BACINT_00829	358	EDV07262.1	ABJL02000006.1:complement(457801..458877)
	Bacteroides intestinalis CAG-564	BN711_02414	358	CCY86710.1	HF993039.1:101274..102350
cluster 37 (1 protein)	Leeuwenhoekiella sp. Hel I 48	P162_RS0107240	1124	WP_028375739.1	NZ_JHZY01000002.1:complement(1659255..1662629)
cluster 38 (1 protein)	Dokdonia sp. PRO95	D017_RS00135	1111	WP_035333977.1	NZ_CM001837.1:37148..40483
cluster 39 (1 protein)	Dokdonia sp. 4H-3-7-5	Krodi_0142	1111	AEE18130.1	CP002528.1:164311..167646
cluster 40 (1 protein)	Dokdonia sp. MED134	MED134_03544	1102	EAQ38354.1	CP009301.1:858408..861716
cluster 41 (1 protein)	Dokdonia donghaensis DSW-1	NV36_00305	1102	KGO05439.1	JSAQ01000001.1:complement(76957..80265)
cluster 42 (1 protein)	Leeuwenhoekiella blandensis MED217	MED217_10914	1098	EAQ49360.1	CH672395.1:complement(2496596..2499892)
cluster 43 (1 protein)	Croceitalea dokdonensis DOKDO 023	I595_3630	931	KPM30334.1	LDJX01000011.1:complement(62368..65163)
cluster 44 (1 protein)	Bacteroides sp. CAG-1076	BN461_00532	824	CCY92760.1	HF993172.1:complement(11811..14285)
cluster 45 (1 protein)	Bacteroides helcogenes P 36-108	Bache_1010	793	ADV43021.1	CP002352.1:complement(1299808..1302189)
cluster 46 (1 protein)	Paraprevotella xylaniphila YIT 11841	HMPREF9442_03423	778	EGG50397.1	GL883887.1:complement(168830..171166)
cluster 47 (1 protein)	Parabacteroides sp. D13	HMPREF0619_03645	746	EEU50056.1	GG698742.1:complement(304652..306892)
cluster 48 (1 protein)	Bacteroides cellulosilyticus CL09T06C25	AA416_00412	742	KWR59390.1	LRGD01000002.1:complement(2060..4288)
cluster 49 (1 protein)	Bacteroides sp. 14-A	K429_RS0108695	704	WP_026366644.1	NZ_JAGH01000002.1:complement(230907..233021)
cluster 50 (1 protein)	Paraprevotella xylaniphila YIT 11841	HMPREF9442_03422	673	EGG50396.1	GL883887.1:complement(166812..168833)
cluster 51 (1 protein)	Bacteroides cellulosilyticus CL09T06C25	AA416_00411	645	KWR59389.1	LRGD01000002.1:complement(112..2049)
cluster 52 (1 protein)	Proteiniphilum acetatigenes DSM 18083	F597_RS19930	596	WP_019538000.1	NZ_KB905692.1:509553..511343
cluster 53 (1 protein)	Porphyromonas endodontalis ATCC 35406	POREN0001_1212	585	EEN83532.1	ACNN01000005.1:90985..92742
cluster 54 (1 protein)	Flavobacterium tegetincola DSM 22377	H602_RS0115725	573	WP_026978877.1	NZ_KE384387.1:complement(137045..138766)
cluster 55 (1 protein)	Bacteroides sp. CAG-462	BN666_02161	564	CDD82855.1	FR896617.1:complement(753..2447)
cluster 56 (1 protein)	Porphyromonas cangingivalis COT-109 OH1379	HQ34_01205	559	KGL50278.1	KN265632.1:complement(226303..227982)
cluster 57 (1 protein)	Bacteroides rodentium JCM 16496	JCM16496_RS12110	559	WP_025834555.1	NZ_BAKJ01000025.1:22741..24420
cluster 58 (1 protein)	Elizabethkingia meningoseptica B2D	FF18_16300	557	KFC38314.1	JNCG01000007.1:complement(142097..143770)
cluster 59 (1 protein)	Bacteroides sp. 1 1 14	HMPREF9007_04731	551	EFI02209.1	GG774714.1:complement(71632..73287)
cluster 60 (1 protein)	Sphingobacterium thalpophilum DSM 11723	BS55_RS0116590	550	WP_028070998.1	NZ_JMLD01000018.1:78477..80129
cluster 61 (1 protein)	Bacteroides sp. 3 1 23	HMPREF9010_04403	549	EFI38888.1	GG774950.1:complement(293405..295054)
cluster 62 (1 protein)	Bacteroides vulgatus dnLKV7	C800_03444	542	EOR99114.1	KE159479.1:256871..258499
cluster 63 (1 protein)	Mucilaginibacter paludis DSM 18603	Mucpa_5412	530	EHQ29484.1	CM001403.1:6384017..6385609
cluster 64 (1 protein)	Bacteroides helcogenes P 36-108	Bache_2426	529	ADV44392.1	CP002352.1:2935545..2937134
cluster 65 (1 protein)	Candidatus Alistipes marseilloanorexicus AP11	BN352_RS10910	524	WP_019246716.1	NZ_CAPH01000018.1:complement(140068..141642)
cluster 66 (1 protein)	Bacteroides oleiciplenus YIT 12058	HMPREF9447_02033	524	EKU90615.1	JH992941.1:complement(466094..467668)
cluster 67 (1 protein)	Bacteroides stercorirosoris JCM 17103	JCM17103_RS03510	524	WP_025830910.1	NZ_BAKL01000007.1:complement(26820..28394)
cluster 68 (1 protein)	Bacteroides intestinalis CAG-315	BN604_02639	521	CDD95923.1	FR897338.1:complement(27509..29074)
cluster 69 (1 protein)	Sporocytophaga myxococcoides PG-01	MYP_3278	519	GAL86049.1	BBLT01000006.1:356301..357860
cluster 70 (1 protein)	Sphingobacterium sp. ML3W	KO02_19740	514	AIM38680.1	CP009278.1:4425094..4426638
cluster 71 (1 protein)	Candidatus Bacteroides timonensis AP1	BN161_RS16935	512	WP_044268475.1	NZ_CBVI010000091.1:62875..64413
cluster 72 (1 protein)	Solitalea canadensis DSM 3403	Solca_1704	511	AFD06770.1	CP003349.1:2048379..2049914
cluster 73 (1 protein)	Sphingobacterium sp. ML3W	KO02_19725	496	AIM38677.1	CP009278.1:4420361..4421851
cluster 74 (1 protein)	Sphingobacterium sp. ML3W	KO02_19750	496	AIM38682.1	CP009278.1:4428266..4429756
cluster 75 (1 protein)	Bacteroides salyersiae CL02T12C01	HMPREF1071_01444	495	EIY66683.1	JH724307.1:1886686..1888173
cluster 76 (1 protein)	Bacteroides sp. 1 1 6	BSIG_1300	493	EES68975.1	JH636041.1:complement(1133911..1135392)
cluster 77 (1 protein)	Sphingobacterium sp. H1ai	U859_RS0110795	492	WP_025143384.1	NZ_AYMG01000011.1:complement(107218..108696)
cluster 78 (1 protein)	Bacteroides caccae CAG-21	BN535_00964	488	CCZ74745.1	HF997433.1:complement(52..1518)
cluster 79 (1 protein)	Bacteroidaceae bacterium MS4	TY03_RS00020	487	WP_042366227.1	NZ_HG726019.1:complement(3302..4765)
cluster 80 (1 protein)	Bacteroides fragilis 3 1 12	BFAG_00915	486	EFR52221.1	EQ973213.1:complement(1057687..1059147)
cluster 81 (1 protein)	Bacteroides fragilis HMW 610	HMPREF1203_04347	486	EKA88064.1	JH815485.1:complement(343765..345225)
cluster 82 (1 protein)	Bacteroidaceae bacterium MS4	TY03_RS07150	484	WP_052332419.1	NZ_HG726020.1:986886..988340
cluster 83 (1 protein)	Bacteroides thetaiotaomicron dnLKV9	C799_03772	482	EOR98862.1	KE159460.1:1027103..1028551
cluster 84 (1 protein)	Sphingobacterium sp. ACCC 05744	DI53_2321	481	KGE13909.1	JJMU01000033.1:45190..46635
cluster 85 (1 protein)	Pedobacter sp. PACM 27299	AQ505_23870	480	ALL08248.1	CP012996.1:complement(5675809..5677251)
cluster 86 (1 protein)	Bacteroides cellulosilyticus CAG-158	BN506_00539	480	CDB72981.1	FR886382.1:complement(10378..11820)
cluster 87 (1 protein)	Alistipes finegoldii DSM 17242	Alfi_1691	478	AFL78022.1	CP003274.1:complement(1908846..1910282)
cluster 88 (1 protein)	Bacteroides sp. CAG-754	BN772_00356	477	CDA86629.1	FR881660.1:4557..5990
cluster 89 (1 protein)	Chryseobacterium sp. CF365	EW65_RS04510	477	WP_034692942.1	NZ_JQJM01000006.1:70362..71795
cluster 90 (1 protein)	Candidatus Bacteroides timonensis AP1	BN161_RS04300	476	WP_044263386.1	NZ_CBVI010000014.1:28983..30413
cluster 91 (1 protein)	Chryseobacterium sp. YR477	EW78_RS22230	476	WP_047435645.1	NZ_KN549100.1:complement(1506930..1508360)
cluster 92 (1 protein)	Paraprevotella xylaniphila YIT 11841	HMPREF9442_03424	476	EGG50398.1	GL883887.1:complement(171199..172629)
cluster 93 (1 protein)	Chryseobacterium sp. YR480	EW79_RS20100	475	WP_047424996.1	NZ_JUGN01000017.1:81523..82950
cluster 94 (1 protein)	Sphingobacterium sp. H1ai	U859_RS0110800	475	WP_025143385.1	NZ_AYMG01000011.1:complement(109249..110676)
cluster 95 (1 protein)	Bacteroides intestinalis CAG-315	BN604_02420	474	CDD95380.1	FR897318.1:15196..16620
cluster 96 (1 protein)	Bacteroides oleiciplenus YIT 12058	HMPREF9447_05370	474	EKU87487.1	JH992947.1:119264..120688
cluster 97 (1 protein)	Bacteroidaceae bacterium MS4	TY03_RS19240	474	WP_042372954.1	NZ_HG726027.1:163005..164429
cluster 98 (1 protein)	Bacteroides nordii JCM 12987	JCM12987_RS02780	473	WP_025866589.1	NZ_BAJA01000003.1:124925..126346
cluster 99 (1 protein)	Solitalea canadensis DSM 3403	Solca_3841	470	AFD08838.1	CP003349.1:complement(4482474..4483886)
cluster 100 (1 protein)	Dysgonomonas sp. BGC7	BGC7_RS02560	469	WP_050699992.1	NZ_CVRP01000003.1:complement(183518..184927)
cluster 101 (1 protein)	Chryseobacterium sp. CF365	EW65_RS08515	466	WP_034694644.1	NZ_JQJM01000016.1:44709..46109
cluster 102 (1 protein)	Chryseobacterium hispalense DSM 25574	AT45_RS08675	465	WP_029295370.1	NZ_JARQ01000004.1:68760..70157
cluster 103 (1 protein)	Chryseobacterium piperi CTM	IQ37_01445	465	KFF29866.1	JPRJ01000002.1:37052..38449
cluster 104 (1 protein)	Chryseobacterium sp. CF365	EW65_RS04515	464	WP_034692944.1	NZ_JQJM01000006.1:72076..73470
cluster 105 (1 protein)	Chryseobacterium sp. Leaf201	ASE55_18675	463	KQM19252.1	LMKA01000140.1:complement(4116..5507)
cluster 106 (1 protein)	Barnesiella intestinihominis YIT 11860	HMPREF9448_02774	463	EJZ62091.1	JH815206.1:396206..397597
cluster 107 (1 protein)	Bacteroides cellulosilyticus CL09T06C25	AA416_00413	460	KWR59391.1	LRGD01000002.1:complement(4324..5706)
cluster 108 (1 protein)	Chryseobacterium gleum ATCC 35910	HMPREF0204_11601	460	EFK36569.1	GL379781.1:79359..80741
cluster 109 (1 protein)	Flavobacterium reichenbachii LMG 25512	IW19_18665	458	KFF07404.1	JPRL01000001.1:4034851..4036227
cluster 110 (1 protein)	Bacteroides sp. 14-A	K429_RS0108710	455	WP_026366647.1	NZ_JAGH01000002.1:complement(236965..238332)
cluster 111 (1 protein)	Chryseobacterium gregarium DSM 19109	H561_RS0121525	451	WP_027388818.1	NZ_KE387264.1:278404..279759
cluster 112 (1 protein)	Chryseobacterium sp. YR477	EW78_RS22225	449	WP_047435642.1	NZ_KN549100.1:complement(1505266..1506615)
cluster 113 (1 protein)	Cytophagales bacterium B6	I57_RS17280	449	WP_022832278.1	NZ_BACV01000653.1:complement(4809..6158)
cluster 114 (1 protein)	Bacteroides salyersiae CL02T12C01	HMPREF1071_03696	447	EIY58551.1	JH724309.1:complement(486991..488334)
cluster 115 (1 protein)	Chryseobacterium sp. YR485	EW77_RS16895	446	WP_047385952.1	NZ_KN549097.1:81562..82902
cluster 116 (1 protein)	Chryseobacterium sp. YR480	EW79_RS20105	446	WP_047424999.1	NZ_JUGN01000017.1:83276..84616
cluster 117 (1 protein)	Bacteroides cellulosilyticus CL09T06C25	AA416_00414	431	KWR59392.1	LRGD01000002.1:complement(5743..7038)
cluster 118 (1 protein)	Bacteroides sp. N54.MGS-20	WS43_RS10100	430	WP_046412510.1	NZ_LARM01000034.1:1..1294
cluster 119 (1 protein)	Bacteroides sp. 14-A	K429_RS0108720	428	WP_026366648.1	NZ_JAGH01000002.1:complement(238466..239752)
cluster 120 (1 protein)	Bacteroides sp. CAG-1076	BN461_00533	424	CCY92762.1	HF993172.1:complement(14305..15579)
cluster 121 (1 protein)	Bacteroides sp. CAG-1076	BN461_00531	423	CCY92757.1	HF993172.1:complement(10532..11803)
cluster 122 (1 protein)	Bacteroides helcogenes P 36-108	Bache_1009	420	ADV43020.1	CP002352.1:complement(1298549..1299811)
cluster 123 (1 protein)	Bacteroides helcogenes P 36-108	Bache_1011	418	ADV43022.1	CP002352.1:complement(1302197..1303453)
cluster 124 (1 protein)	Bacteroides sp. UNK.MGS-13	WW54_RS05445	412	WP_046414956.1	NZ_LBCE01000007.1:complement(90502..91740)
cluster 125 (1 protein)	Bacteroides pyogenes JCM 6294	JCM6294_3486	396	GAE20312.1	BAIR01000045.1:17561..18751
cluster 126 (1 protein)	Bacteroides thetaiotaomicron 2e6A	AQR41_RS23440	388	WP_054960758.1	NZ_CDQO01001133.1:1..1167
cluster 127 (1 protein)	Bacteroides xylanisolvens XB1A	BXY_27570	384	CBK67791.1	FP929033.1:complement(3371877..3373031)
cluster 128 (1 protein)	Bacteroides sp. 3 1 23	HMPREF9010_04348	381	EFI38834.1	GG774950.1:227676..228821
cluster 129 (1 protein)	Bacteroides faecichinchillae JCM 17102	JCM17102_RS18420	364	WP_025076228.1	NZ_BAKK01000054.1:11666..12760
cluster 130 (1 protein)	Prevotella ruminicola 23	PRU_2520	349	ADE83751.1	CP002006.1:complement(3048950..3049999)
cluster 131 (1 protein)	Bacteroides cellulosilyticus DSM 14838	BACCELL_02330	348	EEF90082.1	EQ973490.1:complement(1572708..1573754)
cluster 132 (1 protein)	Dysgonomonas sp. BGC7	BGC7_RS03695	348	WP_050700219.1	NZ_CVRP01000005.1:complement(173321..174367)
cluster 133 (1 protein)	Candidatus Bacteroides timonensis AP1	BN161_RS16940	348	WP_044268478.1	NZ_CBVI010000091.1:64572..65618
cluster 134 (1 protein)	Pedobacter kyungheensis KACC 16221	OC25_24485	344	KIA90838.1	JSYN01000039.1:32930..33964
cluster 135 (1 protein)	Sphingobacterium sp. H1ai	U859_RS0112220	344	WP_025143654.1	NZ_AYMG01000013.1:7576..8610
cluster 136 (1 protein)	Pedobacter sp. PACM 27299	AQ505_11430	340	ALL06048.1	CP012996.1:complement(2714672..2715694)
cluster 137 (1 protein)	Pedobacter sp. Leaf41	ASE92_16915	340	KQN33473.1	LMLE01000010.1:complement(228595..229617)
cluster 138 (1 protein)	Chryseobacterium indologenes NBRC 14944	CIN01S_11_02010	340	GAE65565.1	BAVL01000011.1:241487..242509
cluster 139 (1 protein)	Chryseobacterium sp. UNC8MFCol	M030_RS0122310	340	WP_027375439.1	NZ_KI535293.1:complement(88662..89684)
cluster 140 (1 protein)	Pedobacter sp. V48	N824_23675	339	ETZ22463.1	AWRU01000011.1:37122..38141
cluster 141 (1 protein)	Pedobacter sp. Hv1	AQF98_19230	338	KQB99086.1	LLWP01000010.1:41813..42829
cluster 142 (1 protein)	Chryseobacterium gregarium DSM 19109	H561_RS0113690	338	WP_027387525.1	NZ_AUMU01000011.1:133443..134459
cluster 143 (1 protein)	Anditalea andensis LY1	EL17_02825	333	KEO74625.1	JMIH01000014.1:complement(115677..116678)
cluster 144 (1 protein)	Prevotella sp. MA2016	T360_RS0100320	333	WP_028911014.1	NZ_JHUW01000006.1:complement(56965..57966)
cluster 145 (1 protein)	Chryseobacterium sp. ERMR1-04	AMQ68_15175	329	KPH12282.1	LIRF01000007.1:complement(95590..96579)
cluster 146 (1 protein)	Bacteroides cellulosilyticus CL02T12C19	HMPREF1062_05373	319	EIY21036.1	JH724090.1:complement(236942..237901)
cluster 147 (1 protein)	Sphingobacterium spiritivorum ATCC 33300	HMPREF0765_1250	308	EEI93217.1	GG668631.1:541968..542892
cluster 148 (1 protein)	Bacteroides helcogenes P 36-108	Bache_2425	307	ADV44391.1	CP002352.1:2934647..2935570
cluster 149 (1 protein)	Porphyromonadaceae bacterium COT-184 OH4590	HW49_07455	304	KGN79193.1	JRAN01000052.1:189654..190567
