# Supplementary material for: Bacteroidales Secreted Antimicrobial Proteins Target Surface Molecules Necessary for Gut Colonization and Mediate Competition In Vivo
Source: mBio. 2016 Aug 23;7(4):e01055-16. doi: 10.1128/mBio.01055-16 (PMC4999547; doi:10.1128/mBio.01055-16)
Supplement: Table S3 — Predicted functions of B. uniformis proteins encoded by the O-antigen loci. [file mbo004162946st3.xlsx]

## Sheet: (A) B. uniformis ATCC 8492
Table S3. Predicted function of proteins encoded within B. uniformis LPS core and O-antigen biosynthesis loci
Proteins encoded by ORFs within predicted LPS core and O-antigen biosynthesis loci of B. uniformis strains were analyzed for the presence of conserved protein motifs by submission to CDD, COG, PDB, and Pfam. The results of this analysis were used to predict the role of these proteins in LPS biosynthesis.
Results from individual B. uniformis strains are listed in separate tabs (A-I) of this excel spreadsheet.
Table S3A. B. uniformis ATCC 8492
gene name	annotation	database	hit no.	hit accession	probability	e-value	p-value	description
BACUNI_00954	(BACUNI_RS05450) antibiotic ABC transporter ATP-binding protein [Bacteroides uniformis ATCC 8492, WP_005825904.1, 26087..27925]
		CDD	1	TIGR00958	100	3.3e-98	5e-102	Antigen_peptide_transporter_2 Conjugate Transporter-2 (CT2) Family protein. [Transport and binding proteins, Other]
			2	PRK10789	100	3.1e-97	5e-101	putative multidrug transporter membrane\ATP-binding components
			3	PRK13657	100	9.4e-97	1e-100	cyclic beta-1,2-glucan ABC transporter
		COG	1	COG2274	100	2e-105	8e-109	SunT ABC-type bacteriocin/lantibiotic exporters, contain an N-terminal double-glycine peptidase domain
			2	COG1132	100	4e-95	1.6e-98	MdlB ABC-type multidrug transport system, ATPase and permease components
			3	COG4988	100	3.5e-94	1.4e-97	CydD ABC-type transport system involved in cytochrome bd biosynthesis, ATPase and permease components
		PDB70	1	4ry2_A	100	5e-100	6e-104	ABC-type bacteriocin transporter; C39 peptidase, ABC transporter, BI- functional ABC transporter
			2	4a82_A	100	1.1e-98	1e-102	Cystic fibrosis transmembrane conductance regulat; CFTR, ION channel, transport protein, casse protein
			3	3b5x_A	100	1.2e-93	1.5e-97	Lipid A export ATP-binding/permease protein MSBA; ABC transporter, lipid flippase, hydrolase, inner membrane, lipid transport, membrane
		PfamA28	1	PF00005	100	1.5e-34	2.9e-38	ABC_tran: ABC transporter This structure is on hold until Dec 1999
			2	PF00664	100	3.8e-26	7.6e-30	ABC_membrane: ABC transporter transmembrane region
			3	PF02463	99.6	9.3e-17	1.8e-20	SMC_N: RecF/RecN/SMC N terminal domain
BACUNI_00956	(BACUNI_RS05455) hypothetical protein [Bacteroides uniformis ATCC 8492, WP_005825907.1, complement(24198..25778)]
		CDD	1	TIGR00990	99.8	1.1e-18	1.6e-22	Mitochondrial_import_receptor_subunit_TOM70 mitochondrial precursor proteins import receptor (72 kDa mitochondrial outermembrane protein) (mitochondrial import receptor for the ADP/ATP carrier) (translocase of outermembrane tom70). [Transport and binding proteins, Amino acids, peptides and amines]
			2	PRK11788	99.8	8.1e-18	1.1e-21	tetratricopeptide repeat protein
			3	PRK04841	99.8	2e-15	2.8e-19	transcriptional regulator MalT
		COG	1	COG3063	99.7	8.3e-16	3.2e-19	PilF Tfp pilus assembly protein PilF
			2	COG2909	99.7	2.5e-13	9.6e-17	MalT ATP-dependent transcriptional regulator
			3	COG3063	99.6	1.8e-14	6.8e-18	PilF Tfp pilus assembly protein PilF
		PDB70	1	3sf4_A	100	2.3e-26	2.7e-30	G-protein-signaling modulator 2; tetratricopeptide repeat, TPR, cell polarity, asymmetric CEL division, mitotic spindle orientation
			2	3ro2_A	100	1.9e-26	2.1e-30	PINS homolog, G-protein-signaling modulator 2; TPR repeat, protein-protein interaction, protein-binding, PR binding
			3	4gyo_A	99.9	2.1e-24	2.4e-28	Response regulator aspartate phosphatase J; tetratricopeptide repeat, hydrolase
		PfamA28	1	PF13429	99.6	6.4e-14	1.2e-17	TPR_15: Tetratricopeptide repeat
			2	PF14938	99.6	1.6e-13	3e-17	SNAP: Soluble NSF attachment protein, SNAP
			3	PF14938	99.5	3.5e-12	6.4e-16	SNAP: Soluble NSF attachment protein, SNAP
BACUNI_00957	(BACUNI_RS05460) hypothetical protein [Bacteroides uniformis ATCC 8492, WP_005825909.1, complement(23671..24069)]
		CDD	1	PRK10301	99.5	3e-14	4.7e-18	hypothetical protein
			2	PRK15036	97.1	0.00037	5.7e-08	hydroxyisourate hydrolase
			3	PRK12813	96.1	0.0097	1.5e-06	flgD flagellar basal body rod modification protein
		COG	1	COG4856	98.7	7.5e-09	3e-12	Uncharacterized protein conserved in bacteria
			2	COG2372	94.7	0.043	1.7e-05	CopC Uncharacterized protein, homolog of Cu resistance protein CopC
		PDB70	1	3sd2_A	100	3.1e-28	4.1e-32	Putative member of DUF3244 protein family; immunoglobulin-like beta-sandwich, structural genomics, JOIN for structural genomics
			2	3d33_A	99.9	9e-28	1.2e-31	Domain of unknown function with AN immunoglobulin beta-sandwich fold; structural genomics, joint center for structural genomics
			3	4g5a_A	99.1	4.8e-09	5.7e-13	Uncharacterized protein; immunoglobulin - like beta-sandwich, structural genomics, JO center for structural genomics, JCSG
		PfamA28	1	PF11589	99.9	8.1e-24	1.7e-27	DUF3244: Domain of unknown function (DUF3244)
			2	PF04234	99	5.5e-11	1.1e-14	CopC: CopC domain
			3	PF01835	96.5	0.0041	8.6e-07	A2M_N: MG2 domain
BACUNI_00959	(BACUNI_RS05465) hypothetical protein [Bacteroides uniformis ATCC 8492, WP_005825915.1, complement(21656..23626)]
		CDD	1	PTZ00482	100	1.3e-30	1.9e-34	membrane-attack complex/perforin (MACPF) Superfamily
			2	PTZ00481	99.9	3.9e-23	5.6e-27	Membrane attack complex/ Perforin (MACPF) Superfamily
			3	cd10318	97.6	0.00081	1.2e-07	RGL11 Rhamnogalacturonan lyase of the polysaccharide lyase family 11. The rhamnogalacturonan lyase of the polysaccharide lyase family 11 (RGL11) cleaves glycoside bonds in polygalacturonan as well as RG (rhamnogalacturonan) type-I through a beta-elimination reaction. Functionally characterized members of this family, YesW and YesX from Bacillus subtilis, cleave glycoside bonds between rhamnose an…
		COG	1	COG5633	73.9	0.13	4.9e-05	Predicted periplasmic lipoprotein
			2	COG5510	69.9	0.094	3.6e-05	Predicted small secreted protein
		PDB70	1	2rd7_A	100	2.3e-38	2.8e-42	Complement component C8 alpha chain; membrane attack system, cleavage on PAIR of basic residues, complement alternate pathway, complement pathway
			2	3nsj_A	100	5.2e-38	6.4e-42	Perforin-1; pore forming protein, immune system
			3	3kk7_A	100	1.4e-37	1.7e-41	Putative cell invasion protein with MAC/perforin; STR genomics, joint center for structural genomics, JCSG
		PfamA28	1	PF01823	99.9	4.8e-24	9.5e-28	MACPF: MAC/Perforin domain
			2	PF13517	98.9	3.2e-10	6.3e-14	VCBS: Repeat domain in Vibrio, Colwellia, Bradyrhizobium and Shewanella
			3	PF13517	98.7	2.5e-09	4.9e-13	VCBS: Repeat domain in Vibrio, Colwellia, Bradyrhizobium and Shewanella
BACUNI_00960	(BACUNI_RS05470) hypothetical protein [Bacteroides uniformis ATCC 8492, WP_005825917.1, complement(20905..21528)]
		CDD	1	PRK15240	99.7	6.9e-16	9.7e-20	resistance to complement killing
			2	PRK09408	99.7	3.3e-15	4.6e-19	ompX outer membrane protein X
			3	PRK10959	99.7	4.1e-15	5.7e-19	outer membrane protein W
		COG	1	COG3637	99.4	2.1e-12	8.3e-16	Opacity protein and related surface antigens
			2	COG3047	99.3	3.2e-11	1.2e-14	OmpW Outer membrane protein W
			3	COG3637	96.3	0.0026	1e-06	Opacity protein and related surface antigens
		PDB70	1	3nb3_A	99.8	2.9e-18	3.4e-22	Outer membrane protein A; virus assembly, cementing protein, bacteriophage, SF6, shige beta-barrel, icosahedral, virus
			2	1qjp_A	99.5	8.8e-13	1e-16	Outer membrane protein A; HET: C8E
			3	3qra_A	99.5	1.8e-12	2.1e-16	AIL, attachment invasion locus protein; beta-barrel protein, attachment and invasion virulence, LAMI heparin, cell invasion
		PfamA28	1	PF13568	99.9	5.9e-24	1.1e-27	OMP_b-brl_2: Outer membrane protein beta-barrel domain
			2	PF13505	99.8	1.6e-18	3.1e-22	OMP_b-brl: Outer membrane protein beta-barrel domain
			3	PF06316	99.5	1.4e-12	2.6e-16	Ail_Lom: Enterobacterial Ail/Lom protein
BACUNI_00962	(BACUNI_RS05475) hypothetical protein [Bacteroides uniformis ATCC 8492, WP_005825921.1, 19863..20774]
		CDD	1	cd11301	100	5.2e-45	7.9e-49	Fut1_Fut2_like Alpha-1,2-fucosyltransferase. Alpha-1,2-fucosyltransferases (Fut1, Fut2) catalyze the transfer of alpha-L-fucose to the terminal beta-D-galactose residue of glycoconjugates via an alpha-1,2-linkage, generating carbohydrate structures that exhibit H-antigenicity for blood-group carbohydrates. These structures also act as ligands for morphogenesis, the adhesion of microbes, and metas…
			2	cd11548	100	8.2e-29	1.2e-32	NodZ_like Alpha 1,6-fucosyltransferase similar to Bradyrhizobium NodZ. Bradyrhizobium NodZ is an alpha 1,6-fucosyltransferase involved in the biosynthesis of the nodulation factor, a lipo-chitooligosaccharide formed by three-to-six beta-1,4-linked N-acetyl-d-glucosamine (GlcNAc) residues and a fatty acid acyl group attached to the nitrogen atom at the non-reducing end. NodZ transfers L-fucose fro…
			3	cd11299	99.9	7.1e-26	1e-29	O-FucT_plant GDP-fucose protein O-fucosyltransferase, plant specific subfamily. Some members of this plant-specific family of O-fucosyltransferases have been annotated as auxin-independent growth promotors. The function of the protein seems unclear. O-fucosyltransferase-like proteins are GDP-fucose dependent enzymes with similarities to the family 1 glycosyltransferases (GT1). They are soluble ER…
		COG	1	COG0859	88.5	0.2	8e-05	RfaF ADP-heptose:LPS heptosyltransferase
			2	COG3980	39.4	12	0.0047	spsG Spore coat polysaccharide biosynthesis protein, predicted glycosyltransferase
		PDB70	1	2hhc_A	100	1.1e-35	1.5e-39	NODZ, nodulation fucosyltransferase NODZ; glycosyltransferase
			2	2de0_X	99.9	2.7e-23	3.4e-27	Alpha-(1,6)-fucosyltransferase; FUT8, glycosyltransferase, N-glycan, COR SH3 domain
			3	4ap5_A	99.9	3.8e-22	4.9e-26	GDP-fucose protein O-fucosyltransferase 2; GT-B, GT68
		PfamA28	1	PF01531	100	4.5e-44	9.1e-48	Glyco_transf_11: Glycosyl transferase family 11
			2	PF05830	99.9	1.4e-21	2.7e-25	NodZ: Nodulation protein Z (NodZ)
			3	PF03254	99.4	1.8e-12	3.5e-16	XG_FTase: Xyloglucan fucosyltransferase
BACUNI_00963	(BACUNI_RS05480) glycosyl transferase family 2 [Bacteroides uniformis ATCC 8492, WP_005825925.1, 18884..19858]
		CDD	1	PRK10073	100	2.3e-43	3.4e-47	putative glycosyl transferase
			2	cd06913	100	1e-36	1.5e-40	beta3GnTL1_like Beta 1, 3-N-acetylglucosaminyltransferase is essential for the formation of poly-N-acetyllactosamine . This family includes human Beta3GnTL1 and related eukaryotic proteins. Human Beta3GnTL1 is a putative beta-1,3-N-acetylglucosaminyltransferase. Beta3GnTL1 is expressed at various levels in most of tissues examined. Beta 1, 3-N-acetylglucosaminyltransferase has been found to be es…
			3	PRK10063	100	5.6e-36	8.3e-40	putative glycosyl transferase
		COG	1	COG1216	99.9	5.7e-26	2.3e-29	Predicted glycosyltransferases
			2	COG1215	99.9	5.9e-25	2.4e-28	Glycosyltransferases, probably involved in cell wall biogenesis
			3	COG0463	99.9	5.6e-23	2.2e-26	WcaA Glycosyltransferases involved in cell wall biogenesis
		PDB70	1	3bcv_A	100	5e-43	6.3e-47	Putative glycosyltransferase protein; protein structure initiative II, PSI-II NYSGXRC, structural genomics
			2	1qg8_A	100	1.2e-37	1.5e-41	Protein (spore coat polysaccharide biosynthesis P SPSA); glycosyltransferase, transferase
			3	2z86_A	100	4.5e-33	5.6e-37	Chondroitin synthase; GT-A, glycosyltransferase A, fold
		PfamA28	1	PF00535	99.9	1.1e-28	2.1e-32	Glycos_transf_2: Glycosyl transferase family 2
			2	PF13641	99.9	4.1e-27	8.1e-31	Glyco_tranf_2_3: Glycosyltransferase like family 2
			3	PF10111	99.9	1.3e-24	2.6e-28	Glyco_tranf_2_2: Glycosyltransferase like family 2
BACUNI_00964	(BACUNI_RS05485) glycosyl transferase family 1 [Bacteroides uniformis ATCC 8492, WP_005825928.1, 17729..18868]
		CDD	1	TIGR03088	100	5.2e-53	7.3e-57	stp2 sugar transferase, PEP-CTERM/EpsH1 system associated. Members of this family include a match to the pfam00534 Glycosyl transferases group 1 domain. Nearly all are found in species that encode the PEP-CTERM/exosortase system predicted to act in protein sorting in a number of Gram-negative bacteria. In particular, these transferases are found proximal to a particular variant of exosortase, Eps…
			2	cd03796	100	8.5e-51	1.2e-54	GT1_PIG-A_like This family is most closely related to the GT1 family of glycosyltransferases. Phosphatidylinositol glycan-class A (PIG-A), an X-linked gene in humans, is necessary for the synthesis of N-acetylglucosaminyl-phosphatidylinositol, a very early intermediate in glycosyl phosphatidylinositol (GPI)-anchor biosynthesis. The GPI-anchor is an important cellular structure that facilitates th…
			3	TIGR03999	100	1.9e-50	2.7e-54	thiol_BshA N-acetyl-alpha-D-glucosaminyl L-malate synthase BshA. Members of this protein family are BshA, a glycosyltransferase required for bacillithiol biosynthesis. This enzyme combines UDP-GlcNAc and L-malate to form N-acetyl-alpha-D-glucosaminyl L-malate synthase. Bacillithiol is a low-molecular-weight thiol, an analog of glutathione and mycothiol, and is found largely in the Firmicutes. [Bi…
		COG	1	COG0297	99.9	4.2e-26	1.6e-29	GlgA Glycogen synthase
			2	COG0438	99.9	3.3e-24	1.3e-27	RfaG Glycosyltransferase
			3	COG0707	99.7	9.7e-15	3.8e-18	MurG UDP-N-acetylglucosamine:LPS N-acetylglucosamine transferase
		PDB70	1	4n9w_A	100	7.6e-53	8.9e-57	GDP-mannose-dependent alpha-(1-2)-phosphatidylino mannosyltransferase; GT-B
			2	2jjm_A	100	1.7e-49	2e-53	Glycosyl transferase, group 1 family protein; anthrax, nucleotide, carbohydrate
			3	3okp_A	100	2.4e-48	2.8e-52	GDP-mannose-dependent alpha-(1-6)-phosphatidylino monomannoside mannosyltransferase...; GT-B fold, alpha-mannosyltransferase
		PfamA28	1	PF00534	100	1.4e-32	2.6e-36	Glycos_transf_1: Glycosyl transferases group 1
			2	PF13692	99.8	3.1e-22	5.8e-26	Glyco_trans_1_4: Glycosyl transferases group 1
			3	PF13524	99.7	6.1e-17	1.1e-20	Glyco_trans_1_2: Glycosyl transferases group 1
BACUNI_00965	(BACUNI_RS05490) hypothetical protein [Bacteroides uniformis ATCC 8492, WP_005825931.1, 16842..17717]
		CDD	1	cd02510	100	9.9e-34	1.4e-37	pp-GalNAc-T pp-GalNAc-T initiates the formation of mucin-type O-linked glycans. UDP-GalNAc: polypeptide alpha-N-acetylgalactosaminyltransferases (pp-GalNAc-T) initiate the formation of mucin-type, O-linked glycans by catalyzing the transfer of alpha-N-acetylgalactosamine (GalNAc) from UDP-GalNAc to hydroxyl groups of Ser or Thr residues of core proteins to form the Tn antigen (GalNAc-a-1-O-Ser/Th…
			2	TIGR03965	100	8.9e-31	1.3e-34	glycosyltransferase_Rv0696_family mycofactocin system glycosyltransferase. Members of this protein family are putative glycosyltransferases, members of pfam00535 (glycosyl transferase family 2). Members appear mostly in the Actinobacteria, where they appear to be part of a system for converting a precursor peptide (TIGR03969) into a novel redox carrier designated mycofactocin. A radical SAM enzym…
			3	cd06427	100	2.9e-30	4.3e-34	CESA_like_2 CESA_like_2 is a member of the cellulose synthase superfamily. The cellulose synthase (CESA) superfamily includes a wide variety of glycosyltransferase family 2 enzymes that share the common characteristic of catalyzing the elongation of polysaccharide chains. The members include cellulose synthase catalytic subunit, chitin synthase, Glucan Biosynthesis protein and other families of C…
		COG	1	COG1216	100	2.2e-28	8.8e-32	Predicted glycosyltransferases
			2	COG1215	99.9	8.2e-23	3.2e-26	Glycosyltransferases, probably involved in cell wall biogenesis
			3	COG0463	99.6	7e-17	2.8e-20	WcaA Glycosyltransferases involved in cell wall biogenesis
		PDB70	1	2nxv_A	100	5.6e-32	6.8e-36	ATP synthase subunits region ORF 6; majastridin, ATPase operon, glycosyl transferase, rossmann F sulphur SAD, transferase
			2	3bcv_A	100	1.2e-31	1.4e-35	Putative glycosyltransferase protein; protein structure initiative II, PSI-II NYSGXRC, structural genomics
			3	1qg8_A	100	7.4e-32	9.1e-36	Protein (spore coat polysaccharide biosynthesis P SPSA); glycosyltransferase, transferase
		PfamA28	1	PF13712	99.9	7.4e-28	1.4e-31	Glyco_tranf_2_5: Glycosyltransferase like family
			2	PF13641	99.9	1.1e-27	2.1e-31	Glyco_tranf_2_3: Glycosyltransferase like family 2
			3	PF10111	99.9	8e-27	1.6e-30	Glyco_tranf_2_2: Glycosyltransferase like family 2
BACUNI_00966	(BACUNI_RS05495) glycosyl transferase [Bacteroides uniformis ATCC 8492, WP_005825933.1, 15546..16829]
		CDD	1	TIGR03087	100	2.6e-48	3.6e-52	stp1 sugar transferase, PEP-CTERM/EpsH1 system associated. Members of this family include a match to the pfam00534 Glycosyl transferases group 1 domain. Nearly all are found in species that encode the PEP-CTERM/exosortase system predicted to act in protein sorting in a number of Gram-negative bacteria. In particular, these transferases are found proximal to a particular variant of exosortase, Eps…
			2	cd03796	100	3.2e-46	4.4e-50	GT1_PIG-A_like This family is most closely related to the GT1 family of glycosyltransferases. Phosphatidylinositol glycan-class A (PIG-A), an X-linked gene in humans, is necessary for the synthesis of N-acetylglucosaminyl-phosphatidylinositol, a very early intermediate in glycosyl phosphatidylinositol (GPI)-anchor biosynthesis. The GPI-anchor is an important cellular structure that facilitates th…
			3	TIGR04063	100	2.4e-46	3.3e-50	Glycosyl_transferase_group_1 PEP-CTERM/exosortase A-associated glycosyltransferase, Daro_2409 family. PEP-CTERM/exosortase is a protein-sorting system associated with exopolysaccharide production. Members of this protein family are group 1 glycosyltransferases (see pfam00534) in which the overwhelming majority occur in species with the EpsH1 form of exosortase (see TIGR03109), and usually co-clus…
		COG	1	COG0297	99.9	4.5e-24	1.7e-27	GlgA Glycogen synthase
			2	COG0438	99.8	6e-19	2.3e-22	RfaG Glycosyltransferase
			3	COG0707	99.5	5.1e-12	1.9e-15	MurG UDP-N-acetylglucosamine:LPS N-acetylglucosamine transferase
		PDB70	1	4n9w_A	100	6.5e-47	7.4e-51	GDP-mannose-dependent alpha-(1-2)-phosphatidylino mannosyltransferase; GT-B
			2	3okp_A	100	7.7e-45	8.7e-49	GDP-mannose-dependent alpha-(1-6)-phosphatidylino monomannoside mannosyltransferase...; GT-B fold, alpha-mannosyltransferase
			3	3c48_A	100	9.6e-45	1.1e-48	Predicted glycosyltransferases; retaining glycosyltransferase, beta alpha beta, substrate AS catalysis
		PfamA28	1	PF00534	99.9	3.5e-25	6.5e-29	Glycos_transf_1: Glycosyl transferases group 1
			2	PF13692	99.8	1.2e-20	2.2e-24	Glyco_trans_1_4: Glycosyl transferases group 1
			3	PF13524	99.6	9.1e-16	1.7e-19	Glyco_trans_1_2: Glycosyl transferases group 1
BACUNI_00967	(BACUNI_RS05500) glycosyl transferase [Bacteroides uniformis ATCC 8492, WP_005825937.1, 14602..15546]
		CDD	1	PRK10073	100	9e-41	1.3e-44	putative glycosyl transferase
			2	cd06913	100	1.1e-37	1.6e-41	beta3GnTL1_like Beta 1, 3-N-acetylglucosaminyltransferase is essential for the formation of poly-N-acetyllactosamine . This family includes human Beta3GnTL1 and related eukaryotic proteins. Human Beta3GnTL1 is a putative beta-1,3-N-acetylglucosaminyltransferase. Beta3GnTL1 is expressed at various levels in most of tissues examined. Beta 1, 3-N-acetylglucosaminyltransferase has been found to be es…
			3	cd04195	100	2.2e-37	3.1e-41	GT2_AmsE_like GT2_AmsE_like is involved in exopolysaccharide amylovora biosynthesis. AmsE is a glycosyltransferase involved in exopolysaccharide amylovora biosynthesis in Erwinia amylovora. Amylovara is one of the three exopolysaccharide produced by E. amylovora. Amylovara-deficient mutants are non-pathogenic. It is a subfamily of Glycosyltransferase Family GT2, which includes diverse families of…
		COG	1	COG1216	100	3e-29	1.2e-32	Predicted glycosyltransferases
			2	COG1215	99.9	3.5e-26	1.4e-29	Glycosyltransferases, probably involved in cell wall biogenesis
			3	COG0463	99.9	1e-22	4e-26	WcaA Glycosyltransferases involved in cell wall biogenesis
		PDB70	1	3bcv_A	100	5e-43	6.1e-47	Putative glycosyltransferase protein; protein structure initiative II, PSI-II NYSGXRC, structural genomics
			2	1qg8_A	100	3.7e-39	4.5e-43	Protein (spore coat polysaccharide biosynthesis P SPSA); glycosyltransferase, transferase
			3	2z86_A	100	9.5e-34	1.2e-37	Chondroitin synthase; GT-A, glycosyltransferase A, fold
		PfamA28	1	PF13641	100	2.2e-30	4.2e-34	Glyco_tranf_2_3: Glycosyltransferase like family 2
			2	PF00535	100	4.2e-29	8.1e-33	Glycos_transf_2: Glycosyl transferase family 2
			3	PF10111	99.9	1.9e-27	3.6e-31	Glyco_tranf_2_2: Glycosyltransferase like family 2
BACUNI_00968	(BACUNI_RS05505) LPS biosynthesis protein [Bacteroides uniformis ATCC 8492, WP_005825939.1, 13529..14605]
		CDD	1	cd11579	100	7e-102	1e-105	Glyco_tran_WbsX Glycosyl hydrolase family 99-like domain of WbsX-like glycosyltransferases. Members of this domain family are found in proteins within O-antigen biosynthesis clusters in Gram negative bacteria, where they may function as glycosyl hydrolases and typically co-occur with glycosyltransferase domains. They bear resemblance to GH71 and the GH99 family of alpha-1,2-mannosidases and may s…
			2	cd11575	100	5.3e-65	7.9e-69	GH99_GH71_like_3 Uncharacterized glycoside hydrolase family 99-like domain. This family of putative glycoside hydrolases resembles glycosyl hydrolase families 71 and 99 (following the CAZY nomenclature) and may share a similar catalytic site and mechanism.
			3	cd11574	100	1.4e-63	2e-67	GH99 Glycoside hydrolase family 99, an endo-alpha-1,2-mannosidase. This family of glycoside hydrolases 99 (following the CAZY nomenclature) includes endo-alpha-1,2-mannosidase (EC 3.2.1.130), which is an important membrane-associated eukaryotic enzyme involved in the maturation of N-linked glycans. Specifically, it cleaves mannoside linkages internal to N-linked glycan chains by hydrolyzing an al…
		COG	1	COG3754	99.8	1.6e-23	6.4e-27	RgpF Lipopolysaccharide biosynthesis protein
			2	COG3142	92.2	0.093	3.6e-05	CutC Uncharacterized protein involved in copper resistance
		PDB70	1	4v28_A	100	2.8e-72	3.6e-76	Glycosyl hydrolase family 71; GH99, CAZY, mannan, polysaccharide utilisation, enzyme-carbohydrate interaction, substrate COM
			2	4acy_A	100	1e-70	1.3e-74	Endo-alpha-mannosidase; hydrolase, endomannosidase, glycoside hydrolase, CAZY, enzyme-carbohydrate interaction, mannose
		PfamA28	1	PF14307	100	5.4e-98	1e-101	Glyco_tran_WbsX: Glycosyltransferase WbsX
			2	PF16317	100	9.2e-62	1.8e-65	Glyco_hydro_99: Glycosyl hydrolase family 99
			3	PF03659	100	1.5e-34	3.1e-38	Glyco_hydro_71: Glycosyl hydrolase family 71
BACUNI_00969	(BACUNI_RS05510) glycosyl transferase family 2 [Bacteroides uniformis ATCC 8492, WP_005825941.1, 12499..13509]
		CDD	1	PRK10073	100	3.1e-46	4.6e-50	putative glycosyl transferase
			2	cd06913	100	1e-37	1.6e-41	beta3GnTL1_like Beta 1, 3-N-acetylglucosaminyltransferase is essential for the formation of poly-N-acetyllactosamine . This family includes human Beta3GnTL1 and related eukaryotic proteins. Human Beta3GnTL1 is a putative beta-1,3-N-acetylglucosaminyltransferase. Beta3GnTL1 is expressed at various levels in most of tissues examined. Beta 1, 3-N-acetylglucosaminyltransferase has been found to be es…
			3	PRK10063	100	2.1e-36	3e-40	putative glycosyl transferase
		COG	1	COG1216	99.9	5.8e-27	2.3e-30	Predicted glycosyltransferases
			2	COG1215	99.9	2.1e-25	8.2e-29	Glycosyltransferases, probably involved in cell wall biogenesis
			3	COG0463	99.9	6.9e-23	2.8e-26	WcaA Glycosyltransferases involved in cell wall biogenesis
		PDB70	1	3bcv_A	100	5.1e-44	6.4e-48	Putative glycosyltransferase protein; protein structure initiative II, PSI-II NYSGXRC, structural genomics
			2	1qg8_A	100	6.2e-38	7.8e-42	Protein (spore coat polysaccharide biosynthesis P SPSA); glycosyltransferase, transferase
			3	3l7i_A	100	3e-37	3.7e-41	Teichoic acid biosynthesis protein F; GT-B fold, monotopic membrane protein, structural protein
		PfamA28	1	PF00535	100	2.3e-29	4.6e-33	Glycos_transf_2: Glycosyl transferase family 2
			2	PF13641	99.9	1.1e-27	2.1e-31	Glyco_tranf_2_3: Glycosyltransferase like family 2
			3	PF10111	99.9	3.1e-26	6e-30	Glyco_tranf_2_2: Glycosyltransferase like family 2
BACUNI_00970	(BACUNI_RS05515) CDP-glycerol glycerophosphotransferase [Bacteroides uniformis ATCC 8492, WP_005825943.1, 11422..12486]
		CDD	1	TIGR03999	100	1.5e-33	2.1e-37	thiol_BshA N-acetyl-alpha-D-glucosaminyl L-malate synthase BshA. Members of this protein family are BshA, a glycosyltransferase required for bacillithiol biosynthesis. This enzyme combines UDP-GlcNAc and L-malate to form N-acetyl-alpha-D-glucosaminyl L-malate synthase. Bacillithiol is a low-molecular-weight thiol, an analog of glutathione and mycothiol, and is found largely in the Firmicutes. [Bi…
			2	cd04962	100	9.8e-33	1.4e-36	GT1_like_5 This family is most closely related to the GT1 family of glycosyltransferases. Glycosyltransferases catalyze the transfer of sugar moieties from activated donor molecules to specific acceptor molecules, forming glycosidic bonds. The acceptor molecule can be a lipid, a protein, a heterocyclic compound, or another carbohydrate residue. This group of glycosyltransferases is most closely r…
			3	PRK15427	100	5.1e-33	7.2e-37	colanic acid biosynthesis glycosyltransferase WcaL
		COG	1	COG1887	99.8	1.3e-18	5.1e-22	TagB Putative glycosyl/glycerophosphate transferases involved in teichoic acid biosynthesis TagF/TagB/EpsJ/RodC
			2	COG0438	99.5	2.7e-13	1.1e-16	RfaG Glycosyltransferase
			3	COG0297	99.5	2.5e-13	9.6e-17	GlgA Glycogen synthase
		PDB70	1	4n9w_A	100	1.1e-33	1.3e-37	GDP-mannose-dependent alpha-(1-2)-phosphatidylino mannosyltransferase; GT-B
			2	2jjm_A	100	2.1e-32	2.5e-36	Glycosyl transferase, group 1 family protein; anthrax, nucleotide, carbohydrate
			3	3c48_A	100	3.7e-31	4.3e-35	Predicted glycosyltransferases; retaining glycosyltransferase, beta alpha beta, substrate AS catalysis
		PfamA28	1	PF04464	99.9	2.6e-26	5e-30	Glyphos_transf: CDP-Glycerol:Poly(glycerophosphate) glycerophosphotransferase
			2	PF00534	99.9	4.9e-22	9.3e-26	Glycos_transf_1: Glycosyl transferases group 1
			3	PF13692	99.6	2.4e-16	4.6e-20	Glyco_trans_1_4: Glycosyl transferases group 1
BACUNI_00971	(BACUNI_RS05520) hypothetical protein [Bacteroides uniformis ATCC 8492, WP_005825948.1, complement(9346..11160)]
		CDD	1	PRK12363	100	1.9e-43	2.7e-47	phosphoglycerol transferase I
			2	PRK03776	100	1e-40	1.5e-44	phosphoglycerol transferase I
			3	TIGR03417	100	2.3e-40	3.5e-44	chol_sulfatase choline-sulfatase.
		COG	1	COG1368	100	2e-46	7.8e-50	MdoB Phosphoglycerol transferase and related proteins, alkaline phosphatase superfamily
			2	COG3083	100	3e-35	1.2e-38	Predicted hydrolase of alkaline phosphatase superfamily
			3	COG3119	100	1.2e-32	4.7e-36	AslA Arylsulfatase A and related enzymes
		PDB70	1	2w5q_A	100	3.9e-51	4.9e-55	Processed glycerol phosphate lipoteichoic acid synthase; transmembrane, cell WALL biogenesis/degradation, LTAS, membrane, secreted
			2	2w8d_A	100	8.9e-51	1.1e-54	Processed glycerol phosphate lipoteichoic acid SY; transferase, phosphatase, cell membrane, transmembrane, LTA, membrane, secreted, cell WALL
			3	4uor_A	100	1.6e-50	2e-54	LMO0927 protein, lipoteichoic acid synthase; transferase, lipoteichoic acid synthesis, cell WALL, LTAS, G positive
		PfamA28	1	PF00884	100	1.6e-38	3.2e-42	Sulfatase: Sulfatase
			2	PF02995	99.6	2.4e-15	4.7e-19	DUF229: Protein of unknown function (DUF229)
			3	PF01663	99.4	1.5e-13	3e-17	Phosphodiest: Type I phosphodiesterase / nucleotide pyrophosphatase
BACUNI_00973	(BACUNI_RS05525) hypothetical protein [Bacteroides uniformis ATCC 8492, WP_005825949.1, complement(8513..9262)]
		CDD	1	cd13973	100	8.5e-36	1.2e-39	PK_MviN-like Pseudokinase domain of the peptidoglycan biosynthetic protein MviN. The pseudokinase domain shows similarity to protein kinases but lacks crucial residues for catalytic activity. This family is composed of the mycobacterial protein MviN and similar proteins. MviN is an integral membrane protein that is essential for growth and is required for cell wall integrity and peptidogylcan (PG…
			2	cd05629	100	1.5e-35	2.2e-39	STKc_NDR_like_fungal Catalytic domain of Fungal Nuclear Dbf2-Related kinase-like Serine/Threonine Kinases. STKs catalyze the transfer of the gamma-phosphoryl group from ATP to serine/threonine residues on protein substrates. This group is composed of fungal NDR-like proteins including Saccharomyces cerevisiae CBK1 (or CBK1p), Schizosaccharomyces pombe Orb6 (or Orb6p), Ustilago maydis Ukc1 (or Ukc…
			3	cd14209	100	6.3e-35	9.1e-39	STKc_PKA Catalytic subunit of the Serine/Threonine Kinase, cAMP-dependent protein kinase. STKs catalyze the transfer of the gamma-phosphoryl group from ATP to serine/threonine residues on protein substrates. The inactive PKA holoenzyme is a heterotetramer composed of two phosphorylated and active catalytic subunits with a dimer of regulatory (R) subunits. Activation is achieved through the bindin…
		COG	1	COG3642	99.9	7.7e-21	3e-24	Mn2+-dependent serine/threonine protein kinase
			2	COG0515	99.7	1.4e-16	5.3e-20	SPS1 Serine/threonine protein kinase
			3	COG0478	99.5	1.2e-14	4.5e-18	RIO-like serine/threonine protein kinase fused to N-terminal HTH domain
		PDB70	1	4lgd_A	100	2.5e-36	3e-40	Serine/threonine-protein kinase 3; hippo, MST autoactivation, sarah domain, dimerization signaling protein
			2	3txo_A	100	3.3e-36	4e-40	PKC-L, NPKC-ETA, protein kinase C ETA type; phosphotransferase, transferase-transferase inhibito
			3	4euu_A	100	1.5e-35	1.7e-39	Serine/threonine-protein kinase TBK1; ATP binding, phosphorylation, transferase-transferas inhibitor complex
		PfamA28	1	PF00069	100	7.5e-29	1.4e-32	Pkinase: Protein kinase domain Protein kinase
			2	PF07714	99.9	2.3e-27	4.4e-31	Pkinase_Tyr: Protein tyrosine kinase Protein kinase
			3	PF06293	99.8	1.2e-17	2.3e-21	Kdo: Lipopolysaccharide kinase (Kdo/WaaP) family
BACUNI_00974	(BACUNI_RS05530) phosphoheptose isomerase [Bacteroides uniformis ATCC 8492, WP_005825951.1, complement(7895..8476)]
		CDD	1	PRK10886	100	2e-36	2.9e-40	DnaA initiator-associating protein DiaA
			2	PRK13936	100	1.4e-34	2.1e-38	phosphoheptose isomerase
			3	PRK13938	100	5.9e-34	8.5e-38	phosphoheptose isomerase
		COG	1	COG0279	100	4.8e-34	1.9e-37	GmhA Phosphoheptose isomerase
			2	COG1737	100	4.1e-29	1.6e-32	RpiR Transcriptional regulators
			3	COG0794	99.9	2.2e-26	8.7e-30	GutQ Predicted sugar phosphate isomerase involved in capsule formation
		PDB70	1	2i2w_A	100	1.4e-33	1.7e-37	Phosphoheptose isomerase; lipopolysaccharide biosynthesis
			2	2xbl_A	100	4.1e-33	5.1e-37	Phosphoheptose isomerase; capsule
			3	1x92_A	100	3.6e-33	4.4e-37	APC5045, phosphoheptose isomerase; midwest centre for structural genomics, SIS domain, A/B protein, lipopolysaccharide biosynthesis, PSI
		PfamA28	1	PF13580	99.9	1.2e-23	2.4e-27	SIS_2: SIS domain
			2	PF01380	99.9	8.2e-22	1.6e-25	SIS: SIS domain SIS domain web page.
			3	PF10740	99	1e-08	2e-12	DUF2529: Domain of unknown function (DUF2529)
BACUNI_00975	(BACUNI_RS05535) D,D-heptose 1,7-bisphosphate phosphatase [Bacteroides uniformis ATCC 8492, WP_005825952.1, complement(7414..7902)]
		CDD	1	TIGR01261	100	3.3e-34	4.7e-38	Includes:_Histidinol-phosphatase histidinol-phosphatase. This model describes histidinol phosphatase. All known examples in the scope of this model are bifunctional proteins with a histidinol phosphatase domain followed by an imidazoleglycerol-phosphate dehydratase domain. These enzymatic domains catalyze the ninth and seventh steps, respectively, of histidine biosynthesis. [Amino acid biosynthes…
			2	PRK08942	100	6.1e-34	8.6e-38	D,D-heptose 1,7-bisphosphate phosphatase
			3	TIGR01656	100	1.7e-33	2.4e-37	Imidazoleglycerol-phosphate_dehydratase histidinol-phosphate phosphatase family domain. This domain is found in authentic histidinol-phosphate phosphatases which are sometimes found as stand-alone entities and sometimes as fusions with imidazoleglycerol-phosphate dehydratase (TIGR01261). Additionally, a family of proteins including YaeD from E. coli (TIGR00213) and various other proteins are clos…
		COG	1	COG0241	100	1.5e-31	5.9e-35	HisB Histidinol phosphatase and related phosphatases
			2	COG0546	100	6.8e-30	2.6e-33	Gph Predicted phosphatases
			3	COG0637	100	1.6e-29	6.3e-33	Predicted phosphatase/phosphohexomutase
		PDB70	1	3l8h_A	100	2.3e-32	2.7e-36	Putative haloacid dehalogenase-like hydrolase; HAD superfamily, GMHB, D-glycero-D-manno-heptose-1, 7-bispho phosphatase
			2	2fpr_A	100	3.4e-31	4e-35	Histidine biosynthesis bifunctional protein HISB; histidinola phosphate phosphatase, bifunctional enzyme structural genomics
			3	4pnh_A	100	1.4e-30	1.6e-34	D,D-heptose 1,7-bisphosphate phosphatase; GMHB, alpha/beta, 7-bisphosphat hydrolase
		PfamA28	1	PF13419	99.9	4.4e-26	8.2e-30	HAD_2: Haloacid dehalogenase-like hydrolase
			2	PF08645	99.9	1.5e-24	2.8e-28	PNK3P: Polynucleotide kinase 3 phosphatase
			3	PF12689	99.8	1.8e-19	3.3e-23	Acid_PPase: Acid Phosphatase
BACUNI_00977	(BACUNI_RS05540) bifunctional heptose 7-phosphate kinase/heptose 1-phosphate adenyltransferase [Bacteroides uniformis ATCC 8492, WP_005825953.1, complement(5987..7417)]
		CDD	1	PRK11316	100	1.5e-69	2.2e-73	bifunctional heptose 7-phosphate kinase/heptose 1-phosphate adenyltransferase
			2	TIGR02198	100	1.2e-47	1.8e-51	Uncharacterized_sugar_kinase_BU060 rfaE bifunctional protein, domain I. RfaE is a protein involved in the biosynthesis of ADP-L-glycero-D-manno-heptose, a precursor for LPS inner core biosynthesis. RfaE is a bifunctional protein in E. coli, and separate proteins in some other genome. The longer, N-terminal domain I (this family) is suggested to act in D-glycero-D-manno-heptose 1-phosphate biosynt…
			3	cd01172	100	1.9e-43	2.8e-47	RfaE_like RfaE encodes a bifunctional ADP-heptose synthase involved in the biosynthesis of the lipopolysaccharide (LPS) core precursor ADP-L-glycero-D-manno-heptose. LPS plays an important role in maintaining the structural integrity of the bacterial outer membrane of gram-negative bacteria. RfaE consists of two domains, a sugar kinase domain, represented here, and a domain belonging to the cytid…
		COG	1	COG2870	100	3e-76	1.2e-79	RfaE ADP-heptose synthase, bifunctional sugar kinase/adenylyltransferase
			2	COG1105	100	4.2e-38	1.6e-41	FruK Fructose-1-phosphate kinase and related fructose-6-phosphate kinase (PfkB)
			3	COG0524	100	1.1e-37	4.4e-41	RbsK Sugar kinases, ribokinase family
		PDB70	1	4e84_A	100	6e-45	7.3e-49	D-beta-D-heptose 7-phosphate kinase; LPS-heptose biosynthesis, beta-clAsp dimerization region, PF carbohydrate kinase, phosphorylation
			2	1rkd_A	100	7.3e-43	9e-47	Ribokinase; carbohydrate kinase, ribose, nucleotide binding, transferase
			3	4xda_A	100	2.1e-42	2.5e-46	Ribokinase; ribose
		PfamA28	1	PF00294	100	5.9e-38	1.2e-41	PfkB: pfkB family carbohydrate kinase
			2	PF06574	99.8	1.3e-21	2.4e-25	FAD_syn: FAD synthetase
			3	PF01467	99.7	1.7e-17	3.4e-21	CTP_transf_like: Cytidylyltransferase-like
BACUNI_00978	(BACUNI_RS05545) hypothetical protein [Bacteroides uniformis ATCC 8492, WP_005825955.1, 5008..6006]
		CDD	1	TIGR02195	100	2.5e-67	3.7e-71	ADP-heptose--LPS_heptosyltransferase_2 lipopolysaccharide heptosyltransferase II. This family consists of examples of ADP-heptose:LPS heptosyltransferase II, an enzyme of LPS inner core region biosynthesis. LPS, composed of lipid A, a core region, and O antigen, is found in the outer membrane of Gram-negative bacteria. [Cell envelope, Biosynthesis and degradation of surface polysaccharides and li…
			2	PRK10916	100	1.2e-64	1.8e-68	ADP-heptose:LPS heptosyltransferase II
			3	PRK10422	100	6.5e-64	9.6e-68	lipopolysaccharide core biosynthesis protein
		COG	1	COG0859	100	9.9e-57	3.9e-60	RfaF ADP-heptose:LPS heptosyltransferase
			2	COG2327	97.9	0.0002	8e-08	WcaK Polysaccharide pyruvyl transferase family protein
			3	COG3980	97.5	0.0021	8.1e-07	spsG Spore coat polysaccharide biosynthesis protein, predicted glycosyltransferase
		PDB70	1	1psw_A	100	5.8e-55	7.2e-59	ADP-heptose LPS heptosyltransferase II; structural genomics, NYSGXRC, LPS biosynthetic pathway, PSI, protein structure initiative
			2	3tov_A	100	4.9e-53	6.1e-57	Glycosyl transferase family 9; structural genomics, PSI-BIOL protein structure initiative, midwest center for structural genomics, MCSG
			3	2gt1_A	100	1.5e-51	1.9e-55	Lipopolysaccharide heptosyltransferase-1; GT-B fold
		PfamA28	1	PF01075	100	1.2e-42	2.3e-46	Glyco_transf_9: Glycosyltransferase family 9 (heptosyltransferase)
			2	PF02684	98.1	0.00017	3.2e-08	LpxB: Lipid-A-disaccharide synthetase
			3	PF04007	97.8	0.0026	5.1e-07	DUF354: Protein of unknown function (DUF354)
BACUNI_00980	(BACUNI_RS05550) hypothetical protein [Bacteroides uniformis ATCC 8492, WP_005825959.1, complement(3782..4699)]
		CDD	1	cd02510	100	1.6e-44	2.3e-48	pp-GalNAc-T pp-GalNAc-T initiates the formation of mucin-type O-linked glycans. UDP-GalNAc: polypeptide alpha-N-acetylgalactosaminyltransferases (pp-GalNAc-T) initiate the formation of mucin-type, O-linked glycans by catalyzing the transfer of alpha-N-acetylgalactosamine (GalNAc) from UDP-GalNAc to hydroxyl groups of Ser or Thr residues of core proteins to form the Tn antigen (GalNAc-a-1-O-Ser/Th…
			2	TIGR03965	100	3.4e-36	4.7e-40	glycosyltransferase_Rv0696_family mycofactocin system glycosyltransferase. Members of this protein family are putative glycosyltransferases, members of pfam00535 (glycosyl transferase family 2). Members appear mostly in the Actinobacteria, where they appear to be part of a system for converting a precursor peptide (TIGR03969) into a novel redox carrier designated mycofactocin. A radical SAM enzym…
			3	cd06427	100	1.3e-33	1.9e-37	CESA_like_2 CESA_like_2 is a member of the cellulose synthase superfamily. The cellulose synthase (CESA) superfamily includes a wide variety of glycosyltransferase family 2 enzymes that share the common characteristic of catalyzing the elongation of polysaccharide chains. The members include cellulose synthase catalytic subunit, chitin synthase, Glucan Biosynthesis protein and other families of C…
		COG	1	COG1216	100	2e-35	7.6e-39	Predicted glycosyltransferases
			2	COG1215	99.9	1.2e-26	4.6e-30	Glycosyltransferases, probably involved in cell wall biogenesis
			3	COG0463	99.8	3.6e-19	1.4e-22	WcaA Glycosyltransferases involved in cell wall biogenesis
		PDB70	1	1xhb_A	100	1.5e-41	1.8e-45	Polypeptide N-acetylgalactosaminyltransferase 1; glycosyltransferase-A (GT-A)
			2	5ajo_A	100	1.5e-40	1.7e-44	Polypeptide N-acetylgalactosaminyltransferase 2; transferase, AFM, SAXS, lectin domain, coarse-grained model, glycopeptides, inactive form, active form, compact form, EX form
			3	2d7i_A	100	2.3e-39	2.7e-43	Polypeptide N-acetylgalactosaminyltransferase 10; beta trefoil, rossmann fold
		PfamA28	1	PF10111	100	9.8e-32	1.8e-35	Glyco_tranf_2_2: Glycosyltransferase like family 2
			2	PF13641	100	4.9e-32	9.2e-36	Glyco_tranf_2_3: Glycosyltransferase like family 2
			3	PF00535	99.9	3.9e-27	7.3e-31	Glycos_transf_2: Glycosyl transferase family 2
BACUNI_00981	(BACUNI_RS05555) lipopolysaccharide cholinephosphotransferase LicD [Bacteroides uniformis ATCC 8492, WP_005825961.1, 2933..3760]
		CDD	1	cd07749	93.6	0.03	4.5e-06	NT_Pol-beta-like_1 Nucleotidyltransferase (NT) domain of an uncharacterized subgroup of the Pol beta-like NT superfamily. The Pol beta-like NT superfamily includes DNA polymerase beta and other family X DNA Polymerases, as well as Class I and Class II CCA-adding enzymes, RelA- and SpoT-like ppGpp synthetases and hydrolases, 2'5'-oligoadenylate (2-5A)synthetases, Escherichia coli adenylyltransfera…
			2	PRK13300	91.5	0.31	4.7e-05	tRNA CCA-pyrophosphorylase
		COG	1	COG3475	100	1.3e-40	5.1e-44	LPS biosynthesis protein
			2	COG3475	97.4	3.2e-06	1.3e-09	LPS biosynthesis protein
		PDB70	1	4wqk_A	98.6	3.5e-08	4.5e-12	2''-aminoglycoside nucleotidyltransferase; antibiotic resistance, aminoglycosides, kanamycin, nucleotidylyltransferase
			2	2fcl_A	98.5	1.3e-07	1.8e-11	Hypothetical protein TM1012; putative nucleotidyltransferase, structural genomics, joint for structural genomics, JCSG
			3	4wh5_A	98.2	5.3e-07	7.2e-11	Lincosamide resistance protein; structural genomics, antibiotic resistance, center for struc genomics of infectious diseases (csgid)
		PfamA28	1	PF04991	100	6.9e-44	1.5e-47	LicD: LicD family
			2	PF10706	98.9	1.3e-09	2.5e-13	Aminoglyc_resit: Aminoglycoside-2''-adenylyltransferase
			3	PF14907	96	0.0054	1.1e-06	NTP_transf_5: Uncharacterised nucleotidyltransferase
BACUNI_00982	(BACUNI_RS05560) hypothetical protein [Bacteroides uniformis ATCC 8492, WP_005825963.1, 2184..2915]
		CDD	1	TIGR01105	100	1.4e-44	1.9e-48	UTP--glucose-1-phosphate_uridylyltransferase UTP-glucose-1-phosphate uridylyltransferase, non-catalytic GalF subunit. GalF is a non-catalytic subunit of the UTP-glucose pyrophosphorylase modulating the enzyme activity to increase the formation of UDP-glucose [Regulatory functions, Protein interactions]
			2	PRK10122	100	6.2e-44	8.7e-48	GalU regulator GalF
			3	PRK13389	100	1.9e-42	2.7e-46	UTP--glucose-1-phosphate uridylyltransferase subunit GalU
		COG	1	COG1209	100	7.1e-45	2.8e-48	RfbA dTDP-glucose pyrophosphorylase
			2	COG1208	100	4.8e-40	1.9e-43	GCD1 Nucleoside-diphosphate-sugar pyrophosphorylase involved in lipopolysaccharide biosynthesis/translation initiation factor 2B, gamma/epsilon subunits (eIF-2Bgamma/eIF-2Bepsilon)
			3	COG1207	100	4.5e-36	1.7e-39	GlmU N-acetylglucosamine-1-phosphate uridyltransferase (contains nucleotidyltransferase and I-patch acetyltransferase domains)
		PDB70	1	3juk_A	100	2.2e-38	2.6e-42	UDP-glucose pyrophosphorylase (GALU); transfer
			2	1iim_A	100	4.2e-37	5e-41	Glucose-1-phosphate thymidylyltransferase; HET: TTP
			3	4ho4_A	100	4.5e-37	5.3e-41	Glucose-1-phosphate thymidylyltransferase; nucleotide binding
		PfamA28	1	PF00483	100	8.6e-39	1.6e-42	NTP_transferase: Nucleotidyl transferase This Prosite entry is only a sub-family of the Pfam entry.
			2	PF01128	99.9	2e-21	3.7e-25	IspD: 2-C-methyl-D-erythritol 4-phosphate cytidylyltransferase
			3	PF12804	99.9	1.4e-21	2.7e-25	NTP_transf_3: MobA-like NTP transferase domain
BACUNI_00983	(BACUNI_RS05565) aspartate aminotransferase [Bacteroides uniformis ATCC 8492, WP_005825966.1, 1150..2187]
		CDD	1	PRK01533	100	4.5e-55	6.3e-59	histidinol-phosphate aminotransferase
			2	PRK05166	100	1.3e-54	1.8e-58	histidinol-phosphate aminotransferase
			3	PRK06358	100	2.6e-54	3.6e-58	threonine-phosphate decarboxylase
		COG	1	COG0079	100	1.3e-55	5.2e-59	HisC Histidinol-phosphate/aromatic aminotransferase and cobyric acid decarboxylase
			2	COG0436	100	5.6e-56	2.1e-59	Aspartate/tyrosine/aromatic aminotransferase
			3	COG1167	100	5.3e-49	2.1e-52	ARO8 Transcriptional regulators containing a DNA-binding HTH domain and an aminotransferase domain (MocR family) and their eukaryotic orthologs
		PDB70	1	3ffh_A	100	1.3e-50	1.5e-54	Histidinol-phosphate aminotransferase; APC88260, listeria in CLIP11262, structural genomics, PSI-2
			2	3get_A	100	1.5e-50	1.7e-54	Histidinol-phosphate aminotransferase; NP_281508.1, structural genomics, joint center for structural genomics
			3	3euc_A	100	3.4e-50	4e-54	Histidinol-phosphate aminotransferase 2; YP_297314.1, structur genomics, joint center for structural genomics, JCSG
		PfamA28	1	PF00155	100	7.3e-48	1.4e-51	Aminotran_1_2: Aminotransferase class I and II 1-aminocyclopropane-1-carboxylate synthase signature aspartate aminotransferase signature
			2	PF00266	100	1.4e-28	2.7e-32	Aminotran_5: Aminotransferase class-V
			3	PF12897	100	4.2e-27	7.8e-31	Aminotran_MocR: Alanine-glyoxylate amino-transferase
BACUNI_00984	(BACUNI_RS05570) mannosyltransferase [Bacteroides uniformis ATCC 8492, WP_005825968.1, 1..1146]
		CDD	1	cd03796	100	9.8e-51	1.4e-54	GT1_PIG-A_like This family is most closely related to the GT1 family of glycosyltransferases. Phosphatidylinositol glycan-class A (PIG-A), an X-linked gene in humans, is necessary for the synthesis of N-acetylglucosaminyl-phosphatidylinositol, a very early intermediate in glycosyl phosphatidylinositol (GPI)-anchor biosynthesis. The GPI-anchor is an important cellular structure that facilitates th…
			2	TIGR04063	100	1.1e-49	1.6e-53	Glycosyl_transferase_group_1 PEP-CTERM/exosortase A-associated glycosyltransferase, Daro_2409 family. PEP-CTERM/exosortase is a protein-sorting system associated with exopolysaccharide production. Members of this protein family are group 1 glycosyltransferases (see pfam00534) in which the overwhelming majority occur in species with the EpsH1 form of exosortase (see TIGR03109), and usually co-clus…
			3	TIGR03449	100	3.2e-50	4.7e-54	mycothiol_MshA D-inositol-3-phosphate glycosyltransferase. Members of this protein family, found exclusively in the Actinobacteria, are MshA, the glycosyltransferase of mycothiol biosynthesis. Mycothiol replaces glutathione in these species.
		COG	1	COG0297	100	7.5e-28	2.9e-31	GlgA Glycogen synthase
			2	COG0438	99.9	3.3e-22	1.3e-25	RfaG Glycosyltransferase
			3	COG0707	99.3	2.2e-09	8.7e-13	MurG UDP-N-acetylglucosamine:LPS N-acetylglucosamine transferase
		PDB70	1	4n9w_A	100	1.4e-51	1.7e-55	GDP-mannose-dependent alpha-(1-2)-phosphatidylino mannosyltransferase; GT-B
			2	3c48_A	100	4.6e-49	5.6e-53	Predicted glycosyltransferases; retaining glycosyltransferase, beta alpha beta, substrate AS catalysis
			3	3fro_A	100	8e-49	9.9e-53	GLGA glycogen synthase; glycosyltransferase family, UDP/ADP-glucose-glycogen synthas rossman folds, transferase
		PfamA28	1	PF00534	100	2.3e-30	4.4e-34	Glycos_transf_1: Glycosyl transferases group 1
			2	PF13692	99.7	4.7e-19	9.1e-23	Glyco_trans_1_4: Glycosyl transferases group 1
			3	PF13439	99.7	2.3e-17	4.6e-21	Glyco_transf_4: Glycosyltransferase Family 4

## Sheet: (B) B. uniformis CL03T00C23
Table S4B. B. uniformis CL03T00C23
gene name	annotation	database	hit no.	hit accession	probability	e-value	p-value	description
HMPREF1072_01164	(HMPREF1072_RS05755) antibiotic ABC transporter ATP-binding protein [Bacteroides uniformis CL03T00C23, WP_005833760.1, 22448..24286]
		CDD	1	TIGR00958	100	7.3e-98	1e-101	Antigen_peptide_transporter_2 Conjugate Transporter-2 (CT2) Family protein. [Transport and binding proteins, Other]
			2	PRK13657	100	1.9e-96	3e-100	cyclic beta-1,2-glucan ABC transporter
			3	PRK10789	100	8.8e-97	1e-100	putative multidrug transporter membrane\ATP-binding components
		COG	1	COG2274	100	4e-105	2e-108	SunT ABC-type bacteriocin/lantibiotic exporters, contain an N-terminal double-glycine peptidase domain
			2	COG1132	100	6.1e-95	2.4e-98	MdlB ABC-type multidrug transport system, ATPase and permease components
			3	COG4988	100	4.4e-94	1.7e-97	CydD ABC-type transport system involved in cytochrome bd biosynthesis, ATPase and permease components
		PDB70	1	4ry2_A	100	1.1e-99	1e-103	ABC-type bacteriocin transporter; C39 peptidase, ABC transporter, BI- functional ABC transporter
			2	4a82_A	100	2.2e-98	3e-102	Cystic fibrosis transmembrane conductance regulat; CFTR, ION channel, transport protein, casse protein
			3	3b5x_A	100	2.6e-93	3.1e-97	Lipid A export ATP-binding/permease protein MSBA; ABC transporter, lipid flippase, hydrolase, inner membrane, lipid transport, membrane
		PfamA28	1	PF00005	100	2e-34	4e-38	ABC_tran: ABC transporter This structure is on hold until Dec 1999
			2	PF00664	100	4.5e-26	8.8e-30	ABC_membrane: ABC transporter transmembrane region
			3	PF02463	99.6	1.2e-16	2.4e-20	SMC_N: RecF/RecN/SMC N terminal domain
HMPREF1072_01165	(HMPREF1072_RS05760) hypothetical protein [Bacteroides uniformis CL03T00C23, WP_005833763.1, complement(20559..22139)]
		CDD	1	PRK04841	99.9	7e-18	9.7e-22	transcriptional regulator MalT
			2	TIGR00990	99.8	6.8e-19	9.4e-23	Mitochondrial_import_receptor_subunit_TOM70 mitochondrial precursor proteins import receptor (72 kDa mitochondrial outermembrane protein) (mitochondrial import receptor for the ADP/ATP carrier) (translocase of outermembrane tom70). [Transport and binding proteins, Amino acids, peptides and amines]
			3	PRK11788	99.8	3e-18	4.1e-22	tetratricopeptide repeat protein
		COG	1	COG2909	99.7	5.1e-14	2e-17	MalT ATP-dependent transcriptional regulator
			2	COG3063	99.7	5.2e-16	2e-19	PilF Tfp pilus assembly protein PilF
			3	COG3063	99.6	1.5e-14	5.8e-18	PilF Tfp pilus assembly protein PilF
		PDB70	1	3sf4_A	100	1.7e-26	1.9e-30	G-protein-signaling modulator 2; tetratricopeptide repeat, TPR, cell polarity, asymmetric CEL division, mitotic spindle orientation
			2	3ro2_A	100	1.4e-26	1.6e-30	PINS homolog, G-protein-signaling modulator 2; TPR repeat, protein-protein interaction, protein-binding, PR binding
			3	4gyo_A	99.9	2.4e-24	2.7e-28	Response regulator aspartate phosphatase J; tetratricopeptide repeat, hydrolase
		PfamA28	1	PF13429	99.6	5.7e-14	1.1e-17	TPR_15: Tetratricopeptide repeat
			2	PF14938	99.6	4.3e-13	8e-17	SNAP: Soluble NSF attachment protein, SNAP
			3	PF14938	99.4	5e-12	9.2e-16	SNAP: Soluble NSF attachment protein, SNAP
HMPREF1072_01166	(HMPREF1072_RS05765) hypothetical protein [Bacteroides uniformis CL03T00C23, WP_034522885.1, complement(20035..20430)]
		CDD	1	PRK10301	99.7	2.5e-17	3.7e-21	hypothetical protein
			2	TIGR04183	98.8	1.2e-08	1.9e-12	hypothetical_protein Por secretion system C-terminal sorting domain. Species that include Porphyromonas gingivalis, Fibrobacter succinogenes, Flavobacterium johnsoniae, Cytophaga hutchinsonii, Gramella forsetii, Prevotella intermedia, and Salinibacter ruber average twenty or more copies of a C-terminal domain, represented by this model, associated with sorting to the outer membrane and covalent m…
			3	PRK15036	97.3	0.00017	2.5e-08	hydroxyisourate hydrolase
		COG	1	COG2372	99.4	1e-13	3.9e-17	CopC Uncharacterized protein, homolog of Cu resistance protein CopC
			2	COG4856	98.2	4.9e-07	1.9e-10	Uncharacterized protein conserved in bacteria
		PDB70	1	3sd2_A	99.9	1.5e-21	1.9e-25	Putative member of DUF3244 protein family; immunoglobulin-like beta-sandwich, structural genomics, JOIN for structural genomics
			2	3d33_A	99.8	6.6e-21	8.4e-25	Domain of unknown function with AN immunoglobulin beta-sandwich fold; structural genomics, joint center for structural genomics
			3	1lyq_A	99.7	4.6e-17	5.9e-21	PCOC copper resistance protein; beta barrel, IG domain, metal binding protein
		PfamA28	1	PF11589	99.9	3.2e-21	6.6e-25	DUF3244: Domain of unknown function (DUF3244)
			2	PF04234	99.3	2e-13	4.1e-17	CopC: CopC domain
			3	PF13860	98.8	4.8e-09	9.8e-13	FlgD_ig: FlgD Ig-like domain
HMPREF1072_01167	(HMPREF1072_RS05770) hypothetical protein [Bacteroides uniformis CL03T00C23, WP_005833767.1, complement(18387..19913)]
		CDD	1	PTZ00482	100	9.9e-38	1.5e-41	membrane-attack complex/perforin (MACPF) Superfamily
			2	PTZ00481	99.9	1.6e-25	2.3e-29	Membrane attack complex/ Perforin (MACPF) Superfamily
		COG	1	COG5510	75.5	0.044	1.7e-05	Predicted small secreted protein
			2	COG5633	47.5	0.43	0.00017	Predicted periplasmic lipoprotein
		PDB70	1	3kk7_A	100	4.6e-42	5.8e-46	Putative cell invasion protein with MAC/perforin; STR genomics, joint center for structural genomics, JCSG
			2	2rd7_A	100	4.6e-40	5.9e-44	Complement component C8 alpha chain; membrane attack system, cleavage on PAIR of basic residues, complement alternate pathway, complement pathway
			3	3nsj_A	100	2.4e-38	3e-42	Perforin-1; pore forming protein, immune system
		PfamA28	1	PF01823	99.9	3.2e-28	6.8e-32	MACPF: MAC/Perforin domain
			2	PF16343	91	0.0062	1.2e-06	DUF4973: Domain of unknown function (DUF4973)
HMPREF1072_01168	(HMPREF1072_RS05775) hypothetical protein [Bacteroides uniformis CL03T00C23, WP_005833769.1, 17366..18163]
		CDD	1	cd06434	95.5	0.03	5.6e-06	GT2_HAS Hyaluronan synthases catalyze polymerization of hyaluronan. Hyaluronan synthases (HASs) are bi-functional glycosyltransferases that catalyze polymerization of hyaluronan. HASs transfer both GlcUA and GlcNAc in beta-(1,3) and beta-(1,4) linkages, respectively to the hyaluronan chain using UDP-GlcNAc and UDP-GlcUA as substrates. HA is made as a free glycan, not attached to a protein or lipi…
			2	cd04184	95	0.057	1.1e-05	GT2_RfbC_Mx_like Myxococcus xanthus RfbC like proteins are required for O-antigen biosynthesis. The rfbC gene encodes a predicted protein of 1,276 amino acids, which is required for O-antigen biosynthesis in Myxococcus xanthus. It is a subfamily of Glycosyltransferase Family GT2, which includes diverse families of glycosyl transferases with a common GT-A type structural fold, which has two tightl…
			3	PRK10714	90.9	0.15	2.6e-05	undecaprenyl phosphate 4-deoxy-4-formamido-L-arabinose transferase
		COG	1	COG1215	52.5	3.6	0.0016	Glycosyltransferases, probably involved in cell wall biogenesis
			2	COG1036	13.2	12	0.0048	Archaeal flavoproteins
		PDB70	1	2z86_A	93.4	0.19	2.9e-05	Chondroitin synthase; GT-A, glycosyltransferase A, fold
			2	3ckj_A	71.9	2.1	0.00032	Putative uncharacterized protein; mycobacteria, unknown function
		PfamA28	1	PF00535	89.4	0.13	3.1e-05	Glycos_transf_2: Glycosyl transferase family 2
			2	PF10111	81.3	2.8	0.00063	Glyco_tranf_2_2: Glycosyltransferase like family 2
HMPREF1072_01169	(HMPREF1072_RS05780) glycosyl transferase family 1 [Bacteroides uniformis CL03T00C23, WP_005833771.1, complement(16144..17247)]
		CDD	1	cd03796	100	2e-50	2.9e-54	GT1_PIG-A_like This family is most closely related to the GT1 family of glycosyltransferases. Phosphatidylinositol glycan-class A (PIG-A), an X-linked gene in humans, is necessary for the synthesis of N-acetylglucosaminyl-phosphatidylinositol, a very early intermediate in glycosyl phosphatidylinositol (GPI)-anchor biosynthesis. The GPI-anchor is an important cellular structure that facilitates th…
			2	PLN02871	100	1.3e-49	1.9e-53	UDP-sulfoquinovose:DAG sulfoquinovosyltransferase
			3	TIGR03449	100	2.4e-49	3.5e-53	mycothiol_MshA D-inositol-3-phosphate glycosyltransferase. Members of this protein family, found exclusively in the Actinobacteria, are MshA, the glycosyltransferase of mycothiol biosynthesis. Mycothiol replaces glutathione in these species.
		COG	1	COG0297	99.9	2.4e-27	9.5e-31	GlgA Glycogen synthase
			2	COG0438	99.9	2.6e-24	1e-27	RfaG Glycosyltransferase
			3	COG0707	99.2	4.6e-09	1.8e-12	MurG UDP-N-acetylglucosamine:LPS N-acetylglucosamine transferase
		PDB70	1	4n9w_A	100	1.3e-51	1.6e-55	GDP-mannose-dependent alpha-(1-2)-phosphatidylino mannosyltransferase; GT-B
			2	3c48_A	100	1.1e-47	1.3e-51	Predicted glycosyltransferases; retaining glycosyltransferase, beta alpha beta, substrate AS catalysis
			3	2r60_A	100	2.4e-48	2.9e-52	Glycosyl transferase, group 1; rossmann-fold
		PfamA28	1	PF00534	100	3.6e-32	7e-36	Glycos_transf_1: Glycosyl transferases group 1
			2	PF13692	99.8	3.3e-20	6.3e-24	Glyco_trans_1_4: Glycosyl transferases group 1
			3	PF05693	99.7	1.8e-15	3.4e-19	Glycogen_syn: Glycogen synthase
HMPREF1072_01170	(HMPREF1072_RS05785) glycosyl transferase [Bacteroides uniformis CL03T00C23, WP_005833773.1, 15321..16139]
		CDD	1	cd02510	100	1.4e-42	1.9e-46	pp-GalNAc-T pp-GalNAc-T initiates the formation of mucin-type O-linked glycans. UDP-GalNAc: polypeptide alpha-N-acetylgalactosaminyltransferases (pp-GalNAc-T) initiate the formation of mucin-type, O-linked glycans by catalyzing the transfer of alpha-N-acetylgalactosamine (GalNAc) from UDP-GalNAc to hydroxyl groups of Ser or Thr residues of core proteins to form the Tn antigen (GalNAc-a-1-O-Ser/Th…
			2	PRK10063	100	4.6e-39	6.4e-43	putative glycosyl transferase
			3	TIGR04017	100	8.4e-37	1.2e-40	WcaA colanic acid biosynthesis glycosyl transferase WcaA. This gene is one of the glycosyl transferases involved in the biosynthesis of colanic acid, an exopolysaccharide expressed in Enterobacteraceae species.
		COG	1	COG1216	100	7.2e-32	2.8e-35	Predicted glycosyltransferases
			2	COG1215	99.9	2.2e-26	8.6e-30	Glycosyltransferases, probably involved in cell wall biogenesis
			3	COG0463	99.8	3.9e-21	1.5e-24	WcaA Glycosyltransferases involved in cell wall biogenesis
		PDB70	1	1xhb_A	100	1.3e-39	1.5e-43	Polypeptide N-acetylgalactosaminyltransferase 1; glycosyltransferase-A (GT-A)
			2	3bcv_A	100	1.8e-39	2.1e-43	Putative glycosyltransferase protein; protein structure initiative II, PSI-II NYSGXRC, structural genomics
			3	5ajo_A	100	1.5e-38	1.7e-42	Polypeptide N-acetylgalactosaminyltransferase 2; transferase, AFM, SAXS, lectin domain, coarse-grained model, glycopeptides, inactive form, active form, compact form, EX form
		PfamA28	1	PF13641	100	2.4e-31	4.4e-35	Glyco_tranf_2_3: Glycosyltransferase like family 2
			2	PF10111	100	1.4e-28	2.7e-32	Glyco_tranf_2_2: Glycosyltransferase like family 2
			3	PF00535	99.9	2.6e-27	4.9e-31	Glycos_transf_2: Glycosyl transferase family 2
HMPREF1072_01171	(HMPREF1072_RS05790) glycosyl transferase [Bacteroides uniformis CL03T00C23, WP_005833775.1, 14488..15324]
		CDD	1	TIGR04017	100	3.2e-38	4.6e-42	WcaA colanic acid biosynthesis glycosyl transferase WcaA. This gene is one of the glycosyl transferases involved in the biosynthesis of colanic acid, an exopolysaccharide expressed in Enterobacteraceae species.
			2	PRK10073	100	4.7e-39	6.8e-43	putative glycosyl transferase
			3	PRK10018	100	2.2e-38	3.2e-42	putative glycosyl transferase
		COG	1	COG1216	100	3e-35	1.2e-38	Predicted glycosyltransferases
			2	COG1215	99.9	3.2e-26	1.3e-29	Glycosyltransferases, probably involved in cell wall biogenesis
			3	COG0463	99.9	6.1e-23	2.4e-26	WcaA Glycosyltransferases involved in cell wall biogenesis
		PDB70	1	3bcv_A	100	4e-44	4.9e-48	Putative glycosyltransferase protein; protein structure initiative II, PSI-II NYSGXRC, structural genomics
			2	1qg8_A	100	8.3e-41	1e-44	Protein (spore coat polysaccharide biosynthesis P SPSA); glycosyltransferase, transferase
			3	2z86_A	100	2.2e-37	2.8e-41	Chondroitin synthase; GT-A, glycosyltransferase A, fold
		PfamA28	1	PF13641	100	3.7e-31	7.3e-35	Glyco_tranf_2_3: Glycosyltransferase like family 2
			2	PF10111	100	1.7e-29	3.3e-33	Glyco_tranf_2_2: Glycosyltransferase like family 2
			3	PF00535	99.9	4.6e-28	9.1e-32	Glycos_transf_2: Glycosyl transferase family 2
HMPREF1072_01172	(HMPREF1072_RS05795) hypothetical protein [Bacteroides uniformis CL03T00C23, WP_005833777.1, 13544..14428]
		CDD	1	cd02510	100	5.7e-33	8.2e-37	pp-GalNAc-T pp-GalNAc-T initiates the formation of mucin-type O-linked glycans. UDP-GalNAc: polypeptide alpha-N-acetylgalactosaminyltransferases (pp-GalNAc-T) initiate the formation of mucin-type, O-linked glycans by catalyzing the transfer of alpha-N-acetylgalactosamine (GalNAc) from UDP-GalNAc to hydroxyl groups of Ser or Thr residues of core proteins to form the Tn antigen (GalNAc-a-1-O-Ser/Th…
			2	TIGR03965	100	1.4e-30	2e-34	glycosyltransferase_Rv0696_family mycofactocin system glycosyltransferase. Members of this protein family are putative glycosyltransferases, members of pfam00535 (glycosyl transferase family 2). Members appear mostly in the Actinobacteria, where they appear to be part of a system for converting a precursor peptide (TIGR03969) into a novel redox carrier designated mycofactocin. A radical SAM enzym…
			3	cd06437	100	6.8e-30	1e-33	CESA_CaSu_A2 Cellulose synthase catalytic subunit A2 (CESA2) is a catalytic subunit or a catalytic subunit substitute of the cellulose synthase complex. Cellulose synthase (CESA) catalyzes the polymerization reaction of cellulose using UDP-glucose as the substrate. Cellulose is an aggregate of unbranched polymers of beta-1,4-linked glucose residues, which is an abundant polysaccharide produced by…
		COG	1	COG1216	100	2.8e-28	1.1e-31	Predicted glycosyltransferases
			2	COG1215	99.9	8.3e-23	3.3e-26	Glycosyltransferases, probably involved in cell wall biogenesis
			3	COG0463	99.6	5.8e-16	2.3e-19	WcaA Glycosyltransferases involved in cell wall biogenesis
		PDB70	1	2nxv_A	100	2.9e-31	3.5e-35	ATP synthase subunits region ORF 6; majastridin, ATPase operon, glycosyl transferase, rossmann F sulphur SAD, transferase
			2	3bcv_A	100	1.5e-30	1.8e-34	Putative glycosyltransferase protein; protein structure initiative II, PSI-II NYSGXRC, structural genomics
			3	1qg8_A	100	5.5e-31	6.7e-35	Protein (spore coat polysaccharide biosynthesis P SPSA); glycosyltransferase, transferase
		PfamA28	1	PF13712	99.9	4.2e-27	8.1e-31	Glyco_tranf_2_5: Glycosyltransferase like family
			2	PF13641	99.9	1.8e-27	3.6e-31	Glyco_tranf_2_3: Glycosyltransferase like family 2
			3	PF10111	99.9	1.7e-26	3.3e-30	Glyco_tranf_2_2: Glycosyltransferase like family 2
HMPREF1072_01173	(HMPREF1072_RS05800) hypothetical protein [Bacteroides uniformis CL03T00C23, WP_005833780.1, 12549..13514]
		CDD	1	PRK10073	100	1.5e-40	2.2e-44	putative glycosyl transferase
			2	cd06913	100	7.7e-39	1.1e-42	beta3GnTL1_like Beta 1, 3-N-acetylglucosaminyltransferase is essential for the formation of poly-N-acetyllactosamine . This family includes human Beta3GnTL1 and related eukaryotic proteins. Human Beta3GnTL1 is a putative beta-1,3-N-acetylglucosaminyltransferase. Beta3GnTL1 is expressed at various levels in most of tissues examined. Beta 1, 3-N-acetylglucosaminyltransferase has been found to be es…
			3	PRK10063	100	1.8e-38	2.6e-42	putative glycosyl transferase
		COG	1	COG1216	100	3.6e-29	1.4e-32	Predicted glycosyltransferases
			2	COG1215	99.9	3.3e-26	1.3e-29	Glycosyltransferases, probably involved in cell wall biogenesis
			3	COG0463	99.9	4.4e-22	1.8e-25	WcaA Glycosyltransferases involved in cell wall biogenesis
		PDB70	1	3bcv_A	100	7.4e-43	9e-47	Putative glycosyltransferase protein; protein structure initiative II, PSI-II NYSGXRC, structural genomics
			2	1qg8_A	100	5.6e-41	6.8e-45	Protein (spore coat polysaccharide biosynthesis P SPSA); glycosyltransferase, transferase
			3	2z86_A	100	4.7e-36	5.6e-40	Chondroitin synthase; GT-A, glycosyltransferase A, fold
		PfamA28	1	PF13641	100	3e-30	5.8e-34	Glyco_tranf_2_3: Glycosyltransferase like family 2
			2	PF10111	100	9.4e-29	1.8e-32	Glyco_tranf_2_2: Glycosyltransferase like family 2
			3	PF00535	100	3.6e-28	7e-32	Glycos_transf_2: Glycosyl transferase family 2
HMPREF1072_01174	(HMPREF1072_RS05805) CDP-glycerol glycerophosphotransferase [Bacteroides uniformis CL03T00C23, WP_005833782.1, 11422..12486]
		CDD	1	TIGR03999	100	2.1e-32	2.9e-36	thiol_BshA N-acetyl-alpha-D-glucosaminyl L-malate synthase BshA. Members of this protein family are BshA, a glycosyltransferase required for bacillithiol biosynthesis. This enzyme combines UDP-GlcNAc and L-malate to form N-acetyl-alpha-D-glucosaminyl L-malate synthase. Bacillithiol is a low-molecular-weight thiol, an analog of glutathione and mycothiol, and is found largely in the Firmicutes. [Bi…
			2	TIGR04063	100	3.9e-32	5.5e-36	Glycosyl_transferase_group_1 PEP-CTERM/exosortase A-associated glycosyltransferase, Daro_2409 family. PEP-CTERM/exosortase is a protein-sorting system associated with exopolysaccharide production. Members of this protein family are group 1 glycosyltransferases (see pfam00534) in which the overwhelming majority occur in species with the EpsH1 form of exosortase (see TIGR03109), and usually co-clus…
			3	cd04962	100	1.1e-31	1.5e-35	GT1_like_5 This family is most closely related to the GT1 family of glycosyltransferases. Glycosyltransferases catalyze the transfer of sugar moieties from activated donor molecules to specific acceptor molecules, forming glycosidic bonds. The acceptor molecule can be a lipid, a protein, a heterocyclic compound, or another carbohydrate residue. This group of glycosyltransferases is most closely r…
		COG	1	COG1887	99.8	1.9e-18	7.5e-22	TagB Putative glycosyl/glycerophosphate transferases involved in teichoic acid biosynthesis TagF/TagB/EpsJ/RodC
			2	COG0297	99.5	1.7e-13	6.6e-17	GlgA Glycogen synthase
			3	COG0381	99.5	1.7e-12	6.5e-16	WecB UDP-N-acetylglucosamine 2-epimerase
		PDB70	1	4n9w_A	100	6.1e-33	7.1e-37	GDP-mannose-dependent alpha-(1-2)-phosphatidylino mannosyltransferase; GT-B
			2	2jjm_A	100	1.6e-31	1.8e-35	Glycosyl transferase, group 1 family protein; anthrax, nucleotide, carbohydrate
			3	3c48_A	100	1.7e-30	1.9e-34	Predicted glycosyltransferases; retaining glycosyltransferase, beta alpha beta, substrate AS catalysis
		PfamA28	1	PF04464	99.9	5.1e-26	9.6e-30	Glyphos_transf: CDP-Glycerol:Poly(glycerophosphate) glycerophosphotransferase
			2	PF00534	99.8	8.7e-21	1.6e-24	Glycos_transf_1: Glycosyl transferases group 1
			3	PF13692	99.6	1e-15	1.9e-19	Glyco_trans_1_4: Glycosyl transferases group 1
HMPREF1072_01175	(HMPREF1072_RS05810) hypothetical protein [Bacteroides uniformis CL03T00C23, WP_005833784.1, complement(9346..11160)]
		CDD	1	PRK12363	100	2.8e-43	4.1e-47	phosphoglycerol transferase I
			2	PRK03776	100	2.7e-40	3.9e-44	phosphoglycerol transferase I
			3	TIGR03417	100	1.6e-40	2.4e-44	chol_sulfatase choline-sulfatase.
		COG	1	COG1368	100	2.5e-46	9.9e-50	MdoB Phosphoglycerol transferase and related proteins, alkaline phosphatase superfamily
			2	COG3083	100	1.3e-34	5e-38	Predicted hydrolase of alkaline phosphatase superfamily
			3	COG3119	100	1.9e-32	7.5e-36	AslA Arylsulfatase A and related enzymes
		PDB70	1	2w5q_A	100	6.5e-51	8.1e-55	Processed glycerol phosphate lipoteichoic acid synthase; transmembrane, cell WALL biogenesis/degradation, LTAS, membrane, secreted
			2	2w8d_A	100	1.1e-50	1.4e-54	Processed glycerol phosphate lipoteichoic acid SY; transferase, phosphatase, cell membrane, transmembrane, LTA, membrane, secreted, cell WALL
			3	4uor_A	100	1.5e-50	1.8e-54	LMO0927 protein, lipoteichoic acid synthase; transferase, lipoteichoic acid synthesis, cell WALL, LTAS, G positive
		PfamA28	1	PF00884	100	2.4e-38	4.9e-42	Sulfatase: Sulfatase
			2	PF02995	99.5	4.7e-15	9.2e-19	DUF229: Protein of unknown function (DUF229)
			3	PF01663	99.3	1.6e-13	3.2e-17	Phosphodiest: Type I phosphodiesterase / nucleotide pyrophosphatase
HMPREF1072_01176	(HMPREF1072_RS05815) hypothetical protein [Bacteroides uniformis CL03T00C23, WP_005825949.1, complement(8513..9262)]
		CDD	1	cd13973	100	8.5e-36	1.2e-39	PK_MviN-like Pseudokinase domain of the peptidoglycan biosynthetic protein MviN. The pseudokinase domain shows similarity to protein kinases but lacks crucial residues for catalytic activity. This family is composed of the mycobacterial protein MviN and similar proteins. MviN is an integral membrane protein that is essential for growth and is required for cell wall integrity and peptidogylcan (PG…
			2	cd05629	100	1.5e-35	2.2e-39	STKc_NDR_like_fungal Catalytic domain of Fungal Nuclear Dbf2-Related kinase-like Serine/Threonine Kinases. STKs catalyze the transfer of the gamma-phosphoryl group from ATP to serine/threonine residues on protein substrates. This group is composed of fungal NDR-like proteins including Saccharomyces cerevisiae CBK1 (or CBK1p), Schizosaccharomyces pombe Orb6 (or Orb6p), Ustilago maydis Ukc1 (or Ukc…
			3	cd14209	100	6.3e-35	9.1e-39	STKc_PKA Catalytic subunit of the Serine/Threonine Kinase, cAMP-dependent protein kinase. STKs catalyze the transfer of the gamma-phosphoryl group from ATP to serine/threonine residues on protein substrates. The inactive PKA holoenzyme is a heterotetramer composed of two phosphorylated and active catalytic subunits with a dimer of regulatory (R) subunits. Activation is achieved through the bindin…
		COG	1	COG3642	99.9	7.7e-21	3e-24	Mn2+-dependent serine/threonine protein kinase
			2	COG0515	99.7	1.4e-16	5.3e-20	SPS1 Serine/threonine protein kinase
			3	COG0478	99.5	1.2e-14	4.5e-18	RIO-like serine/threonine protein kinase fused to N-terminal HTH domain
		PDB70	1	4lgd_A	100	2.5e-36	3e-40	Serine/threonine-protein kinase 3; hippo, MST autoactivation, sarah domain, dimerization signaling protein
			2	3txo_A	100	3.3e-36	4e-40	PKC-L, NPKC-ETA, protein kinase C ETA type; phosphotransferase, transferase-transferase inhibito
			3	4euu_A	100	1.5e-35	1.7e-39	Serine/threonine-protein kinase TBK1; ATP binding, phosphorylation, transferase-transferas inhibitor complex
		PfamA28	1	PF00069	100	7.4e-29	1.4e-32	Pkinase: Protein kinase domain Protein kinase
			2	PF07714	99.9	2.3e-27	4.4e-31	Pkinase_Tyr: Protein tyrosine kinase Protein kinase
			3	PF06293	99.8	1.2e-17	2.3e-21	Kdo: Lipopolysaccharide kinase (Kdo/WaaP) family
HMPREF1072_01177	(HMPREF1072_RS05820) phosphoheptose isomerase [Bacteroides uniformis CL03T00C23, WP_005833786.1, complement(7895..8476)]
		CDD	1	PRK10886	100	5.4e-36	7.8e-40	DnaA initiator-associating protein DiaA
			2	PRK13936	100	1.6e-34	2.3e-38	phosphoheptose isomerase
			3	PRK13938	100	6.4e-34	9.3e-38	phosphoheptose isomerase
		COG	1	COG0279	100	9.3e-34	3.6e-37	GmhA Phosphoheptose isomerase
			2	COG1737	100	3.2e-29	1.3e-32	RpiR Transcriptional regulators
			3	COG0794	99.9	1.5e-26	5.9e-30	GutQ Predicted sugar phosphate isomerase involved in capsule formation
		PDB70	1	2i2w_A	100	5.4e-33	6.7e-37	Phosphoheptose isomerase; lipopolysaccharide biosynthesis
			2	1x92_A	100	4.3e-33	5.3e-37	APC5045, phosphoheptose isomerase; midwest centre for structural genomics, SIS domain, A/B protein, lipopolysaccharide biosynthesis, PSI
			3	2xbl_A	100	7.9e-33	9.8e-37	Phosphoheptose isomerase; capsule
		PfamA28	1	PF13580	99.9	4.1e-23	8.1e-27	SIS_2: SIS domain
			2	PF01380	99.9	5e-22	9.8e-26	SIS: SIS domain SIS domain web page.
			3	PF10740	99.1	5.7e-09	1.1e-12	DUF2529: Domain of unknown function (DUF2529)
HMPREF1072_01178	(HMPREF1072_RS05825) D,D-heptose 1,7-bisphosphate phosphatase [Bacteroides uniformis CL03T00C23, WP_005833788.1, complement(7414..7902)]
		CDD	1	PRK08942	100	3.4e-34	4.7e-38	D,D-heptose 1,7-bisphosphate phosphatase
			2	TIGR01261	100	2.5e-34	3.5e-38	Includes:_Histidinol-phosphatase histidinol-phosphatase. This model describes histidinol phosphatase. All known examples in the scope of this model are bifunctional proteins with a histidinol phosphatase domain followed by an imidazoleglycerol-phosphate dehydratase domain. These enzymatic domains catalyze the ninth and seventh steps, respectively, of histidine biosynthesis. [Amino acid biosynthes…
			3	TIGR01656	100	5.3e-34	7.4e-38	Imidazoleglycerol-phosphate_dehydratase histidinol-phosphate phosphatase family domain. This domain is found in authentic histidinol-phosphate phosphatases which are sometimes found as stand-alone entities and sometimes as fusions with imidazoleglycerol-phosphate dehydratase (TIGR01261). Additionally, a family of proteins including YaeD from E. coli (TIGR00213) and various other proteins are clos…
		COG	1	COG0241	100	8.5e-32	3.3e-35	HisB Histidinol phosphatase and related phosphatases
			2	COG0546	100	4.8e-30	1.9e-33	Gph Predicted phosphatases
			3	COG0637	100	4.9e-30	1.9e-33	Predicted phosphatase/phosphohexomutase
		PDB70	1	3l8h_A	100	1.7e-32	2e-36	Putative haloacid dehalogenase-like hydrolase; HAD superfamily, GMHB, D-glycero-D-manno-heptose-1, 7-bispho phosphatase
			2	2fpr_A	100	4.1e-31	4.9e-35	Histidine biosynthesis bifunctional protein HISB; histidinola phosphate phosphatase, bifunctional enzyme structural genomics
			3	4pnh_A	100	8.9e-31	1e-34	D,D-heptose 1,7-bisphosphate phosphatase; GMHB, alpha/beta, 7-bisphosphat hydrolase
		PfamA28	1	PF13419	99.9	2.1e-26	4e-30	HAD_2: Haloacid dehalogenase-like hydrolase
			2	PF08645	99.9	7.4e-25	1.4e-28	PNK3P: Polynucleotide kinase 3 phosphatase
			3	PF12689	99.8	4e-20	7.5e-24	Acid_PPase: Acid Phosphatase
HMPREF1072_01179	(HMPREF1072_RS05830) bifunctional heptose 7-phosphate kinase/heptose 1-phosphate adenyltransferase [Bacteroides uniformis CL03T00C23, WP_005833790.1, complement(5987..7417)]
		CDD	1	PRK11316	100	1e-69	1.4e-73	bifunctional heptose 7-phosphate kinase/heptose 1-phosphate adenyltransferase
			2	TIGR02198	100	1.5e-47	2.1e-51	Uncharacterized_sugar_kinase_BU060 rfaE bifunctional protein, domain I. RfaE is a protein involved in the biosynthesis of ADP-L-glycero-D-manno-heptose, a precursor for LPS inner core biosynthesis. RfaE is a bifunctional protein in E. coli, and separate proteins in some other genome. The longer, N-terminal domain I (this family) is suggested to act in D-glycero-D-manno-heptose 1-phosphate biosynt…
			3	cd01172	100	1.9e-43	2.8e-47	RfaE_like RfaE encodes a bifunctional ADP-heptose synthase involved in the biosynthesis of the lipopolysaccharide (LPS) core precursor ADP-L-glycero-D-manno-heptose. LPS plays an important role in maintaining the structural integrity of the bacterial outer membrane of gram-negative bacteria. RfaE consists of two domains, a sugar kinase domain, represented here, and a domain belonging to the cytid…
		COG	1	COG2870	100	1.2e-76	4.5e-80	RfaE ADP-heptose synthase, bifunctional sugar kinase/adenylyltransferase
			2	COG1105	100	1.2e-37	4.8e-41	FruK Fructose-1-phosphate kinase and related fructose-6-phosphate kinase (PfkB)
			3	COG0524	100	1.1e-37	4.4e-41	RbsK Sugar kinases, ribokinase family
		PDB70	1	4e84_A	100	6.3e-45	7.7e-49	D-beta-D-heptose 7-phosphate kinase; LPS-heptose biosynthesis, beta-clAsp dimerization region, PF carbohydrate kinase, phosphorylation
			2	1rkd_A	100	9.7e-43	1.2e-46	Ribokinase; carbohydrate kinase, ribose, nucleotide binding, transferase
			3	4xda_A	100	2.4e-42	2.9e-46	Ribokinase; ribose
		PfamA28	1	PF00294	100	6.1e-38	1.2e-41	PfkB: pfkB family carbohydrate kinase
			2	PF06574	99.8	4.6e-22	8.8e-26	FAD_syn: FAD synthetase
			3	PF01467	99.7	2.2e-17	4.2e-21	CTP_transf_like: Cytidylyltransferase-like
HMPREF1072_01180	(HMPREF1072_RS05835) hypothetical protein [Bacteroides uniformis CL03T00C23, WP_005833792.1, 5008..6006]
		CDD	1	TIGR02195	100	2e-67	3e-71	ADP-heptose--LPS_heptosyltransferase_2 lipopolysaccharide heptosyltransferase II. This family consists of examples of ADP-heptose:LPS heptosyltransferase II, an enzyme of LPS inner core region biosynthesis. LPS, composed of lipid A, a core region, and O antigen, is found in the outer membrane of Gram-negative bacteria. [Cell envelope, Biosynthesis and degradation of surface polysaccharides and li…
			2	PRK10916	100	1.1e-64	1.6e-68	ADP-heptose:LPS heptosyltransferase II
			3	PRK10422	100	5.8e-64	8.5e-68	lipopolysaccharide core biosynthesis protein
		COG	1	COG0859	100	7.5e-57	3e-60	RfaF ADP-heptose:LPS heptosyltransferase
			2	COG2327	97.9	0.00033	1.3e-07	WcaK Polysaccharide pyruvyl transferase family protein
			3	COG3980	97.5	0.0029	1.1e-06	spsG Spore coat polysaccharide biosynthesis protein, predicted glycosyltransferase
		PDB70	1	1psw_A	100	5.1e-55	6.3e-59	ADP-heptose LPS heptosyltransferase II; structural genomics, NYSGXRC, LPS biosynthetic pathway, PSI, protein structure initiative
			2	3tov_A	100	4.5e-53	5.6e-57	Glycosyl transferase family 9; structural genomics, PSI-BIOL protein structure initiative, midwest center for structural genomics, MCSG
			3	2gt1_A	100	1.3e-51	1.6e-55	Lipopolysaccharide heptosyltransferase-1; GT-B fold
		PfamA28	1	PF01075	100	9.9e-43	1.9e-46	Glyco_transf_9: Glycosyltransferase family 9 (heptosyltransferase)
			2	PF02684	98	0.00023	4.5e-08	LpxB: Lipid-A-disaccharide synthetase
			3	PF04007	97.8	0.0031	6e-07	DUF354: Protein of unknown function (DUF354)
HMPREF1072_01181	(HMPREF1072_RS05840) hypothetical protein [Bacteroides uniformis CL03T00C23, WP_005825959.1, complement(3782..4699)]
		CDD	1	cd02510	100	1.6e-44	2.3e-48	pp-GalNAc-T pp-GalNAc-T initiates the formation of mucin-type O-linked glycans. UDP-GalNAc: polypeptide alpha-N-acetylgalactosaminyltransferases (pp-GalNAc-T) initiate the formation of mucin-type, O-linked glycans by catalyzing the transfer of alpha-N-acetylgalactosamine (GalNAc) from UDP-GalNAc to hydroxyl groups of Ser or Thr residues of core proteins to form the Tn antigen (GalNAc-a-1-O-Ser/Th…
			2	TIGR03965	100	3.4e-36	4.7e-40	glycosyltransferase_Rv0696_family mycofactocin system glycosyltransferase. Members of this protein family are putative glycosyltransferases, members of pfam00535 (glycosyl transferase family 2). Members appear mostly in the Actinobacteria, where they appear to be part of a system for converting a precursor peptide (TIGR03969) into a novel redox carrier designated mycofactocin. A radical SAM enzym…
			3	cd06427	100	1.3e-33	1.9e-37	CESA_like_2 CESA_like_2 is a member of the cellulose synthase superfamily. The cellulose synthase (CESA) superfamily includes a wide variety of glycosyltransferase family 2 enzymes that share the common characteristic of catalyzing the elongation of polysaccharide chains. The members include cellulose synthase catalytic subunit, chitin synthase, Glucan Biosynthesis protein and other families of C…
		COG	1	COG1216	100	2e-35	7.6e-39	Predicted glycosyltransferases
			2	COG1215	99.9	1.2e-26	4.6e-30	Glycosyltransferases, probably involved in cell wall biogenesis
			3	COG0463	99.8	3.6e-19	1.4e-22	WcaA Glycosyltransferases involved in cell wall biogenesis
		PDB70	1	1xhb_A	100	1.5e-41	1.8e-45	Polypeptide N-acetylgalactosaminyltransferase 1; glycosyltransferase-A (GT-A)
			2	5ajo_A	100	1.5e-40	1.7e-44	Polypeptide N-acetylgalactosaminyltransferase 2; transferase, AFM, SAXS, lectin domain, coarse-grained model, glycopeptides, inactive form, active form, compact form, EX form
			3	2d7i_A	100	2.3e-39	2.7e-43	Polypeptide N-acetylgalactosaminyltransferase 10; beta trefoil, rossmann fold
		PfamA28	1	PF10111	100	9.8e-32	1.8e-35	Glyco_tranf_2_2: Glycosyltransferase like family 2
			2	PF13641	100	4.9e-32	9.2e-36	Glyco_tranf_2_3: Glycosyltransferase like family 2
			3	PF00535	99.9	3.9e-27	7.3e-31	Glycos_transf_2: Glycosyl transferase family 2
HMPREF1072_01182	(HMPREF1072_RS05845) lipopolysaccharide cholinephosphotransferase LicD [Bacteroides uniformis CL03T00C23, WP_005833794.1, 2933..3760]
		CDD	1	cd07749	93.7	0.029	4.4e-06	NT_Pol-beta-like_1 Nucleotidyltransferase (NT) domain of an uncharacterized subgroup of the Pol beta-like NT superfamily. The Pol beta-like NT superfamily includes DNA polymerase beta and other family X DNA Polymerases, as well as Class I and Class II CCA-adding enzymes, RelA- and SpoT-like ppGpp synthetases and hydrolases, 2'5'-oligoadenylate (2-5A)synthetases, Escherichia coli adenylyltransfera…
			2	PRK13300	91.2	0.26	4e-05	tRNA CCA-pyrophosphorylase
		COG	1	COG3475	100	1.6e-40	6.5e-44	LPS biosynthesis protein
			2	COG3475	97.4	3.1e-06	1.2e-09	LPS biosynthesis protein
		PDB70	1	4wqk_A	98.6	3.8e-08	4.9e-12	2''-aminoglycoside nucleotidyltransferase; antibiotic resistance, aminoglycosides, kanamycin, nucleotidylyltransferase
			2	2fcl_A	98.5	1.3e-07	1.8e-11	Hypothetical protein TM1012; putative nucleotidyltransferase, structural genomics, joint for structural genomics, JCSG
			3	4wh5_A	98.2	5.4e-07	7.3e-11	Lincosamide resistance protein; structural genomics, antibiotic resistance, center for struc genomics of infectious diseases (csgid)
		PfamA28	1	PF04991	100	6.8e-44	1.4e-47	LicD: LicD family
			2	PF10706	98.9	1.4e-09	2.7e-13	Aminoglyc_resit: Aminoglycoside-2''-adenylyltransferase
			3	PF14907	96	0.0053	1.1e-06	NTP_transf_5: Uncharacterised nucleotidyltransferase
HMPREF1072_01183	(HMPREF1072_RS05850) hypothetical protein [Bacteroides uniformis CL03T00C23, WP_005825963.1, 2184..2915]
		CDD	1	TIGR01105	100	1.4e-44	1.9e-48	UTP--glucose-1-phosphate_uridylyltransferase UTP-glucose-1-phosphate uridylyltransferase, non-catalytic GalF subunit. GalF is a non-catalytic subunit of the UTP-glucose pyrophosphorylase modulating the enzyme activity to increase the formation of UDP-glucose [Regulatory functions, Protein interactions]
			2	PRK10122	100	6.2e-44	8.7e-48	GalU regulator GalF
			3	PRK13389	100	1.9e-42	2.7e-46	UTP--glucose-1-phosphate uridylyltransferase subunit GalU
		COG	1	COG1209	100	7.1e-45	2.8e-48	RfbA dTDP-glucose pyrophosphorylase
			2	COG1208	100	4.8e-40	1.9e-43	GCD1 Nucleoside-diphosphate-sugar pyrophosphorylase involved in lipopolysaccharide biosynthesis/translation initiation factor 2B, gamma/epsilon subunits (eIF-2Bgamma/eIF-2Bepsilon)
			3	COG1207	100	4.5e-36	1.7e-39	GlmU N-acetylglucosamine-1-phosphate uridyltransferase (contains nucleotidyltransferase and I-patch acetyltransferase domains)
		PDB70	1	3juk_A	100	2.2e-38	2.6e-42	UDP-glucose pyrophosphorylase (GALU); transfer
			2	1iim_A	100	4.2e-37	5e-41	Glucose-1-phosphate thymidylyltransferase; HET: TTP
			3	4ho4_A	100	4.5e-37	5.3e-41	Glucose-1-phosphate thymidylyltransferase; nucleotide binding
		PfamA28	1	PF00483	100	8.6e-39	1.6e-42	NTP_transferase: Nucleotidyl transferase This Prosite entry is only a sub-family of the Pfam entry.
			2	PF01128	99.9	2e-21	3.7e-25	IspD: 2-C-methyl-D-erythritol 4-phosphate cytidylyltransferase
			3	PF12804	99.9	1.4e-21	2.7e-25	NTP_transf_3: MobA-like NTP transferase domain
HMPREF1072_01184	(HMPREF1072_RS05855) aspartate aminotransferase [Bacteroides uniformis CL03T00C23, WP_005833797.1, 1150..2187]
		CDD	1	PRK01533	100	2.2e-55	3.1e-59	histidinol-phosphate aminotransferase
			2	PRK05166	100	5.8e-55	8.2e-59	histidinol-phosphate aminotransferase
			3	PLN03026	100	1.1e-54	1.5e-58	histidinol-phosphate aminotransferase
		COG	1	COG0079	100	4.2e-56	1.6e-59	HisC Histidinol-phosphate/aromatic aminotransferase and cobyric acid decarboxylase
			2	COG0436	100	2.3e-56	8.9e-60	Aspartate/tyrosine/aromatic aminotransferase
			3	COG1167	100	3.1e-49	1.2e-52	ARO8 Transcriptional regulators containing a DNA-binding HTH domain and an aminotransferase domain (MocR family) and their eukaryotic orthologs
		PDB70	1	3ffh_A	100	5.4e-51	6.3e-55	Histidinol-phosphate aminotransferase; APC88260, listeria in CLIP11262, structural genomics, PSI-2
			2	3get_A	100	6.1e-51	7.1e-55	Histidinol-phosphate aminotransferase; NP_281508.1, structural genomics, joint center for structural genomics
			3	3euc_A	100	1.4e-50	1.6e-54	Histidinol-phosphate aminotransferase 2; YP_297314.1, structur genomics, joint center for structural genomics, JCSG
		PfamA28	1	PF00155	100	3.3e-48	6.2e-52	Aminotran_1_2: Aminotransferase class I and II 1-aminocyclopropane-1-carboxylate synthase signature aspartate aminotransferase signature
			2	PF00266	100	3.8e-28	7.2e-32	Aminotran_5: Aminotransferase class-V
			3	PF12897	100	5.2e-27	9.7e-31	Aminotran_MocR: Alanine-glyoxylate amino-transferase
HMPREF1072_01185	(HMPREF1072_RS05860) mannosyltransferase [Bacteroides uniformis CL03T00C23, WP_005833799.1, 1..1146]
		CDD	1	cd03796	100	1e-50	1.5e-54	GT1_PIG-A_like This family is most closely related to the GT1 family of glycosyltransferases. Phosphatidylinositol glycan-class A (PIG-A), an X-linked gene in humans, is necessary for the synthesis of N-acetylglucosaminyl-phosphatidylinositol, a very early intermediate in glycosyl phosphatidylinositol (GPI)-anchor biosynthesis. The GPI-anchor is an important cellular structure that facilitates th…
			2	TIGR03449	100	5.4e-50	7.9e-54	mycothiol_MshA D-inositol-3-phosphate glycosyltransferase. Members of this protein family, found exclusively in the Actinobacteria, are MshA, the glycosyltransferase of mycothiol biosynthesis. Mycothiol replaces glutathione in these species.
			3	TIGR04063	100	1.1e-49	1.6e-53	Glycosyl_transferase_group_1 PEP-CTERM/exosortase A-associated glycosyltransferase, Daro_2409 family. PEP-CTERM/exosortase is a protein-sorting system associated with exopolysaccharide production. Members of this protein family are group 1 glycosyltransferases (see pfam00534) in which the overwhelming majority occur in species with the EpsH1 form of exosortase (see TIGR03109), and usually co-clus…
		COG	1	COG0297	100	5.6e-28	2.2e-31	GlgA Glycogen synthase
			2	COG0438	99.9	3e-22	1.2e-25	RfaG Glycosyltransferase
			3	COG0707	99.3	2e-09	8e-13	MurG UDP-N-acetylglucosamine:LPS N-acetylglucosamine transferase
		PDB70	1	4n9w_A	100	2e-51	2.4e-55	GDP-mannose-dependent alpha-(1-2)-phosphatidylino mannosyltransferase; GT-B
			2	3c48_A	100	5e-49	6.1e-53	Predicted glycosyltransferases; retaining glycosyltransferase, beta alpha beta, substrate AS catalysis
			3	2r60_A	100	3.4e-48	4.2e-52	Glycosyl transferase, group 1; rossmann-fold
		PfamA28	1	PF00534	100	1.8e-30	3.4e-34	Glycos_transf_1: Glycosyl transferases group 1
			2	PF13692	99.8	4.9e-19	9.5e-23	Glyco_trans_1_4: Glycosyl transferases group 1
			3	PF13439	99.7	2.5e-17	5e-21	Glyco_transf_4: Glycosyltransferase Family 4

## Sheet: (C) B. uniformis dnLKV2
Table S4C. B. uniformis dnLKV2
gene name	annotation	database	hit no.	hit accession	probability	e-value	p-value	description
C801_00207	(C801_RS01010) antibiotic ABC transporter ATP-binding protein [Bacteroides uniformis dnLKV2, WP_005833760.1, 21391..23229]
		CDD	1	TIGR00958	100	7.3e-98	1e-101	Antigen_peptide_transporter_2 Conjugate Transporter-2 (CT2) Family protein. [Transport and binding proteins, Other]
			2	PRK13657	100	1.9e-96	3e-100	cyclic beta-1,2-glucan ABC transporter
			3	PRK10789	100	8.8e-97	1e-100	putative multidrug transporter membrane\ATP-binding components
		COG	1	COG2274	100	4e-105	2e-108	SunT ABC-type bacteriocin/lantibiotic exporters, contain an N-terminal double-glycine peptidase domain
			2	COG1132	100	6.1e-95	2.4e-98	MdlB ABC-type multidrug transport system, ATPase and permease components
			3	COG4988	100	4.4e-94	1.7e-97	CydD ABC-type transport system involved in cytochrome bd biosynthesis, ATPase and permease components
		PDB70	1	4ry2_A	100	1.1e-99	1e-103	ABC-type bacteriocin transporter; C39 peptidase, ABC transporter, BI- functional ABC transporter
			2	4a82_A	100	2.2e-98	3e-102	Cystic fibrosis transmembrane conductance regulat; CFTR, ION channel, transport protein, casse protein
			3	3b5x_A	100	2.6e-93	3.1e-97	Lipid A export ATP-binding/permease protein MSBA; ABC transporter, lipid flippase, hydrolase, inner membrane, lipid transport, membrane
		PfamA28	1	PF00005	100	2e-34	4e-38	ABC_tran: ABC transporter This structure is on hold until Dec 1999
			2	PF00664	100	4.5e-26	8.8e-30	ABC_membrane: ABC transporter transmembrane region
			3	PF02463	99.6	1.2e-16	2.4e-20	SMC_N: RecF/RecN/SMC N terminal domain
C801_00208	(C801_RS01015) hypothetical protein [Bacteroides uniformis dnLKV2, WP_016272065.1, complement(19502..21082)]
		CDD	1	TIGR00990	99.8	1.3e-18	1.9e-22	Mitochondrial_import_receptor_subunit_TOM70 mitochondrial precursor proteins import receptor (72 kDa mitochondrial outermembrane protein) (mitochondrial import receptor for the ADP/ATP carrier) (translocase of outermembrane tom70). [Transport and binding proteins, Amino acids, peptides and amines]
			2	PRK04841	99.8	5.6e-16	7.7e-20	transcriptional regulator MalT
			3	PRK11788	99.8	1e-17	1.4e-21	tetratricopeptide repeat protein
		COG	1	COG3063	99.7	9e-16	3.5e-19	PilF Tfp pilus assembly protein PilF
			2	COG2909	99.7	3.5e-13	1.4e-16	MalT ATP-dependent transcriptional regulator
			3	COG3063	99.6	2.5e-14	9.6e-18	PilF Tfp pilus assembly protein PilF
		PDB70	1	3sf4_A	100	3e-26	3.4e-30	G-protein-signaling modulator 2; tetratricopeptide repeat, TPR, cell polarity, asymmetric CEL division, mitotic spindle orientation
			2	3ro2_A	100	2.4e-26	2.8e-30	PINS homolog, G-protein-signaling modulator 2; TPR repeat, protein-protein interaction, protein-binding, PR binding
			3	4gyo_A	99.9	3.1e-24	3.5e-28	Response regulator aspartate phosphatase J; tetratricopeptide repeat, hydrolase
		PfamA28	1	PF13429	99.6	7.6e-14	1.4e-17	TPR_15: Tetratricopeptide repeat
			2	PF14938	99.6	2.1e-13	3.9e-17	SNAP: Soluble NSF attachment protein, SNAP
			3	PF14938	99.5	3.4e-12	6.2e-16	SNAP: Soluble NSF attachment protein, SNAP
C801_00209	(C801_RS01020) hypothetical protein [Bacteroides uniformis dnLKV2, WP_035457494.1, complement(18978..19373)]
		CDD	1	TIGR04183	98.9	9.9e-09	1.6e-12	hypothetical_protein Por secretion system C-terminal sorting domain. Species that include Porphyromonas gingivalis, Fibrobacter succinogenes, Flavobacterium johnsoniae, Cytophaga hutchinsonii, Gramella forsetii, Prevotella intermedia, and Salinibacter ruber average twenty or more copies of a C-terminal domain, represented by this model, associated with sorting to the outer membrane and covalent m…
			2	PRK12633	98.4	4.5e-07	6.7e-11	flgD flagellar basal body rod modification protein
			3	PRK12812	98.4	8.1e-07	1.2e-10	flgD flagellar basal body rod modification protein
		COG	1	COG4856	96.6	0.0014	5.4e-07	Uncharacterized protein conserved in bacteria
			2	COG1334	79.6	0.16	6.6e-05	FlaG Uncharacterized flagellar protein FlaG
		PDB70	1	3sd2_A	99.9	4.4e-26	5.8e-30	Putative member of DUF3244 protein family; immunoglobulin-like beta-sandwich, structural genomics, JOIN for structural genomics
			2	3d33_A	99.9	1.7e-25	2.2e-29	Domain of unknown function with AN immunoglobulin beta-sandwich fold; structural genomics, joint center for structural genomics
			3	4g5a_A	99.1	2.1e-09	2.5e-13	Uncharacterized protein; immunoglobulin - like beta-sandwich, structural genomics, JO center for structural genomics, JCSG
		PfamA28	1	PF11589	99.9	5.6e-22	1.1e-25	DUF3244: Domain of unknown function (DUF3244)
			2	PF13860	98.8	3.6e-09	7.4e-13	FlgD_ig: FlgD Ig-like domain
			3	PF04234	98.8	1e-09	2.1e-13	CopC: CopC domain
C801_00210	(C801_RS01025) hypothetical protein [Bacteroides uniformis dnLKV2, WP_005833767.1, complement(17330..18856)]
		CDD	1	PTZ00482	100	9.9e-38	1.5e-41	membrane-attack complex/perforin (MACPF) Superfamily
			2	PTZ00481	99.9	1.6e-25	2.3e-29	Membrane attack complex/ Perforin (MACPF) Superfamily
		COG	1	COG5510	75.5	0.044	1.7e-05	Predicted small secreted protein
			2	COG5633	47.5	0.43	0.00017	Predicted periplasmic lipoprotein
		PDB70	1	3kk7_A	100	4.6e-42	5.8e-46	Putative cell invasion protein with MAC/perforin; STR genomics, joint center for structural genomics, JCSG
			2	2rd7_A	100	4.6e-40	5.9e-44	Complement component C8 alpha chain; membrane attack system, cleavage on PAIR of basic residues, complement alternate pathway, complement pathway
			3	3nsj_A	100	2.4e-38	3e-42	Perforin-1; pore forming protein, immune system
		PfamA28	1	PF01823	99.9	3.2e-28	6.8e-32	MACPF: MAC/Perforin domain
			2	PF16343	91	0.0062	1.2e-06	DUF4973: Domain of unknown function (DUF4973)
C801_00211	(C801_RS01030) hypothetical protein [Bacteroides uniformis dnLKV2, WP_005833769.1, 16309..17106]
		CDD	1	cd06434	95.5	0.03	5.6e-06	GT2_HAS Hyaluronan synthases catalyze polymerization of hyaluronan. Hyaluronan synthases (HASs) are bi-functional glycosyltransferases that catalyze polymerization of hyaluronan. HASs transfer both GlcUA and GlcNAc in beta-(1,3) and beta-(1,4) linkages, respectively to the hyaluronan chain using UDP-GlcNAc and UDP-GlcUA as substrates. HA is made as a free glycan, not attached to a protein or lipi…
			2	cd04184	95	0.057	1.1e-05	GT2_RfbC_Mx_like Myxococcus xanthus RfbC like proteins are required for O-antigen biosynthesis. The rfbC gene encodes a predicted protein of 1,276 amino acids, which is required for O-antigen biosynthesis in Myxococcus xanthus. It is a subfamily of Glycosyltransferase Family GT2, which includes diverse families of glycosyl transferases with a common GT-A type structural fold, which has two tightl…
			3	PRK10714	90.9	0.15	2.6e-05	undecaprenyl phosphate 4-deoxy-4-formamido-L-arabinose transferase
		COG	1	COG1215	52.5	3.6	0.0016	Glycosyltransferases, probably involved in cell wall biogenesis
			2	COG1036	13.2	12	0.0048	Archaeal flavoproteins
		PDB70	1	2z86_A	93.4	0.19	2.9e-05	Chondroitin synthase; GT-A, glycosyltransferase A, fold
			2	3ckj_A	71.9	2.1	0.00032	Putative uncharacterized protein; mycobacteria, unknown function
		PfamA28	1	PF00535	89.4	0.13	3.1e-05	Glycos_transf_2: Glycosyl transferase family 2
			2	PF10111	81.3	2.8	0.00063	Glyco_tranf_2_2: Glycosyltransferase like family 2
C801_00212	(C801_RS01035) glycosyl transferase family 1 [Bacteroides uniformis dnLKV2, WP_005833771.1, complement(15087..16190)]
		CDD	1	cd03796	100	2e-50	2.9e-54	GT1_PIG-A_like This family is most closely related to the GT1 family of glycosyltransferases. Phosphatidylinositol glycan-class A (PIG-A), an X-linked gene in humans, is necessary for the synthesis of N-acetylglucosaminyl-phosphatidylinositol, a very early intermediate in glycosyl phosphatidylinositol (GPI)-anchor biosynthesis. The GPI-anchor is an important cellular structure that facilitates th…
			2	PLN02871	100	1.3e-49	1.9e-53	UDP-sulfoquinovose:DAG sulfoquinovosyltransferase
			3	TIGR03449	100	2.4e-49	3.5e-53	mycothiol_MshA D-inositol-3-phosphate glycosyltransferase. Members of this protein family, found exclusively in the Actinobacteria, are MshA, the glycosyltransferase of mycothiol biosynthesis. Mycothiol replaces glutathione in these species.
		COG	1	COG0297	99.9	2.4e-27	9.5e-31	GlgA Glycogen synthase
			2	COG0438	99.9	2.6e-24	1e-27	RfaG Glycosyltransferase
			3	COG0707	99.2	4.6e-09	1.8e-12	MurG UDP-N-acetylglucosamine:LPS N-acetylglucosamine transferase
		PDB70	1	4n9w_A	100	1.3e-51	1.6e-55	GDP-mannose-dependent alpha-(1-2)-phosphatidylino mannosyltransferase; GT-B
			2	3c48_A	100	1.1e-47	1.3e-51	Predicted glycosyltransferases; retaining glycosyltransferase, beta alpha beta, substrate AS catalysis
			3	2r60_A	100	2.4e-48	2.9e-52	Glycosyl transferase, group 1; rossmann-fold
		PfamA28	1	PF00534	100	3.6e-32	7e-36	Glycos_transf_1: Glycosyl transferases group 1
			2	PF13692	99.8	3.3e-20	6.3e-24	Glyco_trans_1_4: Glycosyl transferases group 1
			3	PF05693	99.7	1.8e-15	3.4e-19	Glycogen_syn: Glycogen synthase
C801_00213	(C801_RS01040) glycosyl transferase [Bacteroides uniformis dnLKV2, WP_016272067.1, 14264..15082]
		CDD	1	PRK10063	100	9.2e-40	1.3e-43	putative glycosyl transferase
			2	cd02510	100	1.2e-39	1.7e-43	pp-GalNAc-T pp-GalNAc-T initiates the formation of mucin-type O-linked glycans. UDP-GalNAc: polypeptide alpha-N-acetylgalactosaminyltransferases (pp-GalNAc-T) initiate the formation of mucin-type, O-linked glycans by catalyzing the transfer of alpha-N-acetylgalactosamine (GalNAc) from UDP-GalNAc to hydroxyl groups of Ser or Thr residues of core proteins to form the Tn antigen (GalNAc-a-1-O-Ser/Th…
			3	TIGR04009	100	6.9e-37	9.6e-41	wcaE colanic acid biosynthesis glycosyl transferase WcaE. This gene is one of the glycosyl transferases involved in the biosynthesis of colanic acid, an exopolysaccharide expressed in Enterobacteraceae species.
		COG	1	COG1216	100	7.1e-32	2.7e-35	Predicted glycosyltransferases
			2	COG1215	99.9	1e-26	3.9e-30	Glycosyltransferases, probably involved in cell wall biogenesis
			3	COG0463	99.8	3e-21	1.1e-24	WcaA Glycosyltransferases involved in cell wall biogenesis
		PDB70	1	3bcv_A	100	8.7e-40	1e-43	Putative glycosyltransferase protein; protein structure initiative II, PSI-II NYSGXRC, structural genomics
			2	1qg8_A	100	9.7e-39	1.1e-42	Protein (spore coat polysaccharide biosynthesis P SPSA); glycosyltransferase, transferase
			3	1xhb_A	100	1.2e-36	1.3e-40	Polypeptide N-acetylgalactosaminyltransferase 1; glycosyltransferase-A (GT-A)
		PfamA28	1	PF13641	100	2.1e-31	3.8e-35	Glyco_tranf_2_3: Glycosyltransferase like family 2
			2	PF10111	100	1.3e-28	2.4e-32	Glyco_tranf_2_2: Glycosyltransferase like family 2
			3	PF00535	99.9	2.4e-27	4.5e-31	Glycos_transf_2: Glycosyl transferase family 2
C801_00214	(C801_RS01045) hypothetical protein [Bacteroides uniformis dnLKV2, WP_016272068.1, 13431..14267]
		CDD	1	TIGR04017	100	2.9e-38	4.2e-42	WcaA colanic acid biosynthesis glycosyl transferase WcaA. This gene is one of the glycosyl transferases involved in the biosynthesis of colanic acid, an exopolysaccharide expressed in Enterobacteraceae species.
			2	PRK10073	100	4.4e-39	6.4e-43	putative glycosyl transferase
			3	PRK10018	100	2.1e-38	3e-42	putative glycosyl transferase
		COG	1	COG1216	100	2.6e-35	1e-38	Predicted glycosyltransferases
			2	COG1215	99.9	2.7e-26	1.1e-29	Glycosyltransferases, probably involved in cell wall biogenesis
			3	COG0463	99.9	5e-23	2e-26	WcaA Glycosyltransferases involved in cell wall biogenesis
		PDB70	1	3bcv_A	100	3.8e-44	4.7e-48	Putative glycosyltransferase protein; protein structure initiative II, PSI-II NYSGXRC, structural genomics
			2	1qg8_A	100	7.3e-41	9e-45	Protein (spore coat polysaccharide biosynthesis P SPSA); glycosyltransferase, transferase
			3	2z86_A	100	2.1e-37	2.6e-41	Chondroitin synthase; GT-A, glycosyltransferase A, fold
		PfamA28	1	PF13641	100	3.3e-31	6.4e-35	Glyco_tranf_2_3: Glycosyltransferase like family 2
			2	PF10111	100	1.8e-29	3.5e-33	Glyco_tranf_2_2: Glycosyltransferase like family 2
			3	PF00535	99.9	4.1e-28	8.1e-32	Glycos_transf_2: Glycosyl transferase family 2
C801_00215	(C801_RS01050) hypothetical protein [Bacteroides uniformis dnLKV2, WP_005833777.1, 12487..13371]
		CDD	1	cd02510	100	5.7e-33	8.2e-37	pp-GalNAc-T pp-GalNAc-T initiates the formation of mucin-type O-linked glycans. UDP-GalNAc: polypeptide alpha-N-acetylgalactosaminyltransferases (pp-GalNAc-T) initiate the formation of mucin-type, O-linked glycans by catalyzing the transfer of alpha-N-acetylgalactosamine (GalNAc) from UDP-GalNAc to hydroxyl groups of Ser or Thr residues of core proteins to form the Tn antigen (GalNAc-a-1-O-Ser/Th…
			2	TIGR03965	100	1.4e-30	2e-34	glycosyltransferase_Rv0696_family mycofactocin system glycosyltransferase. Members of this protein family are putative glycosyltransferases, members of pfam00535 (glycosyl transferase family 2). Members appear mostly in the Actinobacteria, where they appear to be part of a system for converting a precursor peptide (TIGR03969) into a novel redox carrier designated mycofactocin. A radical SAM enzym…
			3	cd06437	100	6.8e-30	1e-33	CESA_CaSu_A2 Cellulose synthase catalytic subunit A2 (CESA2) is a catalytic subunit or a catalytic subunit substitute of the cellulose synthase complex. Cellulose synthase (CESA) catalyzes the polymerization reaction of cellulose using UDP-glucose as the substrate. Cellulose is an aggregate of unbranched polymers of beta-1,4-linked glucose residues, which is an abundant polysaccharide produced by…
		COG	1	COG1216	100	2.8e-28	1.1e-31	Predicted glycosyltransferases
			2	COG1215	99.9	8.3e-23	3.3e-26	Glycosyltransferases, probably involved in cell wall biogenesis
			3	COG0463	99.6	5.8e-16	2.3e-19	WcaA Glycosyltransferases involved in cell wall biogenesis
		PDB70	1	2nxv_A	100	2.9e-31	3.5e-35	ATP synthase subunits region ORF 6; majastridin, ATPase operon, glycosyl transferase, rossmann F sulphur SAD, transferase
			2	3bcv_A	100	1.5e-30	1.8e-34	Putative glycosyltransferase protein; protein structure initiative II, PSI-II NYSGXRC, structural genomics
			3	1qg8_A	100	5.5e-31	6.7e-35	Protein (spore coat polysaccharide biosynthesis P SPSA); glycosyltransferase, transferase
		PfamA28	1	PF13712	99.9	4.2e-27	8.1e-31	Glyco_tranf_2_5: Glycosyltransferase like family
			2	PF13641	99.9	1.8e-27	3.6e-31	Glyco_tranf_2_3: Glycosyltransferase like family 2
			3	PF10111	99.9	1.7e-26	3.3e-30	Glyco_tranf_2_2: Glycosyltransferase like family 2
C801_00216	(C801_RS01055) hypothetical protein [Bacteroides uniformis dnLKV2, WP_016272069.1, 11492..12457]
		CDD	1	PRK10073	100	8.7e-41	1.2e-44	putative glycosyl transferase
			2	cd06913	100	4.2e-39	6e-43	beta3GnTL1_like Beta 1, 3-N-acetylglucosaminyltransferase is essential for the formation of poly-N-acetyllactosamine . This family includes human Beta3GnTL1 and related eukaryotic proteins. Human Beta3GnTL1 is a putative beta-1,3-N-acetylglucosaminyltransferase. Beta3GnTL1 is expressed at various levels in most of tissues examined. Beta 1, 3-N-acetylglucosaminyltransferase has been found to be es…
			3	PRK10063	100	1.7e-38	2.4e-42	putative glycosyl transferase
		COG	1	COG1216	100	2e-29	7.8e-33	Predicted glycosyltransferases
			2	COG1215	99.9	2.8e-26	1.1e-29	Glycosyltransferases, probably involved in cell wall biogenesis
			3	COG0463	99.9	3.6e-22	1.4e-25	WcaA Glycosyltransferases involved in cell wall biogenesis
		PDB70	1	3bcv_A	100	3.2e-43	3.8e-47	Putative glycosyltransferase protein; protein structure initiative II, PSI-II NYSGXRC, structural genomics
			2	1qg8_A	100	2.3e-41	2.8e-45	Protein (spore coat polysaccharide biosynthesis P SPSA); glycosyltransferase, transferase
			3	2z86_A	100	2.3e-36	2.8e-40	Chondroitin synthase; GT-A, glycosyltransferase A, fold
		PfamA28	1	PF13641	100	1.7e-30	3.3e-34	Glyco_tranf_2_3: Glycosyltransferase like family 2
			2	PF10111	100	1.1e-28	2.1e-32	Glyco_tranf_2_2: Glycosyltransferase like family 2
			3	PF00535	100	2.5e-28	4.9e-32	Glycos_transf_2: Glycosyl transferase family 2
C801_00217	(C801_RS01060) hypothetical protein [Bacteroides uniformis dnLKV2, WP_016272070.1, 10365..11429]
		CDD	1	TIGR03999	100	1.7e-33	2.4e-37	thiol_BshA N-acetyl-alpha-D-glucosaminyl L-malate synthase BshA. Members of this protein family are BshA, a glycosyltransferase required for bacillithiol biosynthesis. This enzyme combines UDP-GlcNAc and L-malate to form N-acetyl-alpha-D-glucosaminyl L-malate synthase. Bacillithiol is a low-molecular-weight thiol, an analog of glutathione and mycothiol, and is found largely in the Firmicutes. [Bi…
			2	cd04962	100	6.6e-33	9.2e-37	GT1_like_5 This family is most closely related to the GT1 family of glycosyltransferases. Glycosyltransferases catalyze the transfer of sugar moieties from activated donor molecules to specific acceptor molecules, forming glycosidic bonds. The acceptor molecule can be a lipid, a protein, a heterocyclic compound, or another carbohydrate residue. This group of glycosyltransferases is most closely r…
			3	PRK15427	100	3.4e-33	4.8e-37	colanic acid biosynthesis glycosyltransferase WcaL
		COG	1	COG1887	99.8	3.4e-18	1.3e-21	TagB Putative glycosyl/glycerophosphate transferases involved in teichoic acid biosynthesis TagF/TagB/EpsJ/RodC
			2	COG0297	99.5	1.3e-13	5.1e-17	GlgA Glycogen synthase
			3	COG0381	99.5	6.6e-13	2.6e-16	WecB UDP-N-acetylglucosamine 2-epimerase
		PDB70	1	4n9w_A	100	1.3e-33	1.5e-37	GDP-mannose-dependent alpha-(1-2)-phosphatidylino mannosyltransferase; GT-B
			2	2jjm_A	100	2.1e-32	2.4e-36	Glycosyl transferase, group 1 family protein; anthrax, nucleotide, carbohydrate
			3	3c48_A	100	7.8e-31	9e-35	Predicted glycosyltransferases; retaining glycosyltransferase, beta alpha beta, substrate AS catalysis
		PfamA28	1	PF04464	99.9	6.1e-26	1.1e-29	Glyphos_transf: CDP-Glycerol:Poly(glycerophosphate) glycerophosphotransferase
			2	PF00534	99.9	2e-22	3.7e-26	Glycos_transf_1: Glycosyl transferases group 1
			3	PF13692	99.6	1.6e-16	3e-20	Glyco_trans_1_4: Glycosyl transferases group 1
C801_00218	(C801_RS01065) hypothetical protein [Bacteroides uniformis dnLKV2, WP_016272071.1, complement(8289..10103)]
		CDD	1	PRK12363	100	2e-43	2.9e-47	phosphoglycerol transferase I
			2	PRK03776	100	3.6e-40	5.2e-44	phosphoglycerol transferase I
			3	TIGR03417	100	3.8e-40	5.6e-44	chol_sulfatase choline-sulfatase.
		COG	1	COG1368	100	7.9e-46	3.1e-49	MdoB Phosphoglycerol transferase and related proteins, alkaline phosphatase superfamily
			2	COG3083	100	1.3e-32	5.1e-36	Predicted hydrolase of alkaline phosphatase superfamily
			3	COG3119	100	8.6e-33	3.4e-36	AslA Arylsulfatase A and related enzymes
		PDB70	1	2w5q_A	100	8.6e-52	1.1e-55	Processed glycerol phosphate lipoteichoic acid synthase; transmembrane, cell WALL biogenesis/degradation, LTAS, membrane, secreted
			2	2w8d_A	100	1.7e-51	2.2e-55	Processed glycerol phosphate lipoteichoic acid SY; transferase, phosphatase, cell membrane, transmembrane, LTA, membrane, secreted, cell WALL
			3	4uor_A	100	3.6e-51	4.5e-55	LMO0927 protein, lipoteichoic acid synthase; transferase, lipoteichoic acid synthesis, cell WALL, LTAS, G positive
		PfamA28	1	PF00884	100	2.3e-38	4.5e-42	Sulfatase: Sulfatase
			2	PF11658	100	7.2e-30	1.4e-33	CBP_BcsG: Cellulose biosynthesis protein BcsG
			3	PF02995	99.6	2.3e-15	4.5e-19	DUF229: Protein of unknown function (DUF229)
C801_00219	(C801_RS01070) hypothetical protein [Bacteroides uniformis dnLKV2, WP_005825949.1, complement(7456..8205)]
		CDD	1	cd13973	100	8.5e-36	1.2e-39	PK_MviN-like Pseudokinase domain of the peptidoglycan biosynthetic protein MviN. The pseudokinase domain shows similarity to protein kinases but lacks crucial residues for catalytic activity. This family is composed of the mycobacterial protein MviN and similar proteins. MviN is an integral membrane protein that is essential for growth and is required for cell wall integrity and peptidogylcan (PG…
			2	cd05629	100	1.5e-35	2.2e-39	STKc_NDR_like_fungal Catalytic domain of Fungal Nuclear Dbf2-Related kinase-like Serine/Threonine Kinases. STKs catalyze the transfer of the gamma-phosphoryl group from ATP to serine/threonine residues on protein substrates. This group is composed of fungal NDR-like proteins including Saccharomyces cerevisiae CBK1 (or CBK1p), Schizosaccharomyces pombe Orb6 (or Orb6p), Ustilago maydis Ukc1 (or Ukc…
			3	cd14209	100	6.3e-35	9.1e-39	STKc_PKA Catalytic subunit of the Serine/Threonine Kinase, cAMP-dependent protein kinase. STKs catalyze the transfer of the gamma-phosphoryl group from ATP to serine/threonine residues on protein substrates. The inactive PKA holoenzyme is a heterotetramer composed of two phosphorylated and active catalytic subunits with a dimer of regulatory (R) subunits. Activation is achieved through the bindin…
		COG	1	COG3642	99.9	7.7e-21	3e-24	Mn2+-dependent serine/threonine protein kinase
			2	COG0515	99.7	1.4e-16	5.3e-20	SPS1 Serine/threonine protein kinase
			3	COG0478	99.5	1.2e-14	4.5e-18	RIO-like serine/threonine protein kinase fused to N-terminal HTH domain
		PDB70	1	4lgd_A	100	2.5e-36	3e-40	Serine/threonine-protein kinase 3; hippo, MST autoactivation, sarah domain, dimerization signaling protein
			2	3txo_A	100	3.3e-36	4e-40	PKC-L, NPKC-ETA, protein kinase C ETA type; phosphotransferase, transferase-transferase inhibito
			3	4euu_A	100	1.5e-35	1.7e-39	Serine/threonine-protein kinase TBK1; ATP binding, phosphorylation, transferase-transferas inhibitor complex
		PfamA28	1	PF00069	100	7.4e-29	1.4e-32	Pkinase: Protein kinase domain Protein kinase
			2	PF07714	99.9	2.3e-27	4.4e-31	Pkinase_Tyr: Protein tyrosine kinase Protein kinase
			3	PF06293	99.8	1.2e-17	2.3e-21	Kdo: Lipopolysaccharide kinase (Kdo/WaaP) family
C801_00220	(C801_RS01075) phosphoheptose isomerase [Bacteroides uniformis dnLKV2, WP_016272072.1, complement(6838..7419)]
		CDD	1	PRK10886	100	1.8e-35	2.6e-39	DnaA initiator-associating protein DiaA
			2	PRK13936	100	4e-34	5.9e-38	phosphoheptose isomerase
			3	PRK13938	100	1.9e-33	2.8e-37	phosphoheptose isomerase
		COG	1	COG0279	100	2.2e-33	8.6e-37	GmhA Phosphoheptose isomerase
			2	COG1737	100	1.6e-29	6.4e-33	RpiR Transcriptional regulators
			3	COG0794	99.9	6.7e-27	2.6e-30	GutQ Predicted sugar phosphate isomerase involved in capsule formation
		PDB70	1	2i2w_A	100	2.2e-33	2.7e-37	Phosphoheptose isomerase; lipopolysaccharide biosynthesis
			2	2xbl_A	100	3.8e-33	4.6e-37	Phosphoheptose isomerase; capsule
			3	1x92_A	100	4.5e-33	5.5e-37	APC5045, phosphoheptose isomerase; midwest centre for structural genomics, SIS domain, A/B protein, lipopolysaccharide biosynthesis, PSI
		PfamA28	1	PF13580	99.9	1.5e-22	3e-26	SIS_2: SIS domain
			2	PF01380	99.9	4.7e-22	9.2e-26	SIS: SIS domain SIS domain web page.
			3	PF10740	99.2	1.1e-09	2.1e-13	DUF2529: Domain of unknown function (DUF2529)
C801_00221	(C801_RS01080) D,D-heptose 1,7-bisphosphate phosphatase [Bacteroides uniformis dnLKV2, WP_016272073.1, complement(6357..6845)]
		CDD	1	TIGR01261	100	9.6e-35	1.4e-38	Includes:_Histidinol-phosphatase histidinol-phosphatase. This model describes histidinol phosphatase. All known examples in the scope of this model are bifunctional proteins with a histidinol phosphatase domain followed by an imidazoleglycerol-phosphate dehydratase domain. These enzymatic domains catalyze the ninth and seventh steps, respectively, of histidine biosynthesis. [Amino acid biosynthes…
			2	PRK08942	100	2.4e-34	3.4e-38	D,D-heptose 1,7-bisphosphate phosphatase
			3	TIGR01656	100	6.7e-34	9.5e-38	Imidazoleglycerol-phosphate_dehydratase histidinol-phosphate phosphatase family domain. This domain is found in authentic histidinol-phosphate phosphatases which are sometimes found as stand-alone entities and sometimes as fusions with imidazoleglycerol-phosphate dehydratase (TIGR01261). Additionally, a family of proteins including YaeD from E. coli (TIGR00213) and various other proteins are clos…
		COG	1	COG0241	100	2.2e-32	8.6e-36	HisB Histidinol phosphatase and related phosphatases
			2	COG0546	100	6.4e-30	2.5e-33	Gph Predicted phosphatases
			3	COG0637	100	9.9e-30	3.8e-33	Predicted phosphatase/phosphohexomutase
		PDB70	1	3l8h_A	100	1.5e-32	1.8e-36	Putative haloacid dehalogenase-like hydrolase; HAD superfamily, GMHB, D-glycero-D-manno-heptose-1, 7-bispho phosphatase
			2	2fpr_A	100	3.5e-31	4.1e-35	Histidine biosynthesis bifunctional protein HISB; histidinola phosphate phosphatase, bifunctional enzyme structural genomics
			3	4pnh_A	100	8.3e-31	9.7e-35	D,D-heptose 1,7-bisphosphate phosphatase; GMHB, alpha/beta, 7-bisphosphat hydrolase
		PfamA28	1	PF13419	99.9	3.1e-26	5.8e-30	HAD_2: Haloacid dehalogenase-like hydrolase
			2	PF08645	99.9	3e-25	5.7e-29	PNK3P: Polynucleotide kinase 3 phosphatase
			3	PF12689	99.8	8.4e-20	1.6e-23	Acid_PPase: Acid Phosphatase
C801_00222	(C801_RS01085) bifunctional heptose 7-phosphate kinase/heptose 1-phosphate adenyltransferase [Bacteroides uniformis dnLKV2, WP_016272074.1, complement(4930..6360)]
		CDD	1	PRK11316	100	4.4e-69	6.4e-73	bifunctional heptose 7-phosphate kinase/heptose 1-phosphate adenyltransferase
			2	TIGR02198	100	1.3e-47	1.9e-51	Uncharacterized_sugar_kinase_BU060 rfaE bifunctional protein, domain I. RfaE is a protein involved in the biosynthesis of ADP-L-glycero-D-manno-heptose, a precursor for LPS inner core biosynthesis. RfaE is a bifunctional protein in E. coli, and separate proteins in some other genome. The longer, N-terminal domain I (this family) is suggested to act in D-glycero-D-manno-heptose 1-phosphate biosynt…
			3	cd01172	100	1.9e-43	2.8e-47	RfaE_like RfaE encodes a bifunctional ADP-heptose synthase involved in the biosynthesis of the lipopolysaccharide (LPS) core precursor ADP-L-glycero-D-manno-heptose. LPS plays an important role in maintaining the structural integrity of the bacterial outer membrane of gram-negative bacteria. RfaE consists of two domains, a sugar kinase domain, represented here, and a domain belonging to the cytid…
		COG	1	COG2870	100	8.4e-76	3.3e-79	RfaE ADP-heptose synthase, bifunctional sugar kinase/adenylyltransferase
			2	COG1105	100	7.9e-38	3.1e-41	FruK Fructose-1-phosphate kinase and related fructose-6-phosphate kinase (PfkB)
			3	COG0524	100	8e-38	3.2e-41	RbsK Sugar kinases, ribokinase family
		PDB70	1	4e84_A	100	6.3e-45	7.7e-49	D-beta-D-heptose 7-phosphate kinase; LPS-heptose biosynthesis, beta-clAsp dimerization region, PF carbohydrate kinase, phosphorylation
			2	1rkd_A	100	5.2e-43	6.3e-47	Ribokinase; carbohydrate kinase, ribose, nucleotide binding, transferase
			3	4xda_A	100	1.2e-42	1.5e-46	Ribokinase; ribose
		PfamA28	1	PF00294	100	4e-38	7.8e-42	PfkB: pfkB family carbohydrate kinase
			2	PF06574	99.8	4.7e-22	9e-26	FAD_syn: FAD synthetase
			3	PF01467	99.7	2.4e-17	4.6e-21	CTP_transf_like: Cytidylyltransferase-like
C801_00223	(C801_RS01090) hypothetical protein [Bacteroides uniformis dnLKV2, WP_016272075.1, 3951..4949]
		CDD	1	TIGR02195	100	1.1e-67	1.6e-71	ADP-heptose--LPS_heptosyltransferase_2 lipopolysaccharide heptosyltransferase II. This family consists of examples of ADP-heptose:LPS heptosyltransferase II, an enzyme of LPS inner core region biosynthesis. LPS, composed of lipid A, a core region, and O antigen, is found in the outer membrane of Gram-negative bacteria. [Cell envelope, Biosynthesis and degradation of surface polysaccharides and li…
			2	PRK10916	100	4.8e-65	7e-69	ADP-heptose:LPS heptosyltransferase II
			3	PRK10422	100	1.7e-64	2.5e-68	lipopolysaccharide core biosynthesis protein
		COG	1	COG0859	100	4.1e-57	1.6e-60	RfaF ADP-heptose:LPS heptosyltransferase
			2	COG2327	98	0.00012	4.5e-08	WcaK Polysaccharide pyruvyl transferase family protein
			3	COG3980	97.5	0.0012	4.9e-07	spsG Spore coat polysaccharide biosynthesis protein, predicted glycosyltransferase
		PDB70	1	1psw_A	100	2.9e-55	3.6e-59	ADP-heptose LPS heptosyltransferase II; structural genomics, NYSGXRC, LPS biosynthetic pathway, PSI, protein structure initiative
			2	3tov_A	100	2.6e-53	3.2e-57	Glycosyl transferase family 9; structural genomics, PSI-BIOL protein structure initiative, midwest center for structural genomics, MCSG
			3	2gt1_A	100	6.6e-52	8.2e-56	Lipopolysaccharide heptosyltransferase-1; GT-B fold
		PfamA28	1	PF01075	100	6.3e-43	1.2e-46	Glyco_transf_9: Glycosyltransferase family 9 (heptosyltransferase)
			2	PF02684	98.1	0.00017	3.4e-08	LpxB: Lipid-A-disaccharide synthetase
			3	PF04007	97.9	0.002	4e-07	DUF354: Protein of unknown function (DUF354)
C801_00224	(C801_RS01095) histidinol-phosphate aminotransferase [Bacteroides uniformis dnLKV2, WP_016272076.1, complement(2689..3738)]
		CDD	1	PRK01533	100	1.1e-54	1.6e-58	histidinol-phosphate aminotransferase
			2	PRK05166	100	3.6e-54	5e-58	histidinol-phosphate aminotransferase
			3	PLN03026	100	4.5e-54	6.3e-58	histidinol-phosphate aminotransferase
		COG	1	COG0079	100	5.9e-55	2.3e-58	HisC Histidinol-phosphate/aromatic aminotransferase and cobyric acid decarboxylase
			2	COG0436	100	3e-55	1.2e-58	Aspartate/tyrosine/aromatic aminotransferase
			3	COG1167	100	1.6e-48	6.2e-52	ARO8 Transcriptional regulators containing a DNA-binding HTH domain and an aminotransferase domain (MocR family) and their eukaryotic orthologs
		PDB70	1	3get_A	100	1.8e-50	2.1e-54	Histidinol-phosphate aminotransferase; NP_281508.1, structural genomics, joint center for structural genomics
			2	3ffh_A	100	1.8e-50	2.1e-54	Histidinol-phosphate aminotransferase; APC88260, listeria in CLIP11262, structural genomics, PSI-2
			3	3euc_A	100	4.5e-50	5.2e-54	Histidinol-phosphate aminotransferase 2; YP_297314.1, structur genomics, joint center for structural genomics, JCSG
		PfamA28	1	PF00155	100	1.5e-47	2.8e-51	Aminotran_1_2: Aminotransferase class I and II 1-aminocyclopropane-1-carboxylate synthase signature aspartate aminotransferase signature
			2	PF00266	100	1.9e-28	3.6e-32	Aminotran_5: Aminotransferase class-V
			3	PF12897	100	7.1e-27	1.3e-30	Aminotran_MocR: Alanine-glyoxylate amino-transferase
C801_00225	(C801_RS01100) hypothetical protein [Bacteroides uniformis dnLKV2, WP_016272077.1, complement(1961..2692)]
		CDD	1	TIGR01105	100	9.5e-46	1.3e-49	UTP--glucose-1-phosphate_uridylyltransferase UTP-glucose-1-phosphate uridylyltransferase, non-catalytic GalF subunit. GalF is a non-catalytic subunit of the UTP-glucose pyrophosphorylase modulating the enzyme activity to increase the formation of UDP-glucose [Regulatory functions, Protein interactions]
			2	PRK10122	100	4.1e-45	5.8e-49	GalU regulator GalF
			3	PRK13389	100	3e-43	4.2e-47	UTP--glucose-1-phosphate uridylyltransferase subunit GalU
		COG	1	COG1209	100	1.2e-45	4.7e-49	RfbA dTDP-glucose pyrophosphorylase
			2	COG1208	100	5.2e-41	2e-44	GCD1 Nucleoside-diphosphate-sugar pyrophosphorylase involved in lipopolysaccharide biosynthesis/translation initiation factor 2B, gamma/epsilon subunits (eIF-2Bgamma/eIF-2Bepsilon)
			3	COG1207	100	1.1e-36	4.1e-40	GlmU N-acetylglucosamine-1-phosphate uridyltransferase (contains nucleotidyltransferase and I-patch acetyltransferase domains)
		PDB70	1	1iim_A	100	7.4e-38	8.7e-42	Glucose-1-phosphate thymidylyltransferase; HET: TTP
			2	3juk_A	100	5e-39	5.9e-43	UDP-glucose pyrophosphorylase (GALU); transfer
			3	4ho4_A	100	8.7e-38	1e-41	Glucose-1-phosphate thymidylyltransferase; nucleotide binding
		PfamA28	1	PF00483	100	1.4e-39	2.6e-43	NTP_transferase: Nucleotidyl transferase This Prosite entry is only a sub-family of the Pfam entry.
			2	PF01128	99.9	1.2e-21	2.2e-25	IspD: 2-C-methyl-D-erythritol 4-phosphate cytidylyltransferase
			3	PF12804	99.9	7.6e-22	1.4e-25	NTP_transf_3: MobA-like NTP transferase domain
C801_00226	(C801_RS01105) hypothetical protein [Bacteroides uniformis dnLKV2, WP_016272078.1, complement(1145..1951)]
		CDD	1	cd07749	94.1	0.024	3.6e-06	NT_Pol-beta-like_1 Nucleotidyltransferase (NT) domain of an uncharacterized subgroup of the Pol beta-like NT superfamily. The Pol beta-like NT superfamily includes DNA polymerase beta and other family X DNA Polymerases, as well as Class I and Class II CCA-adding enzymes, RelA- and SpoT-like ppGpp synthetases and hydrolases, 2'5'-oligoadenylate (2-5A)synthetases, Escherichia coli adenylyltransfera…
			2	PRK13300	92.7	0.13	2e-05	tRNA CCA-pyrophosphorylase
		COG	1	COG3475	100	6.3e-42	2.5e-45	LPS biosynthesis protein
			2	COG3475	97.5	2.6e-06	1e-09	LPS biosynthesis protein
		PDB70	1	4wqk_A	98.7	1.2e-08	1.6e-12	2''-aminoglycoside nucleotidyltransferase; antibiotic resistance, aminoglycosides, kanamycin, nucleotidylyltransferase
			2	2fcl_A	98.6	6.4e-08	8.5e-12	Hypothetical protein TM1012; putative nucleotidyltransferase, structural genomics, joint for structural genomics, JCSG
			3	4wh5_A	98.2	3.5e-07	4.7e-11	Lincosamide resistance protein; structural genomics, antibiotic resistance, center for struc genomics of infectious diseases (csgid)
		PfamA28	1	PF04991	100	3.4e-44	7.2e-48	LicD: LicD family
			2	PF10706	99	4.4e-10	8.6e-14	Aminoglyc_resit: Aminoglycoside-2''-adenylyltransferase
			3	PF14907	96.1	0.005	1e-06	NTP_transf_5: Uncharacterised nucleotidyltransferase
C801_00227	(C801_RS01110) hypothetical protein [Bacteroides uniformis dnLKV2, WP_016272079.1, complement(1..1047)]
		CDD	1	cd03786	99.9	2.1e-26	3.1e-30	GT1_UDP-GlcNAc_2-Epimerase Bacterial members of the UDP-N-Acetylglucosamine (GlcNAc) 2-Epimerase family are known to catalyze the reversible interconversion of UDP-GlcNAc and UDP-N-acetylmannosamine (UDP-ManNAc). The enzyme serves to produce an activated form of ManNAc residues (UDP-ManNAc) for use in the biosynthesis of a variety of cell surface polysaccharides
			2	TIGR03568	99.9	3.6e-25	5.3e-29	Polysialic_acid_biosynthesis_protein_P7 UDP-N-acetyl-D-glucosamine 2-epimerase, UDP-hydrolysing. This family of enzymes catalyzes the combined epimerization and UDP-hydrolysis of UDP-N-acetylglucosamine to N-acetylmannosamine. This is in contrast to the related enzyme WecB (TIGR00236) which retains the UDP moiety. NeuC acts in concert with NeuA and NeuB to synthesize CMP-N5-acetyl-neuraminate.
			3	TIGR00236	99.9	5.1e-25	7.5e-29	UDP-N-acetylglucosamine_2-epimerase UDP-N-acetylglucosamine 2-epimerase. This cytosolic enzyme converts UDP-N-acetyl-D-glucosamine to UDP-N-acetyl-D-mannosamine. In E. coli, this is the first step in the pathway of enterobacterial common antigen biosynthesis.Members of this orthology group have many gene symbols, often reflecting the overall activity of the pathway and/or operon that includes it.…
		COG	1	COG1887	100	5.2e-37	2.1e-40	TagB Putative glycosyl/glycerophosphate transferases involved in teichoic acid biosynthesis TagF/TagB/EpsJ/RodC
			2	COG0381	100	3.2e-30	1.3e-33	WecB UDP-N-acetylglucosamine 2-epimerase
			3	COG0707	99.4	2.6e-11	1e-14	MurG UDP-N-acetylglucosamine:LPS N-acetylglucosamine transferase
		PDB70	1	3l7i_A	100	7.8e-37	9.6e-41	Teichoic acid biosynthesis protein F; GT-B fold, monotopic membrane protein, structural protein
			2	1v4v_A	99.8	7.5e-19	9.3e-23	UDP-N-acetylglucosamine 2-epimerase; UDP-GLCNAC, two domains, homodimer, riken structural genomics/proteomics initiative, RSGI
			3	1vgv_A	99.8	2.6e-18	3.2e-22	UDP-N-acetylglucosamine 2-epimerase; structural genomics, isomerase
		PfamA28	1	PF04464	100	2.8e-43	5.4e-47	Glyphos_transf: CDP-Glycerol:Poly(glycerophosphate) glycerophosphotransferase
			2	PF02350	99.9	6.2e-26	1.2e-29	Epimerase_2: UDP-N-acetylglucosamine 2-epimerase
			3	PF02684	99.4	2.3e-12	4.4e-16	LpxB: Lipid-A-disaccharide synthetase

## Sheet: (D) B. uniformis CL03T12C37
Table S4D. B. uniformis CL03T12C37
gene name	annotation	database	hit no.	hit accession	probability	e-value	p-value	description
HMPREF1073_03374	(HMPREF1073_RS16675) mannosyltransferase [Bacteroides uniformis CL03T12C37, WP_005833799.1, 1..1146]
		CDD	1	cd03796	100	1e-50	1.5e-54	GT1_PIG-A_like This family is most closely related to the GT1 family of glycosyltransferases. Phosphatidylinositol glycan-class A (PIG-A), an X-linked gene in humans, is necessary for the synthesis of N-acetylglucosaminyl-phosphatidylinositol, a very early intermediate in glycosyl phosphatidylinositol (GPI)-anchor biosynthesis. The GPI-anchor is an important cellular structure that facilitates th…
			2	TIGR03449	100	5.4e-50	7.9e-54	mycothiol_MshA D-inositol-3-phosphate glycosyltransferase. Members of this protein family, found exclusively in the Actinobacteria, are MshA, the glycosyltransferase of mycothiol biosynthesis. Mycothiol replaces glutathione in these species.
			3	TIGR04063	100	1.1e-49	1.6e-53	Glycosyl_transferase_group_1 PEP-CTERM/exosortase A-associated glycosyltransferase, Daro_2409 family. PEP-CTERM/exosortase is a protein-sorting system associated with exopolysaccharide production. Members of this protein family are group 1 glycosyltransferases (see pfam00534) in which the overwhelming majority occur in species with the EpsH1 form of exosortase (see TIGR03109), and usually co-clus…
		COG	1	COG0297	100	5.6e-28	2.2e-31	GlgA Glycogen synthase
			2	COG0438	99.9	3e-22	1.2e-25	RfaG Glycosyltransferase
			3	COG0707	99.3	2e-09	8e-13	MurG UDP-N-acetylglucosamine:LPS N-acetylglucosamine transferase
		PDB70	1	4n9w_A	100	2e-51	2.4e-55	GDP-mannose-dependent alpha-(1-2)-phosphatidylino mannosyltransferase; GT-B
			2	3c48_A	100	5e-49	6.1e-53	Predicted glycosyltransferases; retaining glycosyltransferase, beta alpha beta, substrate AS catalysis
			3	2r60_A	100	3.4e-48	4.2e-52	Glycosyl transferase, group 1; rossmann-fold
		PfamA28	1	PF00534	100	1.8e-30	3.4e-34	Glycos_transf_1: Glycosyl transferases group 1
			2	PF13692	99.8	4.9e-19	9.5e-23	Glyco_trans_1_4: Glycosyl transferases group 1
			3	PF13439	99.7	2.5e-17	5e-21	Glyco_transf_4: Glycosyltransferase Family 4
HMPREF1073_03375	(HMPREF1073_RS16680) aspartate aminotransferase [Bacteroides uniformis CL03T12C37, WP_005833797.1, 1150..2187]
		CDD	1	PRK01533	100	2.2e-55	3.1e-59	histidinol-phosphate aminotransferase
			2	PRK05166	100	5.8e-55	8.2e-59	histidinol-phosphate aminotransferase
			3	PLN03026	100	1.1e-54	1.5e-58	histidinol-phosphate aminotransferase
		COG	1	COG0079	100	4.2e-56	1.6e-59	HisC Histidinol-phosphate/aromatic aminotransferase and cobyric acid decarboxylase
			2	COG0436	100	2.3e-56	8.9e-60	Aspartate/tyrosine/aromatic aminotransferase
			3	COG1167	100	3.1e-49	1.2e-52	ARO8 Transcriptional regulators containing a DNA-binding HTH domain and an aminotransferase domain (MocR family) and their eukaryotic orthologs
		PDB70	1	3ffh_A	100	5.4e-51	6.3e-55	Histidinol-phosphate aminotransferase; APC88260, listeria in CLIP11262, structural genomics, PSI-2
			2	3get_A	100	6.1e-51	7.1e-55	Histidinol-phosphate aminotransferase; NP_281508.1, structural genomics, joint center for structural genomics
			3	3euc_A	100	1.4e-50	1.6e-54	Histidinol-phosphate aminotransferase 2; YP_297314.1, structur genomics, joint center for structural genomics, JCSG
		PfamA28	1	PF00155	100	3.3e-48	6.2e-52	Aminotran_1_2: Aminotransferase class I and II 1-aminocyclopropane-1-carboxylate synthase signature aspartate aminotransferase signature
			2	PF00266	100	3.8e-28	7.2e-32	Aminotran_5: Aminotransferase class-V
			3	PF12897	100	5.2e-27	9.7e-31	Aminotran_MocR: Alanine-glyoxylate amino-transferase
HMPREF1073_03376	(HMPREF1073_RS16685) hypothetical protein [Bacteroides uniformis CL03T12C37, WP_005825963.1, 2184..2915]
		CDD	1	TIGR01105	100	1.4e-44	1.9e-48	UTP--glucose-1-phosphate_uridylyltransferase UTP-glucose-1-phosphate uridylyltransferase, non-catalytic GalF subunit. GalF is a non-catalytic subunit of the UTP-glucose pyrophosphorylase modulating the enzyme activity to increase the formation of UDP-glucose [Regulatory functions, Protein interactions]
			2	PRK10122	100	6.2e-44	8.7e-48	GalU regulator GalF
			3	PRK13389	100	1.9e-42	2.7e-46	UTP--glucose-1-phosphate uridylyltransferase subunit GalU
		COG	1	COG1209	100	7.1e-45	2.8e-48	RfbA dTDP-glucose pyrophosphorylase
			2	COG1208	100	4.8e-40	1.9e-43	GCD1 Nucleoside-diphosphate-sugar pyrophosphorylase involved in lipopolysaccharide biosynthesis/translation initiation factor 2B, gamma/epsilon subunits (eIF-2Bgamma/eIF-2Bepsilon)
			3	COG1207	100	4.5e-36	1.7e-39	GlmU N-acetylglucosamine-1-phosphate uridyltransferase (contains nucleotidyltransferase and I-patch acetyltransferase domains)
		PDB70	1	3juk_A	100	2.2e-38	2.6e-42	UDP-glucose pyrophosphorylase (GALU); transfer
			2	1iim_A	100	4.2e-37	5e-41	Glucose-1-phosphate thymidylyltransferase; HET: TTP
			3	4ho4_A	100	4.5e-37	5.3e-41	Glucose-1-phosphate thymidylyltransferase; nucleotide binding
		PfamA28	1	PF00483	100	8.6e-39	1.6e-42	NTP_transferase: Nucleotidyl transferase This Prosite entry is only a sub-family of the Pfam entry.
			2	PF01128	99.9	2e-21	3.7e-25	IspD: 2-C-methyl-D-erythritol 4-phosphate cytidylyltransferase
			3	PF12804	99.9	1.4e-21	2.7e-25	NTP_transf_3: MobA-like NTP transferase domain
HMPREF1073_03377	(HMPREF1073_RS16690) lipopolysaccharide cholinephosphotransferase LicD [Bacteroides uniformis CL03T12C37, WP_005833794.1, 2933..3760]
		CDD	1	cd07749	93.7	0.029	4.4e-06	NT_Pol-beta-like_1 Nucleotidyltransferase (NT) domain of an uncharacterized subgroup of the Pol beta-like NT superfamily. The Pol beta-like NT superfamily includes DNA polymerase beta and other family X DNA Polymerases, as well as Class I and Class II CCA-adding enzymes, RelA- and SpoT-like ppGpp synthetases and hydrolases, 2'5'-oligoadenylate (2-5A)synthetases, Escherichia coli adenylyltransfera…
			2	PRK13300	91.2	0.26	4e-05	tRNA CCA-pyrophosphorylase
		COG	1	COG3475	100	1.6e-40	6.5e-44	LPS biosynthesis protein
			2	COG3475	97.4	3.1e-06	1.2e-09	LPS biosynthesis protein
		PDB70	1	4wqk_A	98.6	3.8e-08	4.9e-12	2''-aminoglycoside nucleotidyltransferase; antibiotic resistance, aminoglycosides, kanamycin, nucleotidylyltransferase
			2	2fcl_A	98.5	1.3e-07	1.8e-11	Hypothetical protein TM1012; putative nucleotidyltransferase, structural genomics, joint for structural genomics, JCSG
			3	4wh5_A	98.2	5.4e-07	7.3e-11	Lincosamide resistance protein; structural genomics, antibiotic resistance, center for struc genomics of infectious diseases (csgid)
		PfamA28	1	PF04991	100	6.8e-44	1.4e-47	LicD: LicD family
			2	PF10706	98.9	1.4e-09	2.7e-13	Aminoglyc_resit: Aminoglycoside-2''-adenylyltransferase
			3	PF14907	96	0.0053	1.1e-06	NTP_transf_5: Uncharacterised nucleotidyltransferase
HMPREF1073_03378	(HMPREF1073_RS16695) hypothetical protein [Bacteroides uniformis CL03T12C37, WP_005825959.1, complement(3782..4699)]
		CDD	1	cd02510	100	1.6e-44	2.3e-48	pp-GalNAc-T pp-GalNAc-T initiates the formation of mucin-type O-linked glycans. UDP-GalNAc: polypeptide alpha-N-acetylgalactosaminyltransferases (pp-GalNAc-T) initiate the formation of mucin-type, O-linked glycans by catalyzing the transfer of alpha-N-acetylgalactosamine (GalNAc) from UDP-GalNAc to hydroxyl groups of Ser or Thr residues of core proteins to form the Tn antigen (GalNAc-a-1-O-Ser/Th…
			2	TIGR03965	100	3.4e-36	4.7e-40	glycosyltransferase_Rv0696_family mycofactocin system glycosyltransferase. Members of this protein family are putative glycosyltransferases, members of pfam00535 (glycosyl transferase family 2). Members appear mostly in the Actinobacteria, where they appear to be part of a system for converting a precursor peptide (TIGR03969) into a novel redox carrier designated mycofactocin. A radical SAM enzym…
			3	cd06427	100	1.3e-33	1.9e-37	CESA_like_2 CESA_like_2 is a member of the cellulose synthase superfamily. The cellulose synthase (CESA) superfamily includes a wide variety of glycosyltransferase family 2 enzymes that share the common characteristic of catalyzing the elongation of polysaccharide chains. The members include cellulose synthase catalytic subunit, chitin synthase, Glucan Biosynthesis protein and other families of C…
		COG	1	COG1216	100	2e-35	7.6e-39	Predicted glycosyltransferases
			2	COG1215	99.9	1.2e-26	4.6e-30	Glycosyltransferases, probably involved in cell wall biogenesis
			3	COG0463	99.8	3.6e-19	1.4e-22	WcaA Glycosyltransferases involved in cell wall biogenesis
		PDB70	1	1xhb_A	100	1.5e-41	1.8e-45	Polypeptide N-acetylgalactosaminyltransferase 1; glycosyltransferase-A (GT-A)
			2	5ajo_A	100	1.5e-40	1.7e-44	Polypeptide N-acetylgalactosaminyltransferase 2; transferase, AFM, SAXS, lectin domain, coarse-grained model, glycopeptides, inactive form, active form, compact form, EX form
			3	2d7i_A	100	2.3e-39	2.7e-43	Polypeptide N-acetylgalactosaminyltransferase 10; beta trefoil, rossmann fold
		PfamA28	1	PF10111	100	9.8e-32	1.8e-35	Glyco_tranf_2_2: Glycosyltransferase like family 2
			2	PF13641	100	4.9e-32	9.2e-36	Glyco_tranf_2_3: Glycosyltransferase like family 2
			3	PF00535	99.9	3.9e-27	7.3e-31	Glycos_transf_2: Glycosyl transferase family 2
HMPREF1073_03379	(HMPREF1073_RS16700) hypothetical protein [Bacteroides uniformis CL03T12C37, WP_005833792.1, 5008..6006]
		CDD	1	TIGR02195	100	2e-67	3e-71	ADP-heptose--LPS_heptosyltransferase_2 lipopolysaccharide heptosyltransferase II. This family consists of examples of ADP-heptose:LPS heptosyltransferase II, an enzyme of LPS inner core region biosynthesis. LPS, composed of lipid A, a core region, and O antigen, is found in the outer membrane of Gram-negative bacteria. [Cell envelope, Biosynthesis and degradation of surface polysaccharides and li…
			2	PRK10916	100	1.1e-64	1.6e-68	ADP-heptose:LPS heptosyltransferase II
			3	PRK10422	100	5.8e-64	8.5e-68	lipopolysaccharide core biosynthesis protein
		COG	1	COG0859	100	7.5e-57	3e-60	RfaF ADP-heptose:LPS heptosyltransferase
			2	COG2327	97.9	0.00033	1.3e-07	WcaK Polysaccharide pyruvyl transferase family protein
			3	COG3980	97.5	0.0029	1.1e-06	spsG Spore coat polysaccharide biosynthesis protein, predicted glycosyltransferase
		PDB70	1	1psw_A	100	5.1e-55	6.3e-59	ADP-heptose LPS heptosyltransferase II; structural genomics, NYSGXRC, LPS biosynthetic pathway, PSI, protein structure initiative
			2	3tov_A	100	4.5e-53	5.6e-57	Glycosyl transferase family 9; structural genomics, PSI-BIOL protein structure initiative, midwest center for structural genomics, MCSG
			3	2gt1_A	100	1.3e-51	1.6e-55	Lipopolysaccharide heptosyltransferase-1; GT-B fold
		PfamA28	1	PF01075	100	9.9e-43	1.9e-46	Glyco_transf_9: Glycosyltransferase family 9 (heptosyltransferase)
			2	PF02684	98	0.00023	4.5e-08	LpxB: Lipid-A-disaccharide synthetase
			3	PF04007	97.8	0.0031	6e-07	DUF354: Protein of unknown function (DUF354)
HMPREF1073_03380	(HMPREF1073_RS16705) bifunctional heptose 7-phosphate kinase/heptose 1-phosphate adenyltransferase [Bacteroides uniformis CL03T12C37, WP_005833790.1, complement(5987..7417)]
		CDD	1	PRK11316	100	1.4e-69	2e-73	bifunctional heptose 7-phosphate kinase/heptose 1-phosphate adenyltransferase
			2	TIGR02198	100	1.6e-47	2.3e-51	Uncharacterized_sugar_kinase_BU060 rfaE bifunctional protein, domain I. RfaE is a protein involved in the biosynthesis of ADP-L-glycero-D-manno-heptose, a precursor for LPS inner core biosynthesis. RfaE is a bifunctional protein in E. coli, and separate proteins in some other genome. The longer, N-terminal domain I (this family) is suggested to act in D-glycero-D-manno-heptose 1-phosphate biosynt…
			3	cd01172	100	2e-43	2.9e-47	RfaE_like RfaE encodes a bifunctional ADP-heptose synthase involved in the biosynthesis of the lipopolysaccharide (LPS) core precursor ADP-L-glycero-D-manno-heptose. LPS plays an important role in maintaining the structural integrity of the bacterial outer membrane of gram-negative bacteria. RfaE consists of two domains, a sugar kinase domain, represented here, and a domain belonging to the cytid…
		COG	1	COG2870	100	4.3e-76	1.7e-79	RfaE ADP-heptose synthase, bifunctional sugar kinase/adenylyltransferase
			2	COG1105	100	1.1e-37	4.3e-41	FruK Fructose-1-phosphate kinase and related fructose-6-phosphate kinase (PfkB)
			3	COG0524	100	1.1e-37	4.3e-41	RbsK Sugar kinases, ribokinase family
		PDB70	1	4e84_A	100	6.6e-45	8e-49	D-beta-D-heptose 7-phosphate kinase; LPS-heptose biosynthesis, beta-clAsp dimerization region, PF carbohydrate kinase, phosphorylation
			2	1rkd_A	100	9e-43	1.1e-46	Ribokinase; carbohydrate kinase, ribose, nucleotide binding, transferase
			3	4xda_A	100	2.3e-42	2.8e-46	Ribokinase; ribose
		PfamA28	1	PF00294	100	6.3e-38	1.2e-41	PfkB: pfkB family carbohydrate kinase
			2	PF06574	99.8	5.2e-22	1e-25	FAD_syn: FAD synthetase
			3	PF01467	99.7	2.1e-17	4.1e-21	CTP_transf_like: Cytidylyltransferase-like
HMPREF1073_03381	(HMPREF1073_RS16710) D,D-heptose 1,7-bisphosphate phosphatase [Bacteroides uniformis CL03T12C37, WP_005833788.1, complement(7414..7902)]
		CDD	1	PRK08942	100	3.4e-34	4.7e-38	D,D-heptose 1,7-bisphosphate phosphatase
			2	TIGR01261	100	2.5e-34	3.5e-38	Includes:_Histidinol-phosphatase histidinol-phosphatase. This model describes histidinol phosphatase. All known examples in the scope of this model are bifunctional proteins with a histidinol phosphatase domain followed by an imidazoleglycerol-phosphate dehydratase domain. These enzymatic domains catalyze the ninth and seventh steps, respectively, of histidine biosynthesis. [Amino acid biosynthes…
			3	TIGR01656	100	5.3e-34	7.4e-38	Imidazoleglycerol-phosphate_dehydratase histidinol-phosphate phosphatase family domain. This domain is found in authentic histidinol-phosphate phosphatases which are sometimes found as stand-alone entities and sometimes as fusions with imidazoleglycerol-phosphate dehydratase (TIGR01261). Additionally, a family of proteins including YaeD from E. coli (TIGR00213) and various other proteins are clos…
		COG	1	COG0241	100	8.5e-32	3.3e-35	HisB Histidinol phosphatase and related phosphatases
			2	COG0546	100	4.8e-30	1.9e-33	Gph Predicted phosphatases
			3	COG0637	100	4.9e-30	1.9e-33	Predicted phosphatase/phosphohexomutase
		PDB70	1	3l8h_A	100	1.7e-32	2e-36	Putative haloacid dehalogenase-like hydrolase; HAD superfamily, GMHB, D-glycero-D-manno-heptose-1, 7-bispho phosphatase
			2	2fpr_A	100	4.1e-31	4.9e-35	Histidine biosynthesis bifunctional protein HISB; histidinola phosphate phosphatase, bifunctional enzyme structural genomics
			3	4pnh_A	100	8.9e-31	1e-34	D,D-heptose 1,7-bisphosphate phosphatase; GMHB, alpha/beta, 7-bisphosphat hydrolase
		PfamA28	1	PF13419	99.9	2.1e-26	4e-30	HAD_2: Haloacid dehalogenase-like hydrolase
			2	PF08645	99.9	7.4e-25	1.4e-28	PNK3P: Polynucleotide kinase 3 phosphatase
			3	PF12689	99.8	4e-20	7.5e-24	Acid_PPase: Acid Phosphatase
HMPREF1073_03382	(HMPREF1073_RS16715) phosphoheptose isomerase [Bacteroides uniformis CL03T12C37, WP_005833786.1, complement(7895..8476)]
		CDD	1	PRK10886	100	5.4e-36	7.8e-40	DnaA initiator-associating protein DiaA
			2	PRK13936	100	1.6e-34	2.3e-38	phosphoheptose isomerase
			3	PRK13938	100	6.4e-34	9.3e-38	phosphoheptose isomerase
		COG	1	COG0279	100	9.3e-34	3.6e-37	GmhA Phosphoheptose isomerase
			2	COG1737	100	3.2e-29	1.3e-32	RpiR Transcriptional regulators
			3	COG0794	99.9	1.5e-26	5.9e-30	GutQ Predicted sugar phosphate isomerase involved in capsule formation
		PDB70	1	2i2w_A	100	5.4e-33	6.7e-37	Phosphoheptose isomerase; lipopolysaccharide biosynthesis
			2	1x92_A	100	4.3e-33	5.3e-37	APC5045, phosphoheptose isomerase; midwest centre for structural genomics, SIS domain, A/B protein, lipopolysaccharide biosynthesis, PSI
			3	2xbl_A	100	7.9e-33	9.8e-37	Phosphoheptose isomerase; capsule
		PfamA28	1	PF13580	99.9	4.1e-23	8.1e-27	SIS_2: SIS domain
			2	PF01380	99.9	5e-22	9.8e-26	SIS: SIS domain SIS domain web page.
			3	PF10740	99.1	5.7e-09	1.1e-12	DUF2529: Domain of unknown function (DUF2529)
HMPREF1073_03383	(HMPREF1073_RS16720) hypothetical protein [Bacteroides uniformis CL03T12C37, WP_005825949.1, complement(8513..9262)]
		CDD	1	cd13973	100	8.5e-36	1.2e-39	PK_MviN-like Pseudokinase domain of the peptidoglycan biosynthetic protein MviN. The pseudokinase domain shows similarity to protein kinases but lacks crucial residues for catalytic activity. This family is composed of the mycobacterial protein MviN and similar proteins. MviN is an integral membrane protein that is essential for growth and is required for cell wall integrity and peptidogylcan (PG…
			2	cd05629	100	1.5e-35	2.2e-39	STKc_NDR_like_fungal Catalytic domain of Fungal Nuclear Dbf2-Related kinase-like Serine/Threonine Kinases. STKs catalyze the transfer of the gamma-phosphoryl group from ATP to serine/threonine residues on protein substrates. This group is composed of fungal NDR-like proteins including Saccharomyces cerevisiae CBK1 (or CBK1p), Schizosaccharomyces pombe Orb6 (or Orb6p), Ustilago maydis Ukc1 (or Ukc…
			3	cd14209	100	6.3e-35	9.1e-39	STKc_PKA Catalytic subunit of the Serine/Threonine Kinase, cAMP-dependent protein kinase. STKs catalyze the transfer of the gamma-phosphoryl group from ATP to serine/threonine residues on protein substrates. The inactive PKA holoenzyme is a heterotetramer composed of two phosphorylated and active catalytic subunits with a dimer of regulatory (R) subunits. Activation is achieved through the bindin…
		COG	1	COG3642	99.9	7.7e-21	3e-24	Mn2+-dependent serine/threonine protein kinase
			2	COG0515	99.7	1.4e-16	5.3e-20	SPS1 Serine/threonine protein kinase
			3	COG0478	99.5	1.2e-14	4.5e-18	RIO-like serine/threonine protein kinase fused to N-terminal HTH domain
		PDB70	1	4lgd_A	100	2.5e-36	3e-40	Serine/threonine-protein kinase 3; hippo, MST autoactivation, sarah domain, dimerization signaling protein
			2	3txo_A	100	3.3e-36	4e-40	PKC-L, NPKC-ETA, protein kinase C ETA type; phosphotransferase, transferase-transferase inhibito
			3	4euu_A	100	1.5e-35	1.7e-39	Serine/threonine-protein kinase TBK1; ATP binding, phosphorylation, transferase-transferas inhibitor complex
		PfamA28	1	PF00069	100	7.5e-29	1.4e-32	Pkinase: Protein kinase domain Protein kinase
			2	PF07714	99.9	2.3e-27	4.4e-31	Pkinase_Tyr: Protein tyrosine kinase Protein kinase
			3	PF06293	99.8	1.2e-17	2.3e-21	Kdo: Lipopolysaccharide kinase (Kdo/WaaP) family
HMPREF1073_03384	(HMPREF1073_RS16725) hypothetical protein [Bacteroides uniformis CL03T12C37, WP_005833784.1, complement(9346..11160)]
		CDD	1	PRK12363	100	2.8e-43	4.1e-47	phosphoglycerol transferase I
			2	PRK03776	100	2.7e-40	3.9e-44	phosphoglycerol transferase I
			3	TIGR03417	100	1.6e-40	2.4e-44	chol_sulfatase choline-sulfatase.
		COG	1	COG1368	100	2.5e-46	9.9e-50	MdoB Phosphoglycerol transferase and related proteins, alkaline phosphatase superfamily
			2	COG3083	100	1.3e-34	5e-38	Predicted hydrolase of alkaline phosphatase superfamily
			3	COG3119	100	1.9e-32	7.5e-36	AslA Arylsulfatase A and related enzymes
		PDB70	1	2w5q_A	100	6.5e-51	8.1e-55	Processed glycerol phosphate lipoteichoic acid synthase; transmembrane, cell WALL biogenesis/degradation, LTAS, membrane, secreted
			2	2w8d_A	100	1.1e-50	1.4e-54	Processed glycerol phosphate lipoteichoic acid SY; transferase, phosphatase, cell membrane, transmembrane, LTA, membrane, secreted, cell WALL
			3	4uor_A	100	1.5e-50	1.8e-54	LMO0927 protein, lipoteichoic acid synthase; transferase, lipoteichoic acid synthesis, cell WALL, LTAS, G positive
		PfamA28	1	PF00884	100	2.4e-38	4.9e-42	Sulfatase: Sulfatase
			2	PF02995	99.5	4.7e-15	9.2e-19	DUF229: Protein of unknown function (DUF229)
			3	PF01663	99.3	1.6e-13	3.2e-17	Phosphodiest: Type I phosphodiesterase / nucleotide pyrophosphatase
HMPREF1073_03385	(HMPREF1073_RS16730) CDP-glycerol glycerophosphotransferase [Bacteroides uniformis CL03T12C37, WP_005833782.1, 11422..12486]
		CDD	1	TIGR03999	100	2.1e-32	2.9e-36	thiol_BshA N-acetyl-alpha-D-glucosaminyl L-malate synthase BshA. Members of this protein family are BshA, a glycosyltransferase required for bacillithiol biosynthesis. This enzyme combines UDP-GlcNAc and L-malate to form N-acetyl-alpha-D-glucosaminyl L-malate synthase. Bacillithiol is a low-molecular-weight thiol, an analog of glutathione and mycothiol, and is found largely in the Firmicutes. [Bi…
			2	TIGR04063	100	3.9e-32	5.5e-36	Glycosyl_transferase_group_1 PEP-CTERM/exosortase A-associated glycosyltransferase, Daro_2409 family. PEP-CTERM/exosortase is a protein-sorting system associated with exopolysaccharide production. Members of this protein family are group 1 glycosyltransferases (see pfam00534) in which the overwhelming majority occur in species with the EpsH1 form of exosortase (see TIGR03109), and usually co-clus…
			3	cd04962	100	1.1e-31	1.5e-35	GT1_like_5 This family is most closely related to the GT1 family of glycosyltransferases. Glycosyltransferases catalyze the transfer of sugar moieties from activated donor molecules to specific acceptor molecules, forming glycosidic bonds. The acceptor molecule can be a lipid, a protein, a heterocyclic compound, or another carbohydrate residue. This group of glycosyltransferases is most closely r…
		COG	1	COG1887	99.8	1.9e-18	7.5e-22	TagB Putative glycosyl/glycerophosphate transferases involved in teichoic acid biosynthesis TagF/TagB/EpsJ/RodC
			2	COG0297	99.5	1.7e-13	6.6e-17	GlgA Glycogen synthase
			3	COG0381	99.5	1.7e-12	6.5e-16	WecB UDP-N-acetylglucosamine 2-epimerase
		PDB70	1	4n9w_A	100	6.1e-33	7.1e-37	GDP-mannose-dependent alpha-(1-2)-phosphatidylino mannosyltransferase; GT-B
			2	2jjm_A	100	1.6e-31	1.8e-35	Glycosyl transferase, group 1 family protein; anthrax, nucleotide, carbohydrate
			3	3c48_A	100	1.7e-30	1.9e-34	Predicted glycosyltransferases; retaining glycosyltransferase, beta alpha beta, substrate AS catalysis
		PfamA28	1	PF04464	99.9	5.1e-26	9.6e-30	Glyphos_transf: CDP-Glycerol:Poly(glycerophosphate) glycerophosphotransferase
			2	PF00534	99.8	8.7e-21	1.6e-24	Glycos_transf_1: Glycosyl transferases group 1
			3	PF13692	99.6	1e-15	1.9e-19	Glyco_trans_1_4: Glycosyl transferases group 1
HMPREF1073_03386	(HMPREF1073_RS16735) hypothetical protein [Bacteroides uniformis CL03T12C37, WP_005833780.1, 12549..13514]
		CDD	1	PRK10073	100	1.5e-40	2.2e-44	putative glycosyl transferase
			2	cd06913	100	7.7e-39	1.1e-42	beta3GnTL1_like Beta 1, 3-N-acetylglucosaminyltransferase is essential for the formation of poly-N-acetyllactosamine . This family includes human Beta3GnTL1 and related eukaryotic proteins. Human Beta3GnTL1 is a putative beta-1,3-N-acetylglucosaminyltransferase. Beta3GnTL1 is expressed at various levels in most of tissues examined. Beta 1, 3-N-acetylglucosaminyltransferase has been found to be es…
			3	PRK10063	100	1.8e-38	2.6e-42	putative glycosyl transferase
		COG	1	COG1216	100	3.6e-29	1.4e-32	Predicted glycosyltransferases
			2	COG1215	99.9	3.3e-26	1.3e-29	Glycosyltransferases, probably involved in cell wall biogenesis
			3	COG0463	99.9	4.4e-22	1.8e-25	WcaA Glycosyltransferases involved in cell wall biogenesis
		PDB70	1	3bcv_A	100	7.4e-43	9e-47	Putative glycosyltransferase protein; protein structure initiative II, PSI-II NYSGXRC, structural genomics
			2	1qg8_A	100	5.6e-41	6.8e-45	Protein (spore coat polysaccharide biosynthesis P SPSA); glycosyltransferase, transferase
			3	2z86_A	100	4.7e-36	5.6e-40	Chondroitin synthase; GT-A, glycosyltransferase A, fold
		PfamA28	1	PF13641	100	3e-30	5.8e-34	Glyco_tranf_2_3: Glycosyltransferase like family 2
			2	PF10111	100	9.4e-29	1.8e-32	Glyco_tranf_2_2: Glycosyltransferase like family 2
			3	PF00535	100	3.6e-28	7e-32	Glycos_transf_2: Glycosyl transferase family 2
HMPREF1073_03387	(HMPREF1073_RS16740) hypothetical protein [Bacteroides uniformis CL03T12C37, WP_005833777.1, 13544..14428]
		CDD	1	cd02510	100	5.7e-33	8.2e-37	pp-GalNAc-T pp-GalNAc-T initiates the formation of mucin-type O-linked glycans. UDP-GalNAc: polypeptide alpha-N-acetylgalactosaminyltransferases (pp-GalNAc-T) initiate the formation of mucin-type, O-linked glycans by catalyzing the transfer of alpha-N-acetylgalactosamine (GalNAc) from UDP-GalNAc to hydroxyl groups of Ser or Thr residues of core proteins to form the Tn antigen (GalNAc-a-1-O-Ser/Th…
			2	TIGR03965	100	1.4e-30	2e-34	glycosyltransferase_Rv0696_family mycofactocin system glycosyltransferase. Members of this protein family are putative glycosyltransferases, members of pfam00535 (glycosyl transferase family 2). Members appear mostly in the Actinobacteria, where they appear to be part of a system for converting a precursor peptide (TIGR03969) into a novel redox carrier designated mycofactocin. A radical SAM enzym…
			3	cd06437	100	6.8e-30	1e-33	CESA_CaSu_A2 Cellulose synthase catalytic subunit A2 (CESA2) is a catalytic subunit or a catalytic subunit substitute of the cellulose synthase complex. Cellulose synthase (CESA) catalyzes the polymerization reaction of cellulose using UDP-glucose as the substrate. Cellulose is an aggregate of unbranched polymers of beta-1,4-linked glucose residues, which is an abundant polysaccharide produced by…
		COG	1	COG1216	100	2.8e-28	1.1e-31	Predicted glycosyltransferases
			2	COG1215	99.9	8.3e-23	3.3e-26	Glycosyltransferases, probably involved in cell wall biogenesis
			3	COG0463	99.6	5.8e-16	2.3e-19	WcaA Glycosyltransferases involved in cell wall biogenesis
		PDB70	1	2nxv_A	100	2.9e-31	3.5e-35	ATP synthase subunits region ORF 6; majastridin, ATPase operon, glycosyl transferase, rossmann F sulphur SAD, transferase
			2	3bcv_A	100	1.5e-30	1.8e-34	Putative glycosyltransferase protein; protein structure initiative II, PSI-II NYSGXRC, structural genomics
			3	1qg8_A	100	5.5e-31	6.7e-35	Protein (spore coat polysaccharide biosynthesis P SPSA); glycosyltransferase, transferase
		PfamA28	1	PF13712	99.9	4.2e-27	8.1e-31	Glyco_tranf_2_5: Glycosyltransferase like family
			2	PF13641	99.9	1.8e-27	3.6e-31	Glyco_tranf_2_3: Glycosyltransferase like family 2
			3	PF10111	99.9	1.7e-26	3.3e-30	Glyco_tranf_2_2: Glycosyltransferase like family 2
HMPREF1073_03388	(HMPREF1073_RS16745) glycosyl transferase [Bacteroides uniformis CL03T12C37, WP_005833775.1, 14488..15324]
		CDD	1	TIGR04017	100	3.2e-38	4.6e-42	WcaA colanic acid biosynthesis glycosyl transferase WcaA. This gene is one of the glycosyl transferases involved in the biosynthesis of colanic acid, an exopolysaccharide expressed in Enterobacteraceae species.
			2	PRK10073	100	4.7e-39	6.8e-43	putative glycosyl transferase
			3	PRK10018	100	2.2e-38	3.2e-42	putative glycosyl transferase
		COG	1	COG1216	100	3e-35	1.2e-38	Predicted glycosyltransferases
			2	COG1215	99.9	3.2e-26	1.3e-29	Glycosyltransferases, probably involved in cell wall biogenesis
			3	COG0463	99.9	6.1e-23	2.4e-26	WcaA Glycosyltransferases involved in cell wall biogenesis
		PDB70	1	3bcv_A	100	4e-44	4.9e-48	Putative glycosyltransferase protein; protein structure initiative II, PSI-II NYSGXRC, structural genomics
			2	1qg8_A	100	8.3e-41	1e-44	Protein (spore coat polysaccharide biosynthesis P SPSA); glycosyltransferase, transferase
			3	2z86_A	100	2.2e-37	2.8e-41	Chondroitin synthase; GT-A, glycosyltransferase A, fold
		PfamA28	1	PF13641	100	3.7e-31	7.3e-35	Glyco_tranf_2_3: Glycosyltransferase like family 2
			2	PF10111	100	1.7e-29	3.3e-33	Glyco_tranf_2_2: Glycosyltransferase like family 2
			3	PF00535	99.9	4.6e-28	9.1e-32	Glycos_transf_2: Glycosyl transferase family 2
HMPREF1073_03389	(HMPREF1073_RS16750) glycosyl transferase [Bacteroides uniformis CL03T12C37, WP_005833773.1, 15321..16139]
		CDD	1	cd02510	100	1.4e-42	1.9e-46	pp-GalNAc-T pp-GalNAc-T initiates the formation of mucin-type O-linked glycans. UDP-GalNAc: polypeptide alpha-N-acetylgalactosaminyltransferases (pp-GalNAc-T) initiate the formation of mucin-type, O-linked glycans by catalyzing the transfer of alpha-N-acetylgalactosamine (GalNAc) from UDP-GalNAc to hydroxyl groups of Ser or Thr residues of core proteins to form the Tn antigen (GalNAc-a-1-O-Ser/Th…
			2	PRK10063	100	4.6e-39	6.4e-43	putative glycosyl transferase
			3	TIGR04017	100	8.4e-37	1.2e-40	WcaA colanic acid biosynthesis glycosyl transferase WcaA. This gene is one of the glycosyl transferases involved in the biosynthesis of colanic acid, an exopolysaccharide expressed in Enterobacteraceae species.
		COG	1	COG1216	100	7.2e-32	2.8e-35	Predicted glycosyltransferases
			2	COG1215	99.9	2.2e-26	8.6e-30	Glycosyltransferases, probably involved in cell wall biogenesis
			3	COG0463	99.8	3.9e-21	1.5e-24	WcaA Glycosyltransferases involved in cell wall biogenesis
		PDB70	1	1xhb_A	100	1.3e-39	1.5e-43	Polypeptide N-acetylgalactosaminyltransferase 1; glycosyltransferase-A (GT-A)
			2	3bcv_A	100	1.8e-39	2.1e-43	Putative glycosyltransferase protein; protein structure initiative II, PSI-II NYSGXRC, structural genomics
			3	5ajo_A	100	1.5e-38	1.7e-42	Polypeptide N-acetylgalactosaminyltransferase 2; transferase, AFM, SAXS, lectin domain, coarse-grained model, glycopeptides, inactive form, active form, compact form, EX form
		PfamA28	1	PF13641	100	2.4e-31	4.4e-35	Glyco_tranf_2_3: Glycosyltransferase like family 2
			2	PF10111	100	1.4e-28	2.7e-32	Glyco_tranf_2_2: Glycosyltransferase like family 2
			3	PF00535	99.9	2.6e-27	4.9e-31	Glycos_transf_2: Glycosyl transferase family 2
HMPREF1073_03390	(HMPREF1073_RS16755) glycosyl transferase family 1 [Bacteroides uniformis CL03T12C37, WP_005833771.1, complement(16144..17247)]
		CDD	1	cd03796	100	2e-50	2.9e-54	GT1_PIG-A_like This family is most closely related to the GT1 family of glycosyltransferases. Phosphatidylinositol glycan-class A (PIG-A), an X-linked gene in humans, is necessary for the synthesis of N-acetylglucosaminyl-phosphatidylinositol, a very early intermediate in glycosyl phosphatidylinositol (GPI)-anchor biosynthesis. The GPI-anchor is an important cellular structure that facilitates th…
			2	PLN02871	100	1.3e-49	1.9e-53	UDP-sulfoquinovose:DAG sulfoquinovosyltransferase
			3	TIGR03449	100	2.4e-49	3.5e-53	mycothiol_MshA D-inositol-3-phosphate glycosyltransferase. Members of this protein family, found exclusively in the Actinobacteria, are MshA, the glycosyltransferase of mycothiol biosynthesis. Mycothiol replaces glutathione in these species.
		COG	1	COG0297	99.9	2.4e-27	9.5e-31	GlgA Glycogen synthase
			2	COG0438	99.9	2.6e-24	1e-27	RfaG Glycosyltransferase
			3	COG0707	99.2	4.6e-09	1.8e-12	MurG UDP-N-acetylglucosamine:LPS N-acetylglucosamine transferase
		PDB70	1	4n9w_A	100	1.3e-51	1.6e-55	GDP-mannose-dependent alpha-(1-2)-phosphatidylino mannosyltransferase; GT-B
			2	3c48_A	100	1.1e-47	1.3e-51	Predicted glycosyltransferases; retaining glycosyltransferase, beta alpha beta, substrate AS catalysis
			3	2r60_A	100	2.4e-48	2.9e-52	Glycosyl transferase, group 1; rossmann-fold
		PfamA28	1	PF00534	100	3.6e-32	7e-36	Glycos_transf_1: Glycosyl transferases group 1
			2	PF13692	99.8	3.3e-20	6.3e-24	Glyco_trans_1_4: Glycosyl transferases group 1
			3	PF05693	99.7	1.8e-15	3.4e-19	Glycogen_syn: Glycogen synthase
HMPREF1073_03391	(HMPREF1073_RS16760) hypothetical protein [Bacteroides uniformis CL03T12C37, WP_005833769.1, 17366..18163]
		CDD	1	cd06434	95.5	0.03	5.6e-06	GT2_HAS Hyaluronan synthases catalyze polymerization of hyaluronan. Hyaluronan synthases (HASs) are bi-functional glycosyltransferases that catalyze polymerization of hyaluronan. HASs transfer both GlcUA and GlcNAc in beta-(1,3) and beta-(1,4) linkages, respectively to the hyaluronan chain using UDP-GlcNAc and UDP-GlcUA as substrates. HA is made as a free glycan, not attached to a protein or lipi…
			2	cd04184	95	0.057	1.1e-05	GT2_RfbC_Mx_like Myxococcus xanthus RfbC like proteins are required for O-antigen biosynthesis. The rfbC gene encodes a predicted protein of 1,276 amino acids, which is required for O-antigen biosynthesis in Myxococcus xanthus. It is a subfamily of Glycosyltransferase Family GT2, which includes diverse families of glycosyl transferases with a common GT-A type structural fold, which has two tightl…
			3	PRK10714	90.9	0.15	2.6e-05	undecaprenyl phosphate 4-deoxy-4-formamido-L-arabinose transferase
		COG	1	COG1215	52.5	3.6	0.0016	Glycosyltransferases, probably involved in cell wall biogenesis
			2	COG1036	13.2	12	0.0048	Archaeal flavoproteins
		PDB70	1	2z86_A	93.4	0.19	2.9e-05	Chondroitin synthase; GT-A, glycosyltransferase A, fold
			2	3ckj_A	71.9	2.1	0.00032	Putative uncharacterized protein; mycobacteria, unknown function
		PfamA28	1	PF00535	89.4	0.13	3.1e-05	Glycos_transf_2: Glycosyl transferase family 2
			2	PF10111	81.3	2.8	0.00063	Glyco_tranf_2_2: Glycosyltransferase like family 2
HMPREF1073_03392	(HMPREF1073_RS16765) hypothetical protein [Bacteroides uniformis CL03T12C37, WP_005833767.1, complement(18387..19913)]
		CDD	1	PTZ00482	100	9.9e-38	1.5e-41	membrane-attack complex/perforin (MACPF) Superfamily
			2	PTZ00481	99.9	1.6e-25	2.3e-29	Membrane attack complex/ Perforin (MACPF) Superfamily
		COG	1	COG5510	75.5	0.044	1.7e-05	Predicted small secreted protein
			2	COG5633	47.5	0.43	0.00017	Predicted periplasmic lipoprotein
		PDB70	1	3kk7_A	100	4.6e-42	5.8e-46	Putative cell invasion protein with MAC/perforin; STR genomics, joint center for structural genomics, JCSG
			2	2rd7_A	100	4.6e-40	5.9e-44	Complement component C8 alpha chain; membrane attack system, cleavage on PAIR of basic residues, complement alternate pathway, complement pathway
			3	3nsj_A	100	2.4e-38	3e-42	Perforin-1; pore forming protein, immune system
		PfamA28	1	PF01823	99.9	3.2e-28	6.8e-32	MACPF: MAC/Perforin domain
			2	PF16343	91	0.0062	1.2e-06	DUF4973: Domain of unknown function (DUF4973)
HMPREF1073_03393	(HMPREF1073_RS16770) hypothetical protein [Bacteroides uniformis CL03T12C37, WP_034522885.1, complement(20035..20430)]
		CDD	1	PRK10301	99.7	2.5e-17	3.7e-21	hypothetical protein
			2	TIGR04183	98.8	1.2e-08	1.9e-12	hypothetical_protein Por secretion system C-terminal sorting domain. Species that include Porphyromonas gingivalis, Fibrobacter succinogenes, Flavobacterium johnsoniae, Cytophaga hutchinsonii, Gramella forsetii, Prevotella intermedia, and Salinibacter ruber average twenty or more copies of a C-terminal domain, represented by this model, associated with sorting to the outer membrane and covalent m…
			3	PRK15036	97.3	0.00017	2.5e-08	hydroxyisourate hydrolase
		COG	1	COG2372	99.4	1e-13	3.9e-17	CopC Uncharacterized protein, homolog of Cu resistance protein CopC
			2	COG4856	98.2	4.9e-07	1.9e-10	Uncharacterized protein conserved in bacteria
		PDB70	1	3sd2_A	99.9	1.5e-21	1.9e-25	Putative member of DUF3244 protein family; immunoglobulin-like beta-sandwich, structural genomics, JOIN for structural genomics
			2	3d33_A	99.8	6.6e-21	8.4e-25	Domain of unknown function with AN immunoglobulin beta-sandwich fold; structural genomics, joint center for structural genomics
			3	1lyq_A	99.7	4.6e-17	5.9e-21	PCOC copper resistance protein; beta barrel, IG domain, metal binding protein
		PfamA28	1	PF11589	99.9	3.2e-21	6.6e-25	DUF3244: Domain of unknown function (DUF3244)
			2	PF04234	99.3	2e-13	4.1e-17	CopC: CopC domain
			3	PF13860	98.8	4.8e-09	9.8e-13	FlgD_ig: FlgD Ig-like domain
HMPREF1073_03395	(HMPREF1073_RS16780) transposase [Bacteroides uniformis CL03T12C37, WP_005837534.1, complement(21645..22874)]
		CDD	1	PRK14723	94.3	0.35	5e-05	flhF flagellar biosynthesis regulator FlhF
			2	PHA02107	18.4	12	0.0016	hypothetical protein
		COG	1	COG5421	99.3	2.2e-12	8.4e-16	Transposase
			2	COG3385	94.8	0.0043	1.7e-06	FOG: Transposase and inactivated derivatives
		PDB70	1	1mus_A	99.7	4.1e-15	4.9e-19	TN5 transposase; hairpin, DNA binding, transcription/DNA complex
			2	4u7b_A	28.6	46	0.0055	Mariner MOS1 transposase; transposon synaptic complex, helix-turn-helix, like fold, DNA transposition, hydrolase-DNA complex
		PfamA28	1	PF13701	100	2.3e-58	4.4e-62	DDE_Tnp_1_4: Transposase DDE domain group 1
			2	PF01609	99.8	7.7e-23	1.5e-26	DDE_Tnp_1: Transposase DDE domain
			3	PF04693	99.3	4.5e-12	8.5e-16	DDE_Tnp_2: Archaeal putative transposase ISC1217
HMPREF1073_03397	(HMPREF1073_RS16790) antibiotic ABC transporter ATP-binding protein [Bacteroides uniformis CL03T12C37, WP_005833760.1, 24055..25893]
		CDD	1	TIGR00958	100	7.3e-98	1e-101	Antigen_peptide_transporter_2 Conjugate Transporter-2 (CT2) Family protein. [Transport and binding proteins, Other]
			2	PRK13657	100	1.9e-96	3e-100	cyclic beta-1,2-glucan ABC transporter
			3	PRK10789	100	8.8e-97	1e-100	putative multidrug transporter membrane\ATP-binding components
		COG	1	COG2274	100	4e-105	2e-108	SunT ABC-type bacteriocin/lantibiotic exporters, contain an N-terminal double-glycine peptidase domain
			2	COG1132	100	6.1e-95	2.4e-98	MdlB ABC-type multidrug transport system, ATPase and permease components
			3	COG4988	100	4.4e-94	1.7e-97	CydD ABC-type transport system involved in cytochrome bd biosynthesis, ATPase and permease components
		PDB70	1	4ry2_A	100	1.1e-99	1e-103	ABC-type bacteriocin transporter; C39 peptidase, ABC transporter, BI- functional ABC transporter
			2	4a82_A	100	2.2e-98	3e-102	Cystic fibrosis transmembrane conductance regulat; CFTR, ION channel, transport protein, casse protein
			3	3b5x_A	100	2.6e-93	3.1e-97	Lipid A export ATP-binding/permease protein MSBA; ABC transporter, lipid flippase, hydrolase, inner membrane, lipid transport, membrane
		PfamA28	1	PF00005	100	2e-34	4e-38	ABC_tran: ABC transporter This structure is on hold until Dec 1999
			2	PF00664	100	4.5e-26	8.8e-30	ABC_membrane: ABC transporter transmembrane region
			3	PF02463	99.6	1.2e-16	2.4e-20	SMC_N: RecF/RecN/SMC N terminal domain

## Sheet: (E) Bacteroides sp. 4_1_36
Table S3E. Bacteroides sp. 4_1_36
gene name	annotation	database	hit no.	hit accession	probability	e-value	p-value	description
HMPREF1007_00194	(HMPREF1007_RS00990) antibiotic ABC transporter ATP-binding protein [Bacteroides sp 4_1_36, WP_005825904.1, 26082..27920]
		CDD	1	TIGR00958	100	3.3e-98	5e-102	Antigen_peptide_transporter_2 Conjugate Transporter-2 (CT2) Family protein. [Transport and binding proteins, Other]
			2	PRK10789	100	3.1e-97	5e-101	putative multidrug transporter membrane\ATP-binding components
			3	PRK13657	100	9.4e-97	1e-100	cyclic beta-1,2-glucan ABC transporter
		COG	1	COG2274	100	2e-105	8e-109	SunT ABC-type bacteriocin/lantibiotic exporters, contain an N-terminal double-glycine peptidase domain
			2	COG1132	100	4e-95	1.6e-98	MdlB ABC-type multidrug transport system, ATPase and permease components
			3	COG4988	100	3.5e-94	1.4e-97	CydD ABC-type transport system involved in cytochrome bd biosynthesis, ATPase and permease components
		PDB70	1	4ry2_A	100	5e-100	6e-104	ABC-type bacteriocin transporter; C39 peptidase, ABC transporter, BI- functional ABC transporter
			2	4a82_A	100	1.1e-98	1e-102	Cystic fibrosis transmembrane conductance regulat; CFTR, ION channel, transport protein, casse protein
			3	3b5x_A	100	1.2e-93	1.5e-97	Lipid A export ATP-binding/permease protein MSBA; ABC transporter, lipid flippase, hydrolase, inner membrane, lipid transport, membrane
		PfamA28	1	PF00005	100	1.5e-34	2.9e-38	ABC_tran: ABC transporter This structure is on hold until Dec 1999
			2	PF00664	100	3.8e-26	7.6e-30	ABC_membrane: ABC transporter transmembrane region
			3	PF02463	99.6	9.3e-17	1.8e-20	SMC_N: RecF/RecN/SMC N terminal domain
HMPREF1007_00195	(HMPREF1007_RS00995) hypothetical protein [Bacteroides sp 4_1_36, WP_008662045.1, complement(24193..25773)]
		CDD	1	TIGR00990	99.8	7.9e-18	1.1e-21	Mitochondrial_import_receptor_subunit_TOM70 mitochondrial precursor proteins import receptor (72 kDa mitochondrial outermembrane protein) (mitochondrial import receptor for the ADP/ATP carrier) (translocase of outermembrane tom70). [Transport and binding proteins, Amino acids, peptides and amines]
			2	PRK04841	99.8	4.7e-15	6.5e-19	transcriptional regulator MalT
			3	PRK11788	99.8	5.9e-17	8.1e-21	tetratricopeptide repeat protein
		COG	1	COG2909	99.7	7.7e-14	3e-17	MalT ATP-dependent transcriptional regulator
			2	COG3063	99.6	3.4e-14	1.3e-17	PilF Tfp pilus assembly protein PilF
			3	COG3063	99.5	2.2e-13	8.7e-17	PilF Tfp pilus assembly protein PilF
		PDB70	1	3sf4_A	99.9	1.6e-25	1.8e-29	G-protein-signaling modulator 2; tetratricopeptide repeat, TPR, cell polarity, asymmetric CEL division, mitotic spindle orientation
			2	3ro2_A	99.9	1.2e-25	1.4e-29	PINS homolog, G-protein-signaling modulator 2; TPR repeat, protein-protein interaction, protein-binding, PR binding
			3	3ro2_A	99.9	2.2e-22	2.5e-26	PINS homolog, G-protein-signaling modulator 2; TPR repeat, protein-protein interaction, protein-binding, PR binding
		PfamA28	1	PF13429	99.5	2.9e-13	5.3e-17	TPR_15: Tetratricopeptide repeat
			2	PF14938	99.5	2.1e-12	3.9e-16	SNAP: Soluble NSF attachment protein, SNAP
			3	PF13429	99.4	9.2e-12	1.7e-15	TPR_15: Tetratricopeptide repeat
HMPREF1007_00196	(HMPREF1007_RS01000) hypothetical protein [Bacteroides sp 4_1_36, WP_005825909.1, complement(23666..24064)]
		CDD	1	PRK10301	99.5	3e-14	4.7e-18	hypothetical protein
			2	PRK15036	97.1	0.00037	5.7e-08	hydroxyisourate hydrolase
			3	PRK12813	96.1	0.0097	1.5e-06	flgD flagellar basal body rod modification protein
		COG	1	COG4856	98.7	7.5e-09	3e-12	Uncharacterized protein conserved in bacteria
			2	COG2372	94.7	0.043	1.7e-05	CopC Uncharacterized protein, homolog of Cu resistance protein CopC
		PDB70	1	3sd2_A	100	3.1e-28	4.1e-32	Putative member of DUF3244 protein family; immunoglobulin-like beta-sandwich, structural genomics, JOIN for structural genomics
			2	3d33_A	99.9	9e-28	1.2e-31	Domain of unknown function with AN immunoglobulin beta-sandwich fold; structural genomics, joint center for structural genomics
			3	4g5a_A	99.1	4.8e-09	5.7e-13	Uncharacterized protein; immunoglobulin - like beta-sandwich, structural genomics, JO center for structural genomics, JCSG
		PfamA28	1	PF11589	99.9	8.1e-24	1.7e-27	DUF3244: Domain of unknown function (DUF3244)
			2	PF04234	99	5.5e-11	1.1e-14	CopC: CopC domain
			3	PF01835	96.5	0.0041	8.6e-07	A2M_N: MG2 domain
HMPREF1007_00197	(HMPREF1007_RS01005) MAC/Perforin domain-containing protein [Bacteroides sp 4_1_36, WP_008662046.1, complement(21645..23621)]
		CDD	1	PTZ00482	100	4.4e-31	6.3e-35	membrane-attack complex/perforin (MACPF) Superfamily
			2	PTZ00481	99.9	2.2e-23	3.1e-27	Membrane attack complex/ Perforin (MACPF) Superfamily
			3	cd10318	97.7	0.0017	2.4e-07	RGL11 Rhamnogalacturonan lyase of the polysaccharide lyase family 11. The rhamnogalacturonan lyase of the polysaccharide lyase family 11 (RGL11) cleaves glycoside bonds in polygalacturonan as well as RG (rhamnogalacturonan) type-I through a beta-elimination reaction. Functionally characterized members of this family, YesW and YesX from Bacillus subtilis, cleave glycoside bonds between rhamnose an…
		COG	1	COG5633	74.8	0.12	4.8e-05	Predicted periplasmic lipoprotein
			2	COG5510	73.4	0.093	3.6e-05	Predicted small secreted protein
		PDB70	1	2rd7_A	100	7.7e-39	9.5e-43	Complement component C8 alpha chain; membrane attack system, cleavage on PAIR of basic residues, complement alternate pathway, complement pathway
			2	3nsj_A	100	1.8e-38	2.2e-42	Perforin-1; pore forming protein, immune system
			3	3kk7_A	100	6e-38	7.3e-42	Putative cell invasion protein with MAC/perforin; STR genomics, joint center for structural genomics, JCSG
		PfamA28	1	PF01823	99.9	3e-24	5.8e-28	MACPF: MAC/Perforin domain
			2	PF13517	98.9	4.2e-10	8.2e-14	VCBS: Repeat domain in Vibrio, Colwellia, Bradyrhizobium and Shewanella
			3	PF13517	98.7	3.5e-09	6.9e-13	VCBS: Repeat domain in Vibrio, Colwellia, Bradyrhizobium and Shewanella
HMPREF1007_00198	(HMPREF1007_RS01010) hypothetical protein [Bacteroides sp 4_1_36, WP_008662047.1, complement(20900..21523)]
		CDD	1	PRK15240	99.7	1.3e-15	1.9e-19	resistance to complement killing
			2	PRK10959	99.7	3.5e-15	4.9e-19	outer membrane protein W
			3	PRK09408	99.7	5.7e-15	8e-19	ompX outer membrane protein X
		COG	1	COG3637	99.4	1.8e-12	6.9e-16	Opacity protein and related surface antigens
			2	COG3047	99.3	3.3e-11	1.3e-14	OmpW Outer membrane protein W
			3	COG3637	96.2	0.0026	9.9e-07	Opacity protein and related surface antigens
		PDB70	1	3nb3_A	99.8	2.8e-18	3.2e-22	Outer membrane protein A; virus assembly, cementing protein, bacteriophage, SF6, shige beta-barrel, icosahedral, virus
			2	1qjp_A	99.5	7.6e-13	9e-17	Outer membrane protein A; HET: C8E
			3	3qra_A	99.5	1.5e-12	1.7e-16	AIL, attachment invasion locus protein; beta-barrel protein, attachment and invasion virulence, LAMI heparin, cell invasion
		PfamA28	1	PF13568	99.9	5.9e-24	1.1e-27	OMP_b-brl_2: Outer membrane protein beta-barrel domain
			2	PF13505	99.8	1.7e-18	3.2e-22	OMP_b-brl: Outer membrane protein beta-barrel domain
			3	PF06316	99.5	2.8e-12	5.2e-16	Ail_Lom: Enterobacterial Ail/Lom protein
HMPREF1007_00199	(HMPREF1007_RS01015) hypothetical protein [Bacteroides sp 4_1_36, WP_008662048.1, 19858..20769]
		CDD	1	cd11301	100	4.1e-44	6.1e-48	Fut1_Fut2_like Alpha-1,2-fucosyltransferase. Alpha-1,2-fucosyltransferases (Fut1, Fut2) catalyze the transfer of alpha-L-fucose to the terminal beta-D-galactose residue of glycoconjugates via an alpha-1,2-linkage, generating carbohydrate structures that exhibit H-antigenicity for blood-group carbohydrates. These structures also act as ligands for morphogenesis, the adhesion of microbes, and metas…
			2	cd11300	100	3.1e-32	4.6e-36	Fut8_like Alpha 1-6-fucosyltransferase. Alpha 1,6-fucosyltransferase (Fut8) transfers a fucose moiety from GDP-fucose to the reducing terminal N-acetylglucosamine of the core structure of Asn-linked oligosaccharides, in a process termed core fucosylation. Core fucosylation is essential for the function of growth factor receptors. O-fucosyltransferase-like proteins are GDP-fucose dependent enzymes…
			3	cd11548	100	5.2e-29	7.7e-33	NodZ_like Alpha 1,6-fucosyltransferase similar to Bradyrhizobium NodZ. Bradyrhizobium NodZ is an alpha 1,6-fucosyltransferase involved in the biosynthesis of the nodulation factor, a lipo-chitooligosaccharide formed by three-to-six beta-1,4-linked N-acetyl-d-glucosamine (GlcNAc) residues and a fatty acid acyl group attached to the nitrogen atom at the non-reducing end. NodZ transfers L-fucose fro…
		COG	1	COG0859	89.4	0.16	6.5e-05	RfaF ADP-heptose:LPS heptosyltransferase
			2	COG3660	44.1	13	0.0051	Predicted nucleoside-diphosphate-sugar epimerase
		PDB70	1	2hhc_A	100	9.2e-35	1.2e-38	NODZ, nodulation fucosyltransferase NODZ; glycosyltransferase
			2	2de0_X	100	4.3e-30	5.3e-34	Alpha-(1,6)-fucosyltransferase; FUT8, glycosyltransferase, N-glycan, COR SH3 domain
			3	4ap5_A	99.9	3.1e-22	3.9e-26	GDP-fucose protein O-fucosyltransferase 2; GT-B, GT68
		PfamA28	1	PF01531	100	2.3e-43	4.6e-47	Glyco_transf_11: Glycosyl transferase family 11
			2	PF05830	99.9	2.3e-22	4.4e-26	NodZ: Nodulation protein Z (NodZ)
			3	PF03254	99.4	7.1e-13	1.4e-16	XG_FTase: Xyloglucan fucosyltransferase
HMPREF1007_00200	(HMPREF1007_RS01020) glycosyl transferase family 2 [Bacteroides sp 4_1_36, WP_005825925.1, 18879..19853]
		CDD	1	PRK10073	100	2.3e-43	3.4e-47	putative glycosyl transferase
			2	cd06913	100	1e-36	1.5e-40	beta3GnTL1_like Beta 1, 3-N-acetylglucosaminyltransferase is essential for the formation of poly-N-acetyllactosamine . This family includes human Beta3GnTL1 and related eukaryotic proteins. Human Beta3GnTL1 is a putative beta-1,3-N-acetylglucosaminyltransferase. Beta3GnTL1 is expressed at various levels in most of tissues examined. Beta 1, 3-N-acetylglucosaminyltransferase has been found to be es…
			3	PRK10063	100	5.6e-36	8.3e-40	putative glycosyl transferase
		COG	1	COG1216	99.9	5.7e-26	2.3e-29	Predicted glycosyltransferases
			2	COG1215	99.9	5.9e-25	2.4e-28	Glycosyltransferases, probably involved in cell wall biogenesis
			3	COG0463	99.9	5.6e-23	2.2e-26	WcaA Glycosyltransferases involved in cell wall biogenesis
		PDB70	1	3bcv_A	100	5e-43	6.3e-47	Putative glycosyltransferase protein; protein structure initiative II, PSI-II NYSGXRC, structural genomics
			2	1qg8_A	100	1.2e-37	1.5e-41	Protein (spore coat polysaccharide biosynthesis P SPSA); glycosyltransferase, transferase
			3	2z86_A	100	4.5e-33	5.6e-37	Chondroitin synthase; GT-A, glycosyltransferase A, fold
		PfamA28	1	PF00535	99.9	1.1e-28	2.1e-32	Glycos_transf_2: Glycosyl transferase family 2
			2	PF13641	99.9	4.1e-27	8.1e-31	Glyco_tranf_2_3: Glycosyltransferase like family 2
			3	PF10111	99.9	1.3e-24	2.6e-28	Glyco_tranf_2_2: Glycosyltransferase like family 2
HMPREF1007_00201	(HMPREF1007_RS01025) glycosyl transferase family 1 [Bacteroides sp 4_1_36, WP_005825928.1, 17724..18863]
		CDD	1	TIGR03088	100	5.2e-53	7.3e-57	stp2 sugar transferase, PEP-CTERM/EpsH1 system associated. Members of this family include a match to the pfam00534 Glycosyl transferases group 1 domain. Nearly all are found in species that encode the PEP-CTERM/exosortase system predicted to act in protein sorting in a number of Gram-negative bacteria. In particular, these transferases are found proximal to a particular variant of exosortase, Eps…
			2	cd03796	100	8.5e-51	1.2e-54	GT1_PIG-A_like This family is most closely related to the GT1 family of glycosyltransferases. Phosphatidylinositol glycan-class A (PIG-A), an X-linked gene in humans, is necessary for the synthesis of N-acetylglucosaminyl-phosphatidylinositol, a very early intermediate in glycosyl phosphatidylinositol (GPI)-anchor biosynthesis. The GPI-anchor is an important cellular structure that facilitates th…
			3	TIGR03999	100	1.9e-50	2.7e-54	thiol_BshA N-acetyl-alpha-D-glucosaminyl L-malate synthase BshA. Members of this protein family are BshA, a glycosyltransferase required for bacillithiol biosynthesis. This enzyme combines UDP-GlcNAc and L-malate to form N-acetyl-alpha-D-glucosaminyl L-malate synthase. Bacillithiol is a low-molecular-weight thiol, an analog of glutathione and mycothiol, and is found largely in the Firmicutes. [Bi…
		COG	1	COG0297	99.9	4.2e-26	1.6e-29	GlgA Glycogen synthase
			2	COG0438	99.9	3.3e-24	1.3e-27	RfaG Glycosyltransferase
			3	COG0707	99.7	9.7e-15	3.8e-18	MurG UDP-N-acetylglucosamine:LPS N-acetylglucosamine transferase
		PDB70	1	4n9w_A	100	7.6e-53	8.9e-57	GDP-mannose-dependent alpha-(1-2)-phosphatidylino mannosyltransferase; GT-B
			2	2jjm_A	100	1.7e-49	2e-53	Glycosyl transferase, group 1 family protein; anthrax, nucleotide, carbohydrate
			3	3okp_A	100	2.4e-48	2.8e-52	GDP-mannose-dependent alpha-(1-6)-phosphatidylino monomannoside mannosyltransferase...; GT-B fold, alpha-mannosyltransferase
		PfamA28	1	PF00534	100	1.4e-32	2.6e-36	Glycos_transf_1: Glycosyl transferases group 1
			2	PF13692	99.8	3.1e-22	5.8e-26	Glyco_trans_1_4: Glycosyl transferases group 1
			3	PF13524	99.7	6.1e-17	1.1e-20	Glyco_trans_1_2: Glycosyl transferases group 1
HMPREF1007_00202	(HMPREF1007_RS01030) hypothetical protein [Bacteroides sp 4_1_36, WP_005825931.1, 16837..17712]
		CDD	1	cd02510	100	9.9e-34	1.4e-37	pp-GalNAc-T pp-GalNAc-T initiates the formation of mucin-type O-linked glycans. UDP-GalNAc: polypeptide alpha-N-acetylgalactosaminyltransferases (pp-GalNAc-T) initiate the formation of mucin-type, O-linked glycans by catalyzing the transfer of alpha-N-acetylgalactosamine (GalNAc) from UDP-GalNAc to hydroxyl groups of Ser or Thr residues of core proteins to form the Tn antigen (GalNAc-a-1-O-Ser/Th…
			2	TIGR03965	100	8.9e-31	1.3e-34	glycosyltransferase_Rv0696_family mycofactocin system glycosyltransferase. Members of this protein family are putative glycosyltransferases, members of pfam00535 (glycosyl transferase family 2). Members appear mostly in the Actinobacteria, where they appear to be part of a system for converting a precursor peptide (TIGR03969) into a novel redox carrier designated mycofactocin. A radical SAM enzym…
			3	cd06427	100	2.9e-30	4.3e-34	CESA_like_2 CESA_like_2 is a member of the cellulose synthase superfamily. The cellulose synthase (CESA) superfamily includes a wide variety of glycosyltransferase family 2 enzymes that share the common characteristic of catalyzing the elongation of polysaccharide chains. The members include cellulose synthase catalytic subunit, chitin synthase, Glucan Biosynthesis protein and other families of C…
		COG	1	COG1216	100	2.2e-28	8.8e-32	Predicted glycosyltransferases
			2	COG1215	99.9	8.2e-23	3.2e-26	Glycosyltransferases, probably involved in cell wall biogenesis
			3	COG0463	99.6	7e-17	2.8e-20	WcaA Glycosyltransferases involved in cell wall biogenesis
		PDB70	1	2nxv_A	100	5.6e-32	6.8e-36	ATP synthase subunits region ORF 6; majastridin, ATPase operon, glycosyl transferase, rossmann F sulphur SAD, transferase
			2	3bcv_A	100	1.2e-31	1.4e-35	Putative glycosyltransferase protein; protein structure initiative II, PSI-II NYSGXRC, structural genomics
			3	1qg8_A	100	7.4e-32	9.1e-36	Protein (spore coat polysaccharide biosynthesis P SPSA); glycosyltransferase, transferase
		PfamA28	1	PF13712	99.9	7.4e-28	1.4e-31	Glyco_tranf_2_5: Glycosyltransferase like family
			2	PF13641	99.9	1.1e-27	2.1e-31	Glyco_tranf_2_3: Glycosyltransferase like family 2
			3	PF10111	99.9	8e-27	1.6e-30	Glyco_tranf_2_2: Glycosyltransferase like family 2
HMPREF1007_00203	(HMPREF1007_RS01035) glycosyl transferase [Bacteroides sp 4_1_36, WP_008662051.1, 15571..16824]
		CDD	1	TIGR03087	100	5.2e-51	7.3e-55	stp1 sugar transferase, PEP-CTERM/EpsH1 system associated. Members of this family include a match to the pfam00534 Glycosyl transferases group 1 domain. Nearly all are found in species that encode the PEP-CTERM/exosortase system predicted to act in protein sorting in a number of Gram-negative bacteria. In particular, these transferases are found proximal to a particular variant of exosortase, Eps…
			2	TIGR04063	100	2e-45	2.8e-49	Glycosyl_transferase_group_1 PEP-CTERM/exosortase A-associated glycosyltransferase, Daro_2409 family. PEP-CTERM/exosortase is a protein-sorting system associated with exopolysaccharide production. Members of this protein family are group 1 glycosyltransferases (see pfam00534) in which the overwhelming majority occur in species with the EpsH1 form of exosortase (see TIGR03109), and usually co-clus…
			3	cd03796	100	8.1e-44	1.1e-47	GT1_PIG-A_like This family is most closely related to the GT1 family of glycosyltransferases. Phosphatidylinositol glycan-class A (PIG-A), an X-linked gene in humans, is necessary for the synthesis of N-acetylglucosaminyl-phosphatidylinositol, a very early intermediate in glycosyl phosphatidylinositol (GPI)-anchor biosynthesis. The GPI-anchor is an important cellular structure that facilitates th…
		COG	1	COG0297	99.9	3.4e-21	1.3e-24	GlgA Glycogen synthase
			2	COG0438	99.8	1.1e-18	4.2e-22	RfaG Glycosyltransferase
			3	COG0707	99.5	3.4e-12	1.3e-15	MurG UDP-N-acetylglucosamine:LPS N-acetylglucosamine transferase
		PDB70	1	2jjm_A	100	3.7e-43	4.3e-47	Glycosyl transferase, group 1 family protein; anthrax, nucleotide, carbohydrate
			2	4n9w_A	100	2.4e-43	2.8e-47	GDP-mannose-dependent alpha-(1-2)-phosphatidylino mannosyltransferase; GT-B
			3	3c48_A	100	3.3e-42	3.8e-46	Predicted glycosyltransferases; retaining glycosyltransferase, beta alpha beta, substrate AS catalysis
		PfamA28	1	PF00534	99.9	2e-24	3.8e-28	Glycos_transf_1: Glycosyl transferases group 1
			2	PF13692	99.8	1.8e-20	3.4e-24	Glyco_trans_1_4: Glycosyl transferases group 1
			3	PF13524	99.6	1.7e-15	3.1e-19	Glyco_trans_1_2: Glycosyl transferases group 1
HMPREF1007_00204	(HMPREF1007_RS01040) glycosyl transferase [Bacteroides sp 4_1_36, WP_005825937.1, 14602..15546]
		CDD	1	PRK10073	100	9e-41	1.3e-44	putative glycosyl transferase
			2	cd06913	100	1.1e-37	1.6e-41	beta3GnTL1_like Beta 1, 3-N-acetylglucosaminyltransferase is essential for the formation of poly-N-acetyllactosamine . This family includes human Beta3GnTL1 and related eukaryotic proteins. Human Beta3GnTL1 is a putative beta-1,3-N-acetylglucosaminyltransferase. Beta3GnTL1 is expressed at various levels in most of tissues examined. Beta 1, 3-N-acetylglucosaminyltransferase has been found to be es…
			3	cd04195	100	2.2e-37	3.1e-41	GT2_AmsE_like GT2_AmsE_like is involved in exopolysaccharide amylovora biosynthesis. AmsE is a glycosyltransferase involved in exopolysaccharide amylovora biosynthesis in Erwinia amylovora. Amylovara is one of the three exopolysaccharide produced by E. amylovora. Amylovara-deficient mutants are non-pathogenic. It is a subfamily of Glycosyltransferase Family GT2, which includes diverse families of…
		COG	1	COG1216	100	3e-29	1.2e-32	Predicted glycosyltransferases
			2	COG1215	99.9	3.5e-26	1.4e-29	Glycosyltransferases, probably involved in cell wall biogenesis
			3	COG0463	99.9	1e-22	4e-26	WcaA Glycosyltransferases involved in cell wall biogenesis
		PDB70	1	3bcv_A	100	5e-43	6.1e-47	Putative glycosyltransferase protein; protein structure initiative II, PSI-II NYSGXRC, structural genomics
			2	1qg8_A	100	3.7e-39	4.5e-43	Protein (spore coat polysaccharide biosynthesis P SPSA); glycosyltransferase, transferase
			3	2z86_A	100	9.5e-34	1.2e-37	Chondroitin synthase; GT-A, glycosyltransferase A, fold
		PfamA28	1	PF13641	100	2.2e-30	4.2e-34	Glyco_tranf_2_3: Glycosyltransferase like family 2
			2	PF00535	100	4.2e-29	8.1e-33	Glycos_transf_2: Glycosyl transferase family 2
			3	PF10111	99.9	1.9e-27	3.6e-31	Glyco_tranf_2_2: Glycosyltransferase like family 2
HMPREF1007_00205	(HMPREF1007_RS01045) LPS biosynthesis protein [Bacteroides sp 4_1_36, WP_005825939.1, 13529..14605]
		CDD	1	cd11579	100	7e-102	1e-105	Glyco_tran_WbsX Glycosyl hydrolase family 99-like domain of WbsX-like glycosyltransferases. Members of this domain family are found in proteins within O-antigen biosynthesis clusters in Gram negative bacteria, where they may function as glycosyl hydrolases and typically co-occur with glycosyltransferase domains. They bear resemblance to GH71 and the GH99 family of alpha-1,2-mannosidases and may s…
			2	cd11575	100	5.3e-65	7.9e-69	GH99_GH71_like_3 Uncharacterized glycoside hydrolase family 99-like domain. This family of putative glycoside hydrolases resembles glycosyl hydrolase families 71 and 99 (following the CAZY nomenclature) and may share a similar catalytic site and mechanism.
			3	cd11574	100	1.4e-63	2e-67	GH99 Glycoside hydrolase family 99, an endo-alpha-1,2-mannosidase. This family of glycoside hydrolases 99 (following the CAZY nomenclature) includes endo-alpha-1,2-mannosidase (EC 3.2.1.130), which is an important membrane-associated eukaryotic enzyme involved in the maturation of N-linked glycans. Specifically, it cleaves mannoside linkages internal to N-linked glycan chains by hydrolyzing an al…
		COG	1	COG3754	99.8	1.6e-23	6.4e-27	RgpF Lipopolysaccharide biosynthesis protein
			2	COG3142	92.2	0.093	3.6e-05	CutC Uncharacterized protein involved in copper resistance
		PDB70	1	4v28_A	100	2.8e-72	3.6e-76	Glycosyl hydrolase family 71; GH99, CAZY, mannan, polysaccharide utilisation, enzyme-carbohydrate interaction, substrate COM
			2	4acy_A	100	1e-70	1.3e-74	Endo-alpha-mannosidase; hydrolase, endomannosidase, glycoside hydrolase, CAZY, enzyme-carbohydrate interaction, mannose
		PfamA28	1	PF14307	100	5.4e-98	1e-101	Glyco_tran_WbsX: Glycosyltransferase WbsX
			2	PF16317	100	9.2e-62	1.8e-65	Glyco_hydro_99: Glycosyl hydrolase family 99
			3	PF03659	100	1.5e-34	3.1e-38	Glyco_hydro_71: Glycosyl hydrolase family 71
HMPREF1007_00206	(HMPREF1007_RS01050) glycosyl transferase family 2 [Bacteroides sp 4_1_36, WP_005825941.1, 12499..13509]
		CDD	1	PRK10073	100	3.1e-46	4.6e-50	putative glycosyl transferase
			2	cd06913	100	1e-37	1.6e-41	beta3GnTL1_like Beta 1, 3-N-acetylglucosaminyltransferase is essential for the formation of poly-N-acetyllactosamine . This family includes human Beta3GnTL1 and related eukaryotic proteins. Human Beta3GnTL1 is a putative beta-1,3-N-acetylglucosaminyltransferase. Beta3GnTL1 is expressed at various levels in most of tissues examined. Beta 1, 3-N-acetylglucosaminyltransferase has been found to be es…
			3	PRK10063	100	2.1e-36	3e-40	putative glycosyl transferase
		COG	1	COG1216	99.9	5.8e-27	2.3e-30	Predicted glycosyltransferases
			2	COG1215	99.9	2.1e-25	8.2e-29	Glycosyltransferases, probably involved in cell wall biogenesis
			3	COG0463	99.9	6.9e-23	2.8e-26	WcaA Glycosyltransferases involved in cell wall biogenesis
		PDB70	1	3bcv_A	100	5.1e-44	6.4e-48	Putative glycosyltransferase protein; protein structure initiative II, PSI-II NYSGXRC, structural genomics
			2	1qg8_A	100	6.2e-38	7.8e-42	Protein (spore coat polysaccharide biosynthesis P SPSA); glycosyltransferase, transferase
			3	3l7i_A	100	3e-37	3.7e-41	Teichoic acid biosynthesis protein F; GT-B fold, monotopic membrane protein, structural protein
		PfamA28	1	PF00535	100	2.3e-29	4.6e-33	Glycos_transf_2: Glycosyl transferase family 2
			2	PF13641	99.9	1.1e-27	2.1e-31	Glyco_tranf_2_3: Glycosyltransferase like family 2
			3	PF10111	99.9	3.1e-26	6e-30	Glyco_tranf_2_2: Glycosyltransferase like family 2
HMPREF1007_00207	(HMPREF1007_RS01055) CDP-glycerol glycerophosphotransferase [Bacteroides sp 4_1_36, WP_005825943.1, 11422..12486]
		CDD	1	TIGR03999	100	1.5e-33	2.1e-37	thiol_BshA N-acetyl-alpha-D-glucosaminyl L-malate synthase BshA. Members of this protein family are BshA, a glycosyltransferase required for bacillithiol biosynthesis. This enzyme combines UDP-GlcNAc and L-malate to form N-acetyl-alpha-D-glucosaminyl L-malate synthase. Bacillithiol is a low-molecular-weight thiol, an analog of glutathione and mycothiol, and is found largely in the Firmicutes. [Bi…
			2	cd04962	100	9.8e-33	1.4e-36	GT1_like_5 This family is most closely related to the GT1 family of glycosyltransferases. Glycosyltransferases catalyze the transfer of sugar moieties from activated donor molecules to specific acceptor molecules, forming glycosidic bonds. The acceptor molecule can be a lipid, a protein, a heterocyclic compound, or another carbohydrate residue. This group of glycosyltransferases is most closely r…
			3	PRK15427	100	5.1e-33	7.2e-37	colanic acid biosynthesis glycosyltransferase WcaL
		COG	1	COG1887	99.8	1.3e-18	5.1e-22	TagB Putative glycosyl/glycerophosphate transferases involved in teichoic acid biosynthesis TagF/TagB/EpsJ/RodC
			2	COG0438	99.5	2.7e-13	1.1e-16	RfaG Glycosyltransferase
			3	COG0297	99.5	2.5e-13	9.6e-17	GlgA Glycogen synthase
		PDB70	1	4n9w_A	100	1.1e-33	1.3e-37	GDP-mannose-dependent alpha-(1-2)-phosphatidylino mannosyltransferase; GT-B
			2	2jjm_A	100	2.1e-32	2.5e-36	Glycosyl transferase, group 1 family protein; anthrax, nucleotide, carbohydrate
			3	3c48_A	100	3.7e-31	4.3e-35	Predicted glycosyltransferases; retaining glycosyltransferase, beta alpha beta, substrate AS catalysis
		PfamA28	1	PF04464	99.9	2.6e-26	5e-30	Glyphos_transf: CDP-Glycerol:Poly(glycerophosphate) glycerophosphotransferase
			2	PF00534	99.9	4.9e-22	9.3e-26	Glycos_transf_1: Glycosyl transferases group 1
			3	PF13692	99.6	2.4e-16	4.6e-20	Glyco_trans_1_4: Glycosyl transferases group 1
HMPREF1007_00208	(HMPREF1007_RS01060) sulfatase [Bacteroides sp 4_1_36, WP_008662055.1, complement(9346..11160)]
		CDD	1	PRK12363	100	1.6e-43	2.3e-47	phosphoglycerol transferase I
			2	PRK03776	100	2.6e-40	3.7e-44	phosphoglycerol transferase I
			3	TIGR03417	100	5.4e-40	7.9e-44	chol_sulfatase choline-sulfatase.
		COG	1	COG1368	100	8.6e-46	3.4e-49	MdoB Phosphoglycerol transferase and related proteins, alkaline phosphatase superfamily
			2	COG3083	100	8.9e-33	3.4e-36	Predicted hydrolase of alkaline phosphatase superfamily
			3	COG3119	100	1.1e-32	4.4e-36	AslA Arylsulfatase A and related enzymes
		PDB70	1	2w5q_A	100	6.2e-51	7.7e-55	Processed glycerol phosphate lipoteichoic acid synthase; transmembrane, cell WALL biogenesis/degradation, LTAS, membrane, secreted
			2	2w8d_A	100	1.3e-50	1.6e-54	Processed glycerol phosphate lipoteichoic acid SY; transferase, phosphatase, cell membrane, transmembrane, LTA, membrane, secreted, cell WALL
			3	4uor_A	100	2e-50	2.5e-54	LMO0927 protein, lipoteichoic acid synthase; transferase, lipoteichoic acid synthesis, cell WALL, LTAS, G positive
		PfamA28	1	PF00884	100	2.5e-38	5e-42	Sulfatase: Sulfatase
			2	PF11658	100	4e-30	7.7e-34	CBP_BcsG: Cellulose biosynthesis protein BcsG
			3	PF02995	99.6	3.3e-15	6.4e-19	DUF229: Protein of unknown function (DUF229)
HMPREF1007_00209	(HMPREF1007_RS01065) hypothetical protein [Bacteroides sp 4_1_36, WP_005825949.1, complement(8513..9262)]
		CDD	1	cd13973	100	8.5e-36	1.2e-39	PK_MviN-like Pseudokinase domain of the peptidoglycan biosynthetic protein MviN. The pseudokinase domain shows similarity to protein kinases but lacks crucial residues for catalytic activity. This family is composed of the mycobacterial protein MviN and similar proteins. MviN is an integral membrane protein that is essential for growth and is required for cell wall integrity and peptidogylcan (PG…
			2	cd05629	100	1.5e-35	2.2e-39	STKc_NDR_like_fungal Catalytic domain of Fungal Nuclear Dbf2-Related kinase-like Serine/Threonine Kinases. STKs catalyze the transfer of the gamma-phosphoryl group from ATP to serine/threonine residues on protein substrates. This group is composed of fungal NDR-like proteins including Saccharomyces cerevisiae CBK1 (or CBK1p), Schizosaccharomyces pombe Orb6 (or Orb6p), Ustilago maydis Ukc1 (or Ukc…
			3	cd14209	100	6.3e-35	9.1e-39	STKc_PKA Catalytic subunit of the Serine/Threonine Kinase, cAMP-dependent protein kinase. STKs catalyze the transfer of the gamma-phosphoryl group from ATP to serine/threonine residues on protein substrates. The inactive PKA holoenzyme is a heterotetramer composed of two phosphorylated and active catalytic subunits with a dimer of regulatory (R) subunits. Activation is achieved through the bindin…
		COG	1	COG3642	99.9	7.7e-21	3e-24	Mn2+-dependent serine/threonine protein kinase
			2	COG0515	99.7	1.4e-16	5.3e-20	SPS1 Serine/threonine protein kinase
			3	COG0478	99.5	1.2e-14	4.5e-18	RIO-like serine/threonine protein kinase fused to N-terminal HTH domain
		PDB70	1	4lgd_A	100	2.5e-36	3e-40	Serine/threonine-protein kinase 3; hippo, MST autoactivation, sarah domain, dimerization signaling protein
			2	3txo_A	100	3.3e-36	4e-40	PKC-L, NPKC-ETA, protein kinase C ETA type; phosphotransferase, transferase-transferase inhibito
			3	4euu_A	100	1.5e-35	1.7e-39	Serine/threonine-protein kinase TBK1; ATP binding, phosphorylation, transferase-transferas inhibitor complex
		PfamA28	1	PF00069	100	7.5e-29	1.4e-32	Pkinase: Protein kinase domain Protein kinase
			2	PF07714	99.9	2.3e-27	4.4e-31	Pkinase_Tyr: Protein tyrosine kinase Protein kinase
			3	PF06293	99.8	1.2e-17	2.3e-21	Kdo: Lipopolysaccharide kinase (Kdo/WaaP) family
HMPREF1007_00210	(HMPREF1007_RS01070) phosphoheptose isomerase [Bacteroides sp 4_1_36, WP_008662056.1, complement(7895..8476)]
		CDD	1	PRK10886	100	1.3e-35	1.9e-39	DnaA initiator-associating protein DiaA
			2	PRK13936	100	7.1e-34	1e-37	phosphoheptose isomerase
			3	PRK13938	100	3.2e-33	4.7e-37	phosphoheptose isomerase
		COG	1	COG0279	100	8.7e-33	3.4e-36	GmhA Phosphoheptose isomerase
			2	COG1737	100	2.9e-29	1.2e-32	RpiR Transcriptional regulators
			3	COG0794	99.9	2.3e-26	8.8e-30	GutQ Predicted sugar phosphate isomerase involved in capsule formation
		PDB70	1	2i2w_A	100	2.7e-33	3.3e-37	Phosphoheptose isomerase; lipopolysaccharide biosynthesis
			2	1x92_A	100	4.7e-33	5.8e-37	APC5045, phosphoheptose isomerase; midwest centre for structural genomics, SIS domain, A/B protein, lipopolysaccharide biosynthesis, PSI
			3	2xbl_A	100	6.6e-33	8.2e-37	Phosphoheptose isomerase; capsule
		PfamA28	1	PF13580	99.9	3.5e-23	6.7e-27	SIS_2: SIS domain
			2	PF01380	99.9	5.3e-22	1e-25	SIS: SIS domain SIS domain web page.
			3	PF10740	99.1	9.8e-09	1.9e-12	DUF2529: Domain of unknown function (DUF2529)
HMPREF1007_00211	(HMPREF1007_RS01075) D,D-heptose 1,7-bisphosphate phosphatase [Bacteroides sp 4_1_36, WP_008662057.1, complement(7414..7902)]
		CDD	1	TIGR01261	100	7.4e-35	1e-38	Includes:_Histidinol-phosphatase histidinol-phosphatase. This model describes histidinol phosphatase. All known examples in the scope of this model are bifunctional proteins with a histidinol phosphatase domain followed by an imidazoleglycerol-phosphate dehydratase domain. These enzymatic domains catalyze the ninth and seventh steps, respectively, of histidine biosynthesis. [Amino acid biosynthes…
			2	PRK08942	100	2.2e-34	3.1e-38	D,D-heptose 1,7-bisphosphate phosphatase
			3	TIGR01656	100	5.9e-34	8.4e-38	Imidazoleglycerol-phosphate_dehydratase histidinol-phosphate phosphatase family domain. This domain is found in authentic histidinol-phosphate phosphatases which are sometimes found as stand-alone entities and sometimes as fusions with imidazoleglycerol-phosphate dehydratase (TIGR01261). Additionally, a family of proteins including YaeD from E. coli (TIGR00213) and various other proteins are clos…
		COG	1	COG0241	100	3.1e-32	1.2e-35	HisB Histidinol phosphatase and related phosphatases
			2	COG0546	100	4.3e-30	1.7e-33	Gph Predicted phosphatases
			3	COG0637	100	7.6e-30	3e-33	Predicted phosphatase/phosphohexomutase
		PDB70	1	3l8h_A	100	1.3e-32	1.5e-36	Putative haloacid dehalogenase-like hydrolase; HAD superfamily, GMHB, D-glycero-D-manno-heptose-1, 7-bispho phosphatase
			2	2fpr_A	100	3.3e-31	3.9e-35	Histidine biosynthesis bifunctional protein HISB; histidinola phosphate phosphatase, bifunctional enzyme structural genomics
			3	4pnh_A	100	7.6e-31	8.9e-35	D,D-heptose 1,7-bisphosphate phosphatase; GMHB, alpha/beta, 7-bisphosphat hydrolase
		PfamA28	1	PF13419	99.9	2.4e-26	4.5e-30	HAD_2: Haloacid dehalogenase-like hydrolase
			2	PF08645	99.9	5.1e-25	9.6e-29	PNK3P: Polynucleotide kinase 3 phosphatase
			3	PF12689	99.8	1.6e-20	3.1e-24	Acid_PPase: Acid Phosphatase
HMPREF1007_00212	(HMPREF1007_RS01080) bifunctional heptose 7-phosphate kinase/heptose 1-phosphate adenyltransferase [Bacteroides sp 4_1_36, WP_008662058.1, complement(5987..7417)]
		CDD	1	PRK11316	100	7.1e-70	1e-73	bifunctional heptose 7-phosphate kinase/heptose 1-phosphate adenyltransferase
			2	TIGR02198	100	1e-47	1.5e-51	Uncharacterized_sugar_kinase_BU060 rfaE bifunctional protein, domain I. RfaE is a protein involved in the biosynthesis of ADP-L-glycero-D-manno-heptose, a precursor for LPS inner core biosynthesis. RfaE is a bifunctional protein in E. coli, and separate proteins in some other genome. The longer, N-terminal domain I (this family) is suggested to act in D-glycero-D-manno-heptose 1-phosphate biosynt…
			3	cd01172	100	1.7e-43	2.5e-47	RfaE_like RfaE encodes a bifunctional ADP-heptose synthase involved in the biosynthesis of the lipopolysaccharide (LPS) core precursor ADP-L-glycero-D-manno-heptose. LPS plays an important role in maintaining the structural integrity of the bacterial outer membrane of gram-negative bacteria. RfaE consists of two domains, a sugar kinase domain, represented here, and a domain belonging to the cytid…
		COG	1	COG2870	100	3.6e-76	1.4e-79	RfaE ADP-heptose synthase, bifunctional sugar kinase/adenylyltransferase
			2	COG1105	100	4.7e-38	1.8e-41	FruK Fructose-1-phosphate kinase and related fructose-6-phosphate kinase (PfkB)
			3	COG0524	100	1.3e-37	5e-41	RbsK Sugar kinases, ribokinase family
		PDB70	1	4e84_A	100	4.8e-45	5.9e-49	D-beta-D-heptose 7-phosphate kinase; LPS-heptose biosynthesis, beta-clAsp dimerization region, PF carbohydrate kinase, phosphorylation
			2	1rkd_A	100	8.4e-43	1e-46	Ribokinase; carbohydrate kinase, ribose, nucleotide binding, transferase
			3	4xda_A	100	2.2e-42	2.7e-46	Ribokinase; ribose
		PfamA28	1	PF00294	100	5.4e-38	1e-41	PfkB: pfkB family carbohydrate kinase
			2	PF06574	99.8	8e-22	1.5e-25	FAD_syn: FAD synthetase
			3	PF01467	99.7	1.4e-17	2.8e-21	CTP_transf_like: Cytidylyltransferase-like
HMPREF1007_00213	(HMPREF1007_RS01085) glycosyl transferase family 9 [Bacteroides sp 4_1_36, WP_008662059.1, 5008..6006]
		CDD	1	TIGR02195	100	1.7e-67	2.5e-71	ADP-heptose--LPS_heptosyltransferase_2 lipopolysaccharide heptosyltransferase II. This family consists of examples of ADP-heptose:LPS heptosyltransferase II, an enzyme of LPS inner core region biosynthesis. LPS, composed of lipid A, a core region, and O antigen, is found in the outer membrane of Gram-negative bacteria. [Cell envelope, Biosynthesis and degradation of surface polysaccharides and li…
			2	PRK10916	100	5.6e-65	8.2e-69	ADP-heptose:LPS heptosyltransferase II
			3	PRK10422	100	3.5e-64	5.2e-68	lipopolysaccharide core biosynthesis protein
		COG	1	COG0859	100	4.6e-57	1.8e-60	RfaF ADP-heptose:LPS heptosyltransferase
			2	COG2327	97.9	0.00035	1.4e-07	WcaK Polysaccharide pyruvyl transferase family protein
			3	COG3980	97.5	0.0011	4.1e-07	spsG Spore coat polysaccharide biosynthesis protein, predicted glycosyltransferase
		PDB70	1	1psw_A	100	3.5e-55	4.4e-59	ADP-heptose LPS heptosyltransferase II; structural genomics, NYSGXRC, LPS biosynthetic pathway, PSI, protein structure initiative
			2	3tov_A	100	3.3e-53	4.2e-57	Glycosyl transferase family 9; structural genomics, PSI-BIOL protein structure initiative, midwest center for structural genomics, MCSG
			3	2gt1_A	100	8.3e-52	1e-55	Lipopolysaccharide heptosyltransferase-1; GT-B fold
		PfamA28	1	PF01075	100	8.6e-43	1.7e-46	Glyco_transf_9: Glycosyltransferase family 9 (heptosyltransferase)
			2	PF02684	98.1	0.00015	3e-08	LpxB: Lipid-A-disaccharide synthetase
			3	PF04007	97.8	0.0021	4e-07	DUF354: Protein of unknown function (DUF354)
HMPREF1007_00214	(HMPREF1007_RS01090) hypothetical protein [Bacteroides sp 4_1_36, WP_005825959.1, complement(3782..4699)]
		CDD	1	cd02510	100	1.6e-44	2.3e-48	pp-GalNAc-T pp-GalNAc-T initiates the formation of mucin-type O-linked glycans. UDP-GalNAc: polypeptide alpha-N-acetylgalactosaminyltransferases (pp-GalNAc-T) initiate the formation of mucin-type, O-linked glycans by catalyzing the transfer of alpha-N-acetylgalactosamine (GalNAc) from UDP-GalNAc to hydroxyl groups of Ser or Thr residues of core proteins to form the Tn antigen (GalNAc-a-1-O-Ser/Th…
			2	TIGR03965	100	3.4e-36	4.7e-40	glycosyltransferase_Rv0696_family mycofactocin system glycosyltransferase. Members of this protein family are putative glycosyltransferases, members of pfam00535 (glycosyl transferase family 2). Members appear mostly in the Actinobacteria, where they appear to be part of a system for converting a precursor peptide (TIGR03969) into a novel redox carrier designated mycofactocin. A radical SAM enzym…
			3	cd06427	100	1.3e-33	1.9e-37	CESA_like_2 CESA_like_2 is a member of the cellulose synthase superfamily. The cellulose synthase (CESA) superfamily includes a wide variety of glycosyltransferase family 2 enzymes that share the common characteristic of catalyzing the elongation of polysaccharide chains. The members include cellulose synthase catalytic subunit, chitin synthase, Glucan Biosynthesis protein and other families of C…
		COG	1	COG1216	100	2e-35	7.6e-39	Predicted glycosyltransferases
			2	COG1215	99.9	1.2e-26	4.6e-30	Glycosyltransferases, probably involved in cell wall biogenesis
			3	COG0463	99.8	3.6e-19	1.4e-22	WcaA Glycosyltransferases involved in cell wall biogenesis
		PDB70	1	1xhb_A	100	1.5e-41	1.8e-45	Polypeptide N-acetylgalactosaminyltransferase 1; glycosyltransferase-A (GT-A)
			2	5ajo_A	100	1.5e-40	1.7e-44	Polypeptide N-acetylgalactosaminyltransferase 2; transferase, AFM, SAXS, lectin domain, coarse-grained model, glycopeptides, inactive form, active form, compact form, EX form
			3	2d7i_A	100	2.3e-39	2.7e-43	Polypeptide N-acetylgalactosaminyltransferase 10; beta trefoil, rossmann fold
		PfamA28	1	PF10111	100	9.8e-32	1.8e-35	Glyco_tranf_2_2: Glycosyltransferase like family 2
			2	PF13641	100	4.9e-32	9.2e-36	Glyco_tranf_2_3: Glycosyltransferase like family 2
			3	PF00535	99.9	3.9e-27	7.3e-31	Glycos_transf_2: Glycosyl transferase family 2
HMPREF1007_00215	(HMPREF1007_RS01095) lipopolysaccharide cholinephosphotransferase LicD [Bacteroides sp 4_1_36, WP_005833794.1, 2933..3760]
		CDD	1	cd07749	93.7	0.029	4.4e-06	NT_Pol-beta-like_1 Nucleotidyltransferase (NT) domain of an uncharacterized subgroup of the Pol beta-like NT superfamily. The Pol beta-like NT superfamily includes DNA polymerase beta and other family X DNA Polymerases, as well as Class I and Class II CCA-adding enzymes, RelA- and SpoT-like ppGpp synthetases and hydrolases, 2'5'-oligoadenylate (2-5A)synthetases, Escherichia coli adenylyltransfera…
			2	PRK13300	91.2	0.26	4e-05	tRNA CCA-pyrophosphorylase
		COG	1	COG3475	100	1.6e-40	6.5e-44	LPS biosynthesis protein
			2	COG3475	97.4	3.1e-06	1.2e-09	LPS biosynthesis protein
		PDB70	1	4wqk_A	98.6	3.8e-08	4.9e-12	2''-aminoglycoside nucleotidyltransferase; antibiotic resistance, aminoglycosides, kanamycin, nucleotidylyltransferase
			2	2fcl_A	98.5	1.3e-07	1.8e-11	Hypothetical protein TM1012; putative nucleotidyltransferase, structural genomics, joint for structural genomics, JCSG
			3	4wh5_A	98.2	5.4e-07	7.3e-11	Lincosamide resistance protein; structural genomics, antibiotic resistance, center for struc genomics of infectious diseases (csgid)
		PfamA28	1	PF04991	100	6.8e-44	1.4e-47	LicD: LicD family
			2	PF10706	98.9	1.4e-09	2.7e-13	Aminoglyc_resit: Aminoglycoside-2''-adenylyltransferase
			3	PF14907	96	0.0053	1.1e-06	NTP_transf_5: Uncharacterised nucleotidyltransferase
HMPREF1007_00216	(HMPREF1007_RS01100) hypothetical protein [Bacteroides sp 4_1_36, WP_005825963.1, 2184..2915]
		CDD	1	TIGR01105	100	1.4e-44	1.9e-48	UTP--glucose-1-phosphate_uridylyltransferase UTP-glucose-1-phosphate uridylyltransferase, non-catalytic GalF subunit. GalF is a non-catalytic subunit of the UTP-glucose pyrophosphorylase modulating the enzyme activity to increase the formation of UDP-glucose [Regulatory functions, Protein interactions]
			2	PRK10122	100	6.2e-44	8.7e-48	GalU regulator GalF
			3	PRK13389	100	1.9e-42	2.7e-46	UTP--glucose-1-phosphate uridylyltransferase subunit GalU
		COG	1	COG1209	100	7.1e-45	2.8e-48	RfbA dTDP-glucose pyrophosphorylase
			2	COG1208	100	4.8e-40	1.9e-43	GCD1 Nucleoside-diphosphate-sugar pyrophosphorylase involved in lipopolysaccharide biosynthesis/translation initiation factor 2B, gamma/epsilon subunits (eIF-2Bgamma/eIF-2Bepsilon)
			3	COG1207	100	4.5e-36	1.7e-39	GlmU N-acetylglucosamine-1-phosphate uridyltransferase (contains nucleotidyltransferase and I-patch acetyltransferase domains)
		PDB70	1	3juk_A	100	2.2e-38	2.6e-42	UDP-glucose pyrophosphorylase (GALU); transfer
			2	1iim_A	100	4.2e-37	5e-41	Glucose-1-phosphate thymidylyltransferase; HET: TTP
			3	4ho4_A	100	4.5e-37	5.3e-41	Glucose-1-phosphate thymidylyltransferase; nucleotide binding
		PfamA28	1	PF00483	100	8.6e-39	1.6e-42	NTP_transferase: Nucleotidyl transferase This Prosite entry is only a sub-family of the Pfam entry.
			2	PF01128	99.9	2e-21	3.7e-25	IspD: 2-C-methyl-D-erythritol 4-phosphate cytidylyltransferase
			3	PF12804	99.9	1.4e-21	2.7e-25	NTP_transf_3: MobA-like NTP transferase domain
HMPREF1007_00217	(HMPREF1007_RS01105) aspartate aminotransferase [Bacteroides sp 4_1_36, WP_008662064.1, 1150..2187]
		CDD	1	PRK01533	100	3.8e-55	5.3e-59	histidinol-phosphate aminotransferase
			2	PRK05166	100	9.5e-55	1.3e-58	histidinol-phosphate aminotransferase
			3	PLN03026	100	1.8e-54	2.5e-58	histidinol-phosphate aminotransferase
		COG	1	COG0079	100	8.3e-56	3.2e-59	HisC Histidinol-phosphate/aromatic aminotransferase and cobyric acid decarboxylase
			2	COG0436	100	3.5e-56	1.3e-59	Aspartate/tyrosine/aromatic aminotransferase
			3	COG1167	100	8.9e-49	3.4e-52	ARO8 Transcriptional regulators containing a DNA-binding HTH domain and an aminotransferase domain (MocR family) and their eukaryotic orthologs
		PDB70	1	3ffh_A	100	8.2e-51	9.5e-55	Histidinol-phosphate aminotransferase; APC88260, listeria in CLIP11262, structural genomics, PSI-2
			2	3get_A	100	9e-51	1e-54	Histidinol-phosphate aminotransferase; NP_281508.1, structural genomics, joint center for structural genomics
			3	3euc_A	100	2.1e-50	2.4e-54	Histidinol-phosphate aminotransferase 2; YP_297314.1, structur genomics, joint center for structural genomics, JCSG
		PfamA28	1	PF00155	100	6.7e-48	1.2e-51	Aminotran_1_2: Aminotransferase class I and II 1-aminocyclopropane-1-carboxylate synthase signature aspartate aminotransferase signature
			2	PF00266	100	1.5e-28	2.8e-32	Aminotran_5: Aminotransferase class-V
			3	PF12897	100	3.4e-27	6.5e-31	Aminotran_MocR: Alanine-glyoxylate amino-transferase
HMPREF1007_00218	(HMPREF1007_RS01110) mannosyltransferase [Bacteroides sp 4_1_36, WP_008662066.1, 1..1146]
		CDD	1	cd03796	100	5.7e-51	8.4e-55	GT1_PIG-A_like This family is most closely related to the GT1 family of glycosyltransferases. Phosphatidylinositol glycan-class A (PIG-A), an X-linked gene in humans, is necessary for the synthesis of N-acetylglucosaminyl-phosphatidylinositol, a very early intermediate in glycosyl phosphatidylinositol (GPI)-anchor biosynthesis. The GPI-anchor is an important cellular structure that facilitates th…
			2	TIGR04063	100	6e-50	8.8e-54	Glycosyl_transferase_group_1 PEP-CTERM/exosortase A-associated glycosyltransferase, Daro_2409 family. PEP-CTERM/exosortase is a protein-sorting system associated with exopolysaccharide production. Members of this protein family are group 1 glycosyltransferases (see pfam00534) in which the overwhelming majority occur in species with the EpsH1 form of exosortase (see TIGR03109), and usually co-clus…
			3	TIGR03449	100	2.2e-50	3.2e-54	mycothiol_MshA D-inositol-3-phosphate glycosyltransferase. Members of this protein family, found exclusively in the Actinobacteria, are MshA, the glycosyltransferase of mycothiol biosynthesis. Mycothiol replaces glutathione in these species.
		COG	1	COG0297	100	3.7e-28	1.4e-31	GlgA Glycogen synthase
			2	COG0438	99.9	2e-22	8.1e-26	RfaG Glycosyltransferase
			3	COG0707	99.3	1.9e-09	7.4e-13	MurG UDP-N-acetylglucosamine:LPS N-acetylglucosamine transferase
		PDB70	1	4n9w_A	100	8.2e-52	1e-55	GDP-mannose-dependent alpha-(1-2)-phosphatidylino mannosyltransferase; GT-B
			2	3c48_A	100	3.3e-49	4e-53	Predicted glycosyltransferases; retaining glycosyltransferase, beta alpha beta, substrate AS catalysis
			3	3fro_A	100	4.8e-49	6e-53	GLGA glycogen synthase; glycosyltransferase family, UDP/ADP-glucose-glycogen synthas rossman folds, transferase
		PfamA28	1	PF00534	100	1.2e-30	2.2e-34	Glycos_transf_1: Glycosyl transferases group 1
			2	PF13692	99.7	3.8e-19	7.4e-23	Glyco_trans_1_4: Glycosyl transferases group 1
			3	PF13439	99.7	2.4e-17	4.6e-21	Glyco_transf_4: Glycosyltransferase Family 4

## Sheet: (F) Bacteroides sp. D20
Table S3F. Bacteroides sp. D20
gene name	annotation	database	hit no.	hit accession	probability	e-value	p-value	description
HMPREF0969_01418	(HMPREF0969_RS07015) antibiotic ABC transporter ATP-binding protein [Bacteroides sp D20, WP_009037389.1, 26087..27925]
		CDD	1	TIGR00958	100	5.9e-98	9e-102	Antigen_peptide_transporter_2 Conjugate Transporter-2 (CT2) Family protein. [Transport and binding proteins, Other]
			2	PRK10789	100	5.4e-97	8e-101	putative multidrug transporter membrane\ATP-binding components
			3	PRK13657	100	1.8e-96	3e-100	cyclic beta-1,2-glucan ABC transporter
		COG	1	COG2274	100	2e-105	9e-109	SunT ABC-type bacteriocin/lantibiotic exporters, contain an N-terminal double-glycine peptidase domain
			2	COG1132	100	6.4e-95	2.5e-98	MdlB ABC-type multidrug transport system, ATPase and permease components
			3	COG4988	100	7.7e-94	3e-97	CydD ABC-type transport system involved in cytochrome bd biosynthesis, ATPase and permease components
		PDB70	1	4ry2_A	100	9e-100	1e-103	ABC-type bacteriocin transporter; C39 peptidase, ABC transporter, BI- functional ABC transporter
			2	4a82_A	100	1.8e-98	2e-102	Cystic fibrosis transmembrane conductance regulat; CFTR, ION channel, transport protein, casse protein
			3	3b5x_A	100	1.9e-93	2.3e-97	Lipid A export ATP-binding/permease protein MSBA; ABC transporter, lipid flippase, hydrolase, inner membrane, lipid transport, membrane
		PfamA28	1	PF00005	100	2.3e-34	4.5e-38	ABC_tran: ABC transporter This structure is on hold until Dec 1999
			2	PF00664	100	3.5e-26	6.9e-30	ABC_membrane: ABC transporter transmembrane region
			3	PF02463	99.6	1.1e-16	2.2e-20	SMC_N: RecF/RecN/SMC N terminal domain
HMPREF0969_01419	(HMPREF0969_RS07020) hypothetical protein [Bacteroides sp D20, WP_008662045.1, complement(24198..25778)]
		CDD	1	TIGR00990	99.8	7.9e-18	1.1e-21	Mitochondrial_import_receptor_subunit_TOM70 mitochondrial precursor proteins import receptor (72 kDa mitochondrial outermembrane protein) (mitochondrial import receptor for the ADP/ATP carrier) (translocase of outermembrane tom70). [Transport and binding proteins, Amino acids, peptides and amines]
			2	PRK04841	99.8	4.7e-15	6.5e-19	transcriptional regulator MalT
			3	PRK11788	99.8	5.9e-17	8.1e-21	tetratricopeptide repeat protein
		COG	1	COG2909	99.7	7.7e-14	3e-17	MalT ATP-dependent transcriptional regulator
			2	COG3063	99.6	3.4e-14	1.3e-17	PilF Tfp pilus assembly protein PilF
			3	COG3063	99.5	2.2e-13	8.7e-17	PilF Tfp pilus assembly protein PilF
		PDB70	1	3sf4_A	99.9	1.6e-25	1.8e-29	G-protein-signaling modulator 2; tetratricopeptide repeat, TPR, cell polarity, asymmetric CEL division, mitotic spindle orientation
			2	3ro2_A	99.9	1.2e-25	1.4e-29	PINS homolog, G-protein-signaling modulator 2; TPR repeat, protein-protein interaction, protein-binding, PR binding
			3	3ro2_A	99.9	2.2e-22	2.5e-26	PINS homolog, G-protein-signaling modulator 2; TPR repeat, protein-protein interaction, protein-binding, PR binding
		PfamA28	1	PF13429	99.5	2.9e-13	5.3e-17	TPR_15: Tetratricopeptide repeat
			2	PF14938	99.5	2.1e-12	3.9e-16	SNAP: Soluble NSF attachment protein, SNAP
			3	PF13429	99.4	9.2e-12	1.7e-15	TPR_15: Tetratricopeptide repeat
HMPREF0969_01420	(HMPREF0969_RS07025) hypothetical protein [Bacteroides sp D20, WP_005825909.1, complement(23671..24069)]
		CDD	1	PRK10301	99.5	3e-14	4.7e-18	hypothetical protein
			2	PRK15036	97.1	0.00037	5.7e-08	hydroxyisourate hydrolase
			3	PRK12813	96.1	0.0097	1.5e-06	flgD flagellar basal body rod modification protein
		COG	1	COG4856	98.7	7.5e-09	3e-12	Uncharacterized protein conserved in bacteria
			2	COG2372	94.7	0.043	1.7e-05	CopC Uncharacterized protein, homolog of Cu resistance protein CopC
		PDB70	1	3sd2_A	100	3.1e-28	4.1e-32	Putative member of DUF3244 protein family; immunoglobulin-like beta-sandwich, structural genomics, JOIN for structural genomics
			2	3d33_A	99.9	9e-28	1.2e-31	Domain of unknown function with AN immunoglobulin beta-sandwich fold; structural genomics, joint center for structural genomics
			3	4g5a_A	99.1	4.8e-09	5.7e-13	Uncharacterized protein; immunoglobulin - like beta-sandwich, structural genomics, JO center for structural genomics, JCSG
		PfamA28	1	PF11589	99.9	8.1e-24	1.7e-27	DUF3244: Domain of unknown function (DUF3244)
			2	PF04234	99	5.5e-11	1.1e-14	CopC: CopC domain
			3	PF01835	96.5	0.0041	8.6e-07	A2M_N: MG2 domain
HMPREF0969_01421	(HMPREF0969_RS07030) MAC/Perforin domain-containing protein [Bacteroides sp D20, WP_008662046.1, complement(21650..23626)]
		CDD	1	PTZ00482	100	4.4e-31	6.3e-35	membrane-attack complex/perforin (MACPF) Superfamily
			2	PTZ00481	99.9	2.2e-23	3.1e-27	Membrane attack complex/ Perforin (MACPF) Superfamily
			3	cd10318	97.7	0.0017	2.4e-07	RGL11 Rhamnogalacturonan lyase of the polysaccharide lyase family 11. The rhamnogalacturonan lyase of the polysaccharide lyase family 11 (RGL11) cleaves glycoside bonds in polygalacturonan as well as RG (rhamnogalacturonan) type-I through a beta-elimination reaction. Functionally characterized members of this family, YesW and YesX from Bacillus subtilis, cleave glycoside bonds between rhamnose an…
		COG	1	COG5633	74.8	0.12	4.8e-05	Predicted periplasmic lipoprotein
			2	COG5510	73.4	0.093	3.6e-05	Predicted small secreted protein
		PDB70	1	2rd7_A	100	7.7e-39	9.5e-43	Complement component C8 alpha chain; membrane attack system, cleavage on PAIR of basic residues, complement alternate pathway, complement pathway
			2	3nsj_A	100	1.8e-38	2.2e-42	Perforin-1; pore forming protein, immune system
			3	3kk7_A	100	6e-38	7.3e-42	Putative cell invasion protein with MAC/perforin; STR genomics, joint center for structural genomics, JCSG
		PfamA28	1	PF01823	99.9	3e-24	5.8e-28	MACPF: MAC/Perforin domain
			2	PF13517	98.9	4.2e-10	8.2e-14	VCBS: Repeat domain in Vibrio, Colwellia, Bradyrhizobium and Shewanella
			3	PF13517	98.7	3.5e-09	6.9e-13	VCBS: Repeat domain in Vibrio, Colwellia, Bradyrhizobium and Shewanella
HMPREF0969_01422	(HMPREF0969_RS07035) hypothetical protein [Bacteroides sp D20, WP_009037391.1, complement(20905..21528)]
		CDD	1	PRK15240	99.7	4e-15	5.7e-19	resistance to complement killing
			2	PRK09408	99.6	6.6e-14	9.4e-18	ompX outer membrane protein X
			3	PRK10959	99.6	3.3e-13	4.6e-17	outer membrane protein W
		COG	1	COG3637	99.4	9.3e-12	3.6e-15	Opacity protein and related surface antigens
			2	COG3047	99	3.8e-09	1.5e-12	OmpW Outer membrane protein W
			3	COG3637	96.1	0.003	1.2e-06	Opacity protein and related surface antigens
		PDB70	1	3nb3_A	99.8	8e-18	9.4e-22	Outer membrane protein A; virus assembly, cementing protein, bacteriophage, SF6, shige beta-barrel, icosahedral, virus
			2	1qjp_A	99.5	2.2e-12	2.6e-16	Outer membrane protein A; HET: C8E
			3	3qra_A	99.5	2.2e-12	2.6e-16	AIL, attachment invasion locus protein; beta-barrel protein, attachment and invasion virulence, LAMI heparin, cell invasion
		PfamA28	1	PF13568	99.9	5.2e-24	9.9e-28	OMP_b-brl_2: Outer membrane protein beta-barrel domain
			2	PF13505	99.8	1.5e-18	2.8e-22	OMP_b-brl: Outer membrane protein beta-barrel domain
			3	PF06316	99.4	3.5e-12	6.7e-16	Ail_Lom: Enterobacterial Ail/Lom protein
HMPREF0969_01423	(HMPREF0969_RS07040) hypothetical protein [Bacteroides sp D20, WP_008662048.1, 19863..20774]
		CDD	1	cd11301	100	4.1e-44	6.1e-48	Fut1_Fut2_like Alpha-1,2-fucosyltransferase. Alpha-1,2-fucosyltransferases (Fut1, Fut2) catalyze the transfer of alpha-L-fucose to the terminal beta-D-galactose residue of glycoconjugates via an alpha-1,2-linkage, generating carbohydrate structures that exhibit H-antigenicity for blood-group carbohydrates. These structures also act as ligands for morphogenesis, the adhesion of microbes, and metas…
			2	cd11300	100	3.1e-32	4.6e-36	Fut8_like Alpha 1-6-fucosyltransferase. Alpha 1,6-fucosyltransferase (Fut8) transfers a fucose moiety from GDP-fucose to the reducing terminal N-acetylglucosamine of the core structure of Asn-linked oligosaccharides, in a process termed core fucosylation. Core fucosylation is essential for the function of growth factor receptors. O-fucosyltransferase-like proteins are GDP-fucose dependent enzymes…
			3	cd11548	100	5.2e-29	7.7e-33	NodZ_like Alpha 1,6-fucosyltransferase similar to Bradyrhizobium NodZ. Bradyrhizobium NodZ is an alpha 1,6-fucosyltransferase involved in the biosynthesis of the nodulation factor, a lipo-chitooligosaccharide formed by three-to-six beta-1,4-linked N-acetyl-d-glucosamine (GlcNAc) residues and a fatty acid acyl group attached to the nitrogen atom at the non-reducing end. NodZ transfers L-fucose fro…
		COG	1	COG0859	89.4	0.16	6.5e-05	RfaF ADP-heptose:LPS heptosyltransferase
			2	COG3660	44.1	13	0.0051	Predicted nucleoside-diphosphate-sugar epimerase
		PDB70	1	2hhc_A	100	9.2e-35	1.2e-38	NODZ, nodulation fucosyltransferase NODZ; glycosyltransferase
			2	2de0_X	100	4.3e-30	5.3e-34	Alpha-(1,6)-fucosyltransferase; FUT8, glycosyltransferase, N-glycan, COR SH3 domain
			3	4ap5_A	99.9	3.1e-22	3.9e-26	GDP-fucose protein O-fucosyltransferase 2; GT-B, GT68
		PfamA28	1	PF01531	100	2.3e-43	4.6e-47	Glyco_transf_11: Glycosyl transferase family 11
			2	PF05830	99.9	2.3e-22	4.4e-26	NodZ: Nodulation protein Z (NodZ)
			3	PF03254	99.4	7.1e-13	1.4e-16	XG_FTase: Xyloglucan fucosyltransferase
HMPREF0969_01424	(HMPREF0969_RS07045) glycosyl transferase family 2 [Bacteroides sp D20, WP_005825925.1, 18884..19858]
		CDD	1	PRK10073	100	2.3e-43	3.4e-47	putative glycosyl transferase
			2	cd06913	100	1e-36	1.5e-40	beta3GnTL1_like Beta 1, 3-N-acetylglucosaminyltransferase is essential for the formation of poly-N-acetyllactosamine . This family includes human Beta3GnTL1 and related eukaryotic proteins. Human Beta3GnTL1 is a putative beta-1,3-N-acetylglucosaminyltransferase. Beta3GnTL1 is expressed at various levels in most of tissues examined. Beta 1, 3-N-acetylglucosaminyltransferase has been found to be es…
			3	PRK10063	100	5.6e-36	8.3e-40	putative glycosyl transferase
		COG	1	COG1216	99.9	5.7e-26	2.3e-29	Predicted glycosyltransferases
			2	COG1215	99.9	5.9e-25	2.4e-28	Glycosyltransferases, probably involved in cell wall biogenesis
			3	COG0463	99.9	5.6e-23	2.2e-26	WcaA Glycosyltransferases involved in cell wall biogenesis
		PDB70	1	3bcv_A	100	5e-43	6.3e-47	Putative glycosyltransferase protein; protein structure initiative II, PSI-II NYSGXRC, structural genomics
			2	1qg8_A	100	1.2e-37	1.5e-41	Protein (spore coat polysaccharide biosynthesis P SPSA); glycosyltransferase, transferase
			3	2z86_A	100	4.5e-33	5.6e-37	Chondroitin synthase; GT-A, glycosyltransferase A, fold
		PfamA28	1	PF00535	99.9	1.1e-28	2.1e-32	Glycos_transf_2: Glycosyl transferase family 2
			2	PF13641	99.9	4.1e-27	8.1e-31	Glyco_tranf_2_3: Glycosyltransferase like family 2
			3	PF10111	99.9	1.3e-24	2.6e-28	Glyco_tranf_2_2: Glycosyltransferase like family 2
HMPREF0969_01425	(HMPREF0969_RS07050) glycosyl transferase family 1 [Bacteroides sp D20, WP_005825928.1, 17729..18868]
		CDD	1	TIGR03088	100	5.2e-53	7.3e-57	stp2 sugar transferase, PEP-CTERM/EpsH1 system associated. Members of this family include a match to the pfam00534 Glycosyl transferases group 1 domain. Nearly all are found in species that encode the PEP-CTERM/exosortase system predicted to act in protein sorting in a number of Gram-negative bacteria. In particular, these transferases are found proximal to a particular variant of exosortase, Eps…
			2	cd03796	100	8.5e-51	1.2e-54	GT1_PIG-A_like This family is most closely related to the GT1 family of glycosyltransferases. Phosphatidylinositol glycan-class A (PIG-A), an X-linked gene in humans, is necessary for the synthesis of N-acetylglucosaminyl-phosphatidylinositol, a very early intermediate in glycosyl phosphatidylinositol (GPI)-anchor biosynthesis. The GPI-anchor is an important cellular structure that facilitates th…
			3	TIGR03999	100	1.9e-50	2.7e-54	thiol_BshA N-acetyl-alpha-D-glucosaminyl L-malate synthase BshA. Members of this protein family are BshA, a glycosyltransferase required for bacillithiol biosynthesis. This enzyme combines UDP-GlcNAc and L-malate to form N-acetyl-alpha-D-glucosaminyl L-malate synthase. Bacillithiol is a low-molecular-weight thiol, an analog of glutathione and mycothiol, and is found largely in the Firmicutes. [Bi…
		COG	1	COG0297	99.9	4.2e-26	1.6e-29	GlgA Glycogen synthase
			2	COG0438	99.9	3.3e-24	1.3e-27	RfaG Glycosyltransferase
			3	COG0707	99.7	9.7e-15	3.8e-18	MurG UDP-N-acetylglucosamine:LPS N-acetylglucosamine transferase
		PDB70	1	4n9w_A	100	7.6e-53	8.9e-57	GDP-mannose-dependent alpha-(1-2)-phosphatidylino mannosyltransferase; GT-B
			2	2jjm_A	100	1.7e-49	2e-53	Glycosyl transferase, group 1 family protein; anthrax, nucleotide, carbohydrate
			3	3okp_A	100	2.4e-48	2.8e-52	GDP-mannose-dependent alpha-(1-6)-phosphatidylino monomannoside mannosyltransferase...; GT-B fold, alpha-mannosyltransferase
		PfamA28	1	PF00534	100	1.4e-32	2.6e-36	Glycos_transf_1: Glycosyl transferases group 1
			2	PF13692	99.8	3.1e-22	5.8e-26	Glyco_trans_1_4: Glycosyl transferases group 1
			3	PF13524	99.7	6.1e-17	1.1e-20	Glyco_trans_1_2: Glycosyl transferases group 1
HMPREF0969_01426	(HMPREF0969_RS07055) hypothetical protein [Bacteroides sp D20, WP_005825931.1, 16842..17717]
		CDD	1	cd02510	100	9.9e-34	1.4e-37	pp-GalNAc-T pp-GalNAc-T initiates the formation of mucin-type O-linked glycans. UDP-GalNAc: polypeptide alpha-N-acetylgalactosaminyltransferases (pp-GalNAc-T) initiate the formation of mucin-type, O-linked glycans by catalyzing the transfer of alpha-N-acetylgalactosamine (GalNAc) from UDP-GalNAc to hydroxyl groups of Ser or Thr residues of core proteins to form the Tn antigen (GalNAc-a-1-O-Ser/Th…
			2	TIGR03965	100	8.9e-31	1.3e-34	glycosyltransferase_Rv0696_family mycofactocin system glycosyltransferase. Members of this protein family are putative glycosyltransferases, members of pfam00535 (glycosyl transferase family 2). Members appear mostly in the Actinobacteria, where they appear to be part of a system for converting a precursor peptide (TIGR03969) into a novel redox carrier designated mycofactocin. A radical SAM enzym…
			3	cd06427	100	2.9e-30	4.3e-34	CESA_like_2 CESA_like_2 is a member of the cellulose synthase superfamily. The cellulose synthase (CESA) superfamily includes a wide variety of glycosyltransferase family 2 enzymes that share the common characteristic of catalyzing the elongation of polysaccharide chains. The members include cellulose synthase catalytic subunit, chitin synthase, Glucan Biosynthesis protein and other families of C…
		COG	1	COG1216	100	2.2e-28	8.8e-32	Predicted glycosyltransferases
			2	COG1215	99.9	8.2e-23	3.2e-26	Glycosyltransferases, probably involved in cell wall biogenesis
			3	COG0463	99.6	7e-17	2.8e-20	WcaA Glycosyltransferases involved in cell wall biogenesis
		PDB70	1	2nxv_A	100	5.6e-32	6.8e-36	ATP synthase subunits region ORF 6; majastridin, ATPase operon, glycosyl transferase, rossmann F sulphur SAD, transferase
			2	3bcv_A	100	1.2e-31	1.4e-35	Putative glycosyltransferase protein; protein structure initiative II, PSI-II NYSGXRC, structural genomics
			3	1qg8_A	100	7.4e-32	9.1e-36	Protein (spore coat polysaccharide biosynthesis P SPSA); glycosyltransferase, transferase
		PfamA28	1	PF13712	99.9	7.4e-28	1.4e-31	Glyco_tranf_2_5: Glycosyltransferase like family
			2	PF13641	99.9	1.1e-27	2.1e-31	Glyco_tranf_2_3: Glycosyltransferase like family 2
			3	PF10111	99.9	8e-27	1.6e-30	Glyco_tranf_2_2: Glycosyltransferase like family 2
HMPREF0969_01427	(HMPREF0969_RS07060) glycosyl transferase [Bacteroides sp D20, WP_009037392.1, 15546..16829]
		CDD	1	TIGR03087	100	1.7e-48	2.3e-52	stp1 sugar transferase, PEP-CTERM/EpsH1 system associated. Members of this family include a match to the pfam00534 Glycosyl transferases group 1 domain. Nearly all are found in species that encode the PEP-CTERM/exosortase system predicted to act in protein sorting in a number of Gram-negative bacteria. In particular, these transferases are found proximal to a particular variant of exosortase, Eps…
			2	TIGR04063	100	2.6e-46	3.5e-50	Glycosyl_transferase_group_1 PEP-CTERM/exosortase A-associated glycosyltransferase, Daro_2409 family. PEP-CTERM/exosortase is a protein-sorting system associated with exopolysaccharide production. Members of this protein family are group 1 glycosyltransferases (see pfam00534) in which the overwhelming majority occur in species with the EpsH1 form of exosortase (see TIGR03109), and usually co-clus…
			3	cd03796	100	7.4e-46	1e-49	GT1_PIG-A_like This family is most closely related to the GT1 family of glycosyltransferases. Phosphatidylinositol glycan-class A (PIG-A), an X-linked gene in humans, is necessary for the synthesis of N-acetylglucosaminyl-phosphatidylinositol, a very early intermediate in glycosyl phosphatidylinositol (GPI)-anchor biosynthesis. The GPI-anchor is an important cellular structure that facilitates th…
		COG	1	COG0297	99.9	2.7e-24	1e-27	GlgA Glycogen synthase
			2	COG0438	99.8	5.9e-19	2.3e-22	RfaG Glycosyltransferase
			3	COG0707	99.5	1.8e-12	6.9e-16	MurG UDP-N-acetylglucosamine:LPS N-acetylglucosamine transferase
		PDB70	1	4n9w_A	100	9.4e-47	1.1e-50	GDP-mannose-dependent alpha-(1-2)-phosphatidylino mannosyltransferase; GT-B
			2	3okp_A	100	7e-45	7.9e-49	GDP-mannose-dependent alpha-(1-6)-phosphatidylino monomannoside mannosyltransferase...; GT-B fold, alpha-mannosyltransferase
			3	3c48_A	100	1.2e-44	1.3e-48	Predicted glycosyltransferases; retaining glycosyltransferase, beta alpha beta, substrate AS catalysis
		PfamA28	1	PF00534	99.9	3.5e-25	6.4e-29	Glycos_transf_1: Glycosyl transferases group 1
			2	PF13692	99.8	8.9e-21	1.6e-24	Glyco_trans_1_4: Glycosyl transferases group 1
			3	PF13524	99.6	1.4e-15	2.6e-19	Glyco_trans_1_2: Glycosyl transferases group 1
HMPREF0969_01428	(HMPREF0969_RS07065) glycosyl transferase [Bacteroides sp D20, WP_050756848.1, 14602..15546]
		CDD	1	PRK10073	100	1.3e-40	1.9e-44	putative glycosyl transferase
			2	cd06913	100	2.2e-37	3.2e-41	beta3GnTL1_like Beta 1, 3-N-acetylglucosaminyltransferase is essential for the formation of poly-N-acetyllactosamine . This family includes human Beta3GnTL1 and related eukaryotic proteins. Human Beta3GnTL1 is a putative beta-1,3-N-acetylglucosaminyltransferase. Beta3GnTL1 is expressed at various levels in most of tissues examined. Beta 1, 3-N-acetylglucosaminyltransferase has been found to be es…
			3	cd04195	100	3.9e-37	5.6e-41	GT2_AmsE_like GT2_AmsE_like is involved in exopolysaccharide amylovora biosynthesis. AmsE is a glycosyltransferase involved in exopolysaccharide amylovora biosynthesis in Erwinia amylovora. Amylovara is one of the three exopolysaccharide produced by E. amylovora. Amylovara-deficient mutants are non-pathogenic. It is a subfamily of Glycosyltransferase Family GT2, which includes diverse families of…
		COG	1	COG1216	100	5.2e-29	2e-32	Predicted glycosyltransferases
			2	COG1215	99.9	3.1e-26	1.2e-29	Glycosyltransferases, probably involved in cell wall biogenesis
			3	COG0463	99.9	9.9e-23	3.9e-26	WcaA Glycosyltransferases involved in cell wall biogenesis
		PDB70	1	3bcv_A	100	1.2e-42	1.4e-46	Putative glycosyltransferase protein; protein structure initiative II, PSI-II NYSGXRC, structural genomics
			2	1qg8_A	100	7.4e-39	9e-43	Protein (spore coat polysaccharide biosynthesis P SPSA); glycosyltransferase, transferase
			3	2z86_A	100	1.7e-33	2.1e-37	Chondroitin synthase; GT-A, glycosyltransferase A, fold
		PfamA28	1	PF13641	100	3.4e-30	6.6e-34	Glyco_tranf_2_3: Glycosyltransferase like family 2
			2	PF00535	100	5e-29	9.6e-33	Glycos_transf_2: Glycosyl transferase family 2
			3	PF10111	99.9	1.4e-27	2.7e-31	Glyco_tranf_2_2: Glycosyltransferase like family 2
HMPREF0969_01429	(HMPREF0969_RS07070) LPS biosynthesis protein [Bacteroides sp D20, WP_009037394.1, 13529..14605]
		CDD	1	cd11579	100	6e-102	8e-106	Glyco_tran_WbsX Glycosyl hydrolase family 99-like domain of WbsX-like glycosyltransferases. Members of this domain family are found in proteins within O-antigen biosynthesis clusters in Gram negative bacteria, where they may function as glycosyl hydrolases and typically co-occur with glycosyltransferase domains. They bear resemblance to GH71 and the GH99 family of alpha-1,2-mannosidases and may s…
			2	cd11575	100	3.3e-65	5e-69	GH99_GH71_like_3 Uncharacterized glycoside hydrolase family 99-like domain. This family of putative glycoside hydrolases resembles glycosyl hydrolase families 71 and 99 (following the CAZY nomenclature) and may share a similar catalytic site and mechanism.
			3	cd11574	100	8.4e-64	1.3e-67	GH99 Glycoside hydrolase family 99, an endo-alpha-1,2-mannosidase. This family of glycoside hydrolases 99 (following the CAZY nomenclature) includes endo-alpha-1,2-mannosidase (EC 3.2.1.130), which is an important membrane-associated eukaryotic enzyme involved in the maturation of N-linked glycans. Specifically, it cleaves mannoside linkages internal to N-linked glycan chains by hydrolyzing an al…
		COG	1	COG3754	99.8	2.2e-23	8.5e-27	RgpF Lipopolysaccharide biosynthesis protein
			2	COG3142	93.3	0.059	2.3e-05	CutC Uncharacterized protein involved in copper resistance
		PDB70	1	4v28_A	100	2.8e-72	3.5e-76	Glycosyl hydrolase family 71; GH99, CAZY, mannan, polysaccharide utilisation, enzyme-carbohydrate interaction, substrate COM
			2	4acy_A	100	1.2e-70	1.6e-74	Endo-alpha-mannosidase; hydrolase, endomannosidase, glycoside hydrolase, CAZY, enzyme-carbohydrate interaction, mannose
		PfamA28	1	PF14307	100	5e-98	1e-101	Glyco_tran_WbsX: Glycosyltransferase WbsX
			2	PF16317	100	1.6e-61	3.1e-65	Glyco_hydro_99: Glycosyl hydrolase family 99
			3	PF03659	100	5e-35	9.9e-39	Glyco_hydro_71: Glycosyl hydrolase family 71
HMPREF0969_01430	(HMPREF0969_RS07075) glycosyl transferase family 2 [Bacteroides sp D20, WP_009037395.1, 12499..13509]
		CDD	1	PRK10073	100	1.3e-45	1.9e-49	putative glycosyl transferase
			2	cd06913	100	1.7e-37	2.5e-41	beta3GnTL1_like Beta 1, 3-N-acetylglucosaminyltransferase is essential for the formation of poly-N-acetyllactosamine . This family includes human Beta3GnTL1 and related eukaryotic proteins. Human Beta3GnTL1 is a putative beta-1,3-N-acetylglucosaminyltransferase. Beta3GnTL1 is expressed at various levels in most of tissues examined. Beta 1, 3-N-acetylglucosaminyltransferase has been found to be es…
			3	PRK10063	100	3.6e-36	5.3e-40	putative glycosyl transferase
		COG	1	COG1216	99.9	7.7e-27	3.1e-30	Predicted glycosyltransferases
			2	COG1215	99.9	1.9e-25	7.5e-29	Glycosyltransferases, probably involved in cell wall biogenesis
			3	COG0463	99.9	1.1e-22	4.5e-26	WcaA Glycosyltransferases involved in cell wall biogenesis
		PDB70	1	3bcv_A	100	8.3e-44	1e-47	Putative glycosyltransferase protein; protein structure initiative II, PSI-II NYSGXRC, structural genomics
			2	1qg8_A	100	2.8e-38	3.5e-42	Protein (spore coat polysaccharide biosynthesis P SPSA); glycosyltransferase, transferase
			3	3l7i_A	100	4.3e-37	5.4e-41	Teichoic acid biosynthesis protein F; GT-B fold, monotopic membrane protein, structural protein
		PfamA28	1	PF00535	100	3.4e-29	6.7e-33	Glycos_transf_2: Glycosyl transferase family 2
			2	PF13641	99.9	9.8e-28	1.9e-31	Glyco_tranf_2_3: Glycosyltransferase like family 2
			3	PF10111	99.9	3.1e-26	6.1e-30	Glyco_tranf_2_2: Glycosyltransferase like family 2
HMPREF0969_01431	(HMPREF0969_RS07080) CDP-glycerol glycerophosphotransferase [Bacteroides sp D20, WP_009037396.1, 11422..12486]
		CDD	1	TIGR03999	100	8.3e-34	1.2e-37	thiol_BshA N-acetyl-alpha-D-glucosaminyl L-malate synthase BshA. Members of this protein family are BshA, a glycosyltransferase required for bacillithiol biosynthesis. This enzyme combines UDP-GlcNAc and L-malate to form N-acetyl-alpha-D-glucosaminyl L-malate synthase. Bacillithiol is a low-molecular-weight thiol, an analog of glutathione and mycothiol, and is found largely in the Firmicutes. [Bi…
			2	PRK15427	100	4.8e-34	6.7e-38	colanic acid biosynthesis glycosyltransferase WcaL
			3	cd04962	100	3.6e-33	5e-37	GT1_like_5 This family is most closely related to the GT1 family of glycosyltransferases. Glycosyltransferases catalyze the transfer of sugar moieties from activated donor molecules to specific acceptor molecules, forming glycosidic bonds. The acceptor molecule can be a lipid, a protein, a heterocyclic compound, or another carbohydrate residue. This group of glycosyltransferases is most closely r…
		COG	1	COG1887	99.8	4.7e-17	1.8e-20	TagB Putative glycosyl/glycerophosphate transferases involved in teichoic acid biosynthesis TagF/TagB/EpsJ/RodC
			2	COG0297	99.6	3e-14	1.2e-17	GlgA Glycogen synthase
			3	COG0438	99.6	8.8e-14	3.4e-17	RfaG Glycosyltransferase
		PDB70	1	4n9w_A	100	4.5e-34	5.2e-38	GDP-mannose-dependent alpha-(1-2)-phosphatidylino mannosyltransferase; GT-B
			2	2jjm_A	100	1.5e-32	1.7e-36	Glycosyl transferase, group 1 family protein; anthrax, nucleotide, carbohydrate
			3	3c48_A	100	1.6e-31	1.8e-35	Predicted glycosyltransferases; retaining glycosyltransferase, beta alpha beta, substrate AS catalysis
		PfamA28	1	PF04464	99.9	1.4e-24	2.6e-28	Glyphos_transf: CDP-Glycerol:Poly(glycerophosphate) glycerophosphotransferase
			2	PF00534	99.9	1.7e-22	3.1e-26	Glycos_transf_1: Glycosyl transferases group 1
			3	PF13692	99.6	1.4e-16	2.5e-20	Glyco_trans_1_4: Glycosyl transferases group 1
HMPREF0969_01432	(HMPREF0969_RS07085) hypothetical protein [Bacteroides sp D20, WP_009037397.1, complement(9346..11160)]
		CDD	1	PRK12363	100	9.7e-44	1.4e-47	phosphoglycerol transferase I
			2	PRK03776	100	1.5e-40	2.1e-44	phosphoglycerol transferase I
			3	TIGR03417	100	3.4e-40	5e-44	chol_sulfatase choline-sulfatase.
		COG	1	COG1368	100	1.7e-45	6.8e-49	MdoB Phosphoglycerol transferase and related proteins, alkaline phosphatase superfamily
			2	COG3083	100	5.1e-33	2e-36	Predicted hydrolase of alkaline phosphatase superfamily
			3	COG3119	100	1.2e-32	4.7e-36	AslA Arylsulfatase A and related enzymes
		PDB70	1	2w5q_A	100	4.9e-51	6.1e-55	Processed glycerol phosphate lipoteichoic acid synthase; transmembrane, cell WALL biogenesis/degradation, LTAS, membrane, secreted
			2	2w8d_A	100	1.3e-50	1.6e-54	Processed glycerol phosphate lipoteichoic acid SY; transferase, phosphatase, cell membrane, transmembrane, LTA, membrane, secreted, cell WALL
			3	4uor_A	100	1.6e-50	2e-54	LMO0927 protein, lipoteichoic acid synthase; transferase, lipoteichoic acid synthesis, cell WALL, LTAS, G positive
		PfamA28	1	PF00884	100	1.8e-38	3.5e-42	Sulfatase: Sulfatase
			2	PF11658	100	1.1e-27	2e-31	CBP_BcsG: Cellulose biosynthesis protein BcsG
			3	PF02995	99.6	8.2e-16	1.6e-19	DUF229: Protein of unknown function (DUF229)
HMPREF0969_01433	(HMPREF0969_RS07090) hypothetical protein [Bacteroides sp D20, WP_009037398.1, complement(8513..9262)]
		CDD	1	cd13973	100	1.2e-35	1.8e-39	PK_MviN-like Pseudokinase domain of the peptidoglycan biosynthetic protein MviN. The pseudokinase domain shows similarity to protein kinases but lacks crucial residues for catalytic activity. This family is composed of the mycobacterial protein MviN and similar proteins. MviN is an integral membrane protein that is essential for growth and is required for cell wall integrity and peptidogylcan (PG…
			2	cd05629	100	1.8e-35	2.6e-39	STKc_NDR_like_fungal Catalytic domain of Fungal Nuclear Dbf2-Related kinase-like Serine/Threonine Kinases. STKs catalyze the transfer of the gamma-phosphoryl group from ATP to serine/threonine residues on protein substrates. This group is composed of fungal NDR-like proteins including Saccharomyces cerevisiae CBK1 (or CBK1p), Schizosaccharomyces pombe Orb6 (or Orb6p), Ustilago maydis Ukc1 (or Ukc…
			3	cd14209	100	6.4e-35	9.3e-39	STKc_PKA Catalytic subunit of the Serine/Threonine Kinase, cAMP-dependent protein kinase. STKs catalyze the transfer of the gamma-phosphoryl group from ATP to serine/threonine residues on protein substrates. The inactive PKA holoenzyme is a heterotetramer composed of two phosphorylated and active catalytic subunits with a dimer of regulatory (R) subunits. Activation is achieved through the bindin…
		COG	1	COG3642	99.9	4.8e-21	1.9e-24	Mn2+-dependent serine/threonine protein kinase
			2	COG0515	99.7	1.6e-16	6.4e-20	SPS1 Serine/threonine protein kinase
			3	COG0478	99.5	2.4e-14	9.5e-18	RIO-like serine/threonine protein kinase fused to N-terminal HTH domain
		PDB70	1	4lgd_A	100	2.3e-36	2.7e-40	Serine/threonine-protein kinase 3; hippo, MST autoactivation, sarah domain, dimerization signaling protein
			2	3txo_A	100	3.3e-36	4e-40	PKC-L, NPKC-ETA, protein kinase C ETA type; phosphotransferase, transferase-transferase inhibito
			3	4bky_A	100	5.5e-36	6.6e-40	Maternal embryonic leucine zipper kinase; transferase
		PfamA28	1	PF00069	100	1.1e-28	2.2e-32	Pkinase: Protein kinase domain Protein kinase
			2	PF07714	99.9	1.9e-27	3.6e-31	Pkinase_Tyr: Protein tyrosine kinase Protein kinase
			3	PF06293	99.8	9.1e-18	1.7e-21	Kdo: Lipopolysaccharide kinase (Kdo/WaaP) family
HMPREF0969_01434	(HMPREF0969_RS07095) phosphoheptose isomerase [Bacteroides sp D20, WP_009037399.1, complement(7895..8476)]
		CDD	1	PRK10886	100	2.4e-35	3.4e-39	DnaA initiator-associating protein DiaA
			2	PRK13936	100	6.5e-34	9.4e-38	phosphoheptose isomerase
			3	PRK13937	100	4.5e-33	6.5e-37	phosphoheptose isomerase
		COG	1	COG0279	100	1.7e-32	6.4e-36	GmhA Phosphoheptose isomerase
			2	COG1737	100	5.6e-29	2.2e-32	RpiR Transcriptional regulators
			3	COG0794	99.9	7.4e-26	2.9e-29	GutQ Predicted sugar phosphate isomerase involved in capsule formation
		PDB70	1	2i2w_A	100	4.3e-33	5.2e-37	Phosphoheptose isomerase; lipopolysaccharide biosynthesis
			2	1x92_A	100	8e-33	9.8e-37	APC5045, phosphoheptose isomerase; midwest centre for structural genomics, SIS domain, A/B protein, lipopolysaccharide biosynthesis, PSI
			3	2xbl_A	100	1e-32	1.2e-36	Phosphoheptose isomerase; capsule
		PfamA28	1	PF13580	99.9	7.6e-23	1.5e-26	SIS_2: SIS domain
			2	PF01380	99.9	1.1e-21	2.2e-25	SIS: SIS domain SIS domain web page.
			3	PF10740	99.1	5e-09	9.5e-13	DUF2529: Domain of unknown function (DUF2529)
HMPREF0969_01435	(HMPREF0969_RS07100) D,D-heptose 1,7-bisphosphate phosphatase [Bacteroides sp D20, WP_008662057.1, complement(7414..7902)]
		CDD	1	TIGR01261	100	7.4e-35	1e-38	Includes:_Histidinol-phosphatase histidinol-phosphatase. This model describes histidinol phosphatase. All known examples in the scope of this model are bifunctional proteins with a histidinol phosphatase domain followed by an imidazoleglycerol-phosphate dehydratase domain. These enzymatic domains catalyze the ninth and seventh steps, respectively, of histidine biosynthesis. [Amino acid biosynthes…
			2	PRK08942	100	2.2e-34	3.1e-38	D,D-heptose 1,7-bisphosphate phosphatase
			3	TIGR01656	100	5.9e-34	8.4e-38	Imidazoleglycerol-phosphate_dehydratase histidinol-phosphate phosphatase family domain. This domain is found in authentic histidinol-phosphate phosphatases which are sometimes found as stand-alone entities and sometimes as fusions with imidazoleglycerol-phosphate dehydratase (TIGR01261). Additionally, a family of proteins including YaeD from E. coli (TIGR00213) and various other proteins are clos…
		COG	1	COG0241	100	3.1e-32	1.2e-35	HisB Histidinol phosphatase and related phosphatases
			2	COG0546	100	4.3e-30	1.7e-33	Gph Predicted phosphatases
			3	COG0637	100	7.6e-30	3e-33	Predicted phosphatase/phosphohexomutase
		PDB70	1	3l8h_A	100	1.3e-32	1.5e-36	Putative haloacid dehalogenase-like hydrolase; HAD superfamily, GMHB, D-glycero-D-manno-heptose-1, 7-bispho phosphatase
			2	2fpr_A	100	3.3e-31	3.9e-35	Histidine biosynthesis bifunctional protein HISB; histidinola phosphate phosphatase, bifunctional enzyme structural genomics
			3	4pnh_A	100	7.6e-31	8.9e-35	D,D-heptose 1,7-bisphosphate phosphatase; GMHB, alpha/beta, 7-bisphosphat hydrolase
		PfamA28	1	PF13419	99.9	2.4e-26	4.5e-30	HAD_2: Haloacid dehalogenase-like hydrolase
			2	PF08645	99.9	5.1e-25	9.6e-29	PNK3P: Polynucleotide kinase 3 phosphatase
			3	PF12689	99.8	1.6e-20	3.1e-24	Acid_PPase: Acid Phosphatase
HMPREF0969_01436	(HMPREF0969_RS07105) bifunctional heptose 7-phosphate kinase/heptose 1-phosphate adenyltransferase [Bacteroides sp D20, WP_008662058.1, complement(5987..7417)]
		CDD	1	PRK11316	100	7.1e-70	1e-73	bifunctional heptose 7-phosphate kinase/heptose 1-phosphate adenyltransferase
			2	TIGR02198	100	1e-47	1.5e-51	Uncharacterized_sugar_kinase_BU060 rfaE bifunctional protein, domain I. RfaE is a protein involved in the biosynthesis of ADP-L-glycero-D-manno-heptose, a precursor for LPS inner core biosynthesis. RfaE is a bifunctional protein in E. coli, and separate proteins in some other genome. The longer, N-terminal domain I (this family) is suggested to act in D-glycero-D-manno-heptose 1-phosphate biosynt…
			3	cd01172	100	1.7e-43	2.5e-47	RfaE_like RfaE encodes a bifunctional ADP-heptose synthase involved in the biosynthesis of the lipopolysaccharide (LPS) core precursor ADP-L-glycero-D-manno-heptose. LPS plays an important role in maintaining the structural integrity of the bacterial outer membrane of gram-negative bacteria. RfaE consists of two domains, a sugar kinase domain, represented here, and a domain belonging to the cytid…
		COG	1	COG2870	100	3.6e-76	1.4e-79	RfaE ADP-heptose synthase, bifunctional sugar kinase/adenylyltransferase
			2	COG1105	100	4.7e-38	1.8e-41	FruK Fructose-1-phosphate kinase and related fructose-6-phosphate kinase (PfkB)
			3	COG0524	100	1.3e-37	5e-41	RbsK Sugar kinases, ribokinase family
		PDB70	1	4e84_A	100	4.8e-45	5.9e-49	D-beta-D-heptose 7-phosphate kinase; LPS-heptose biosynthesis, beta-clAsp dimerization region, PF carbohydrate kinase, phosphorylation
			2	1rkd_A	100	8.4e-43	1e-46	Ribokinase; carbohydrate kinase, ribose, nucleotide binding, transferase
			3	4xda_A	100	2.2e-42	2.7e-46	Ribokinase; ribose
		PfamA28	1	PF00294	100	5.4e-38	1e-41	PfkB: pfkB family carbohydrate kinase
			2	PF06574	99.8	8e-22	1.5e-25	FAD_syn: FAD synthetase
			3	PF01467	99.7	1.4e-17	2.8e-21	CTP_transf_like: Cytidylyltransferase-like
HMPREF0969_01437	(HMPREF0969_RS07110) glycosyltransferase family 9 protein [Bacteroides sp D20, WP_009037400.1, 5008..6006]
		CDD	1	TIGR02195	100	2.3e-67	3.3e-71	ADP-heptose--LPS_heptosyltransferase_2 lipopolysaccharide heptosyltransferase II. This family consists of examples of ADP-heptose:LPS heptosyltransferase II, an enzyme of LPS inner core region biosynthesis. LPS, composed of lipid A, a core region, and O antigen, is found in the outer membrane of Gram-negative bacteria. [Cell envelope, Biosynthesis and degradation of surface polysaccharides and li…
			2	PRK10916	100	1.2e-64	1.7e-68	ADP-heptose:LPS heptosyltransferase II
			3	PRK10422	100	6.7e-64	9.8e-68	lipopolysaccharide core biosynthesis protein
		COG	1	COG0859	100	8.3e-57	3.3e-60	RfaF ADP-heptose:LPS heptosyltransferase
			2	COG2327	97.9	0.00025	9.7e-08	WcaK Polysaccharide pyruvyl transferase family protein
			3	COG3980	97.4	0.0018	6.8e-07	spsG Spore coat polysaccharide biosynthesis protein, predicted glycosyltransferase
		PDB70	1	1psw_A	100	6e-55	7.5e-59	ADP-heptose LPS heptosyltransferase II; structural genomics, NYSGXRC, LPS biosynthetic pathway, PSI, protein structure initiative
			2	3tov_A	100	4.9e-53	6.1e-57	Glycosyl transferase family 9; structural genomics, PSI-BIOL protein structure initiative, midwest center for structural genomics, MCSG
			3	2gt1_A	100	1.2e-51	1.5e-55	Lipopolysaccharide heptosyltransferase-1; GT-B fold
		PfamA28	1	PF01075	100	1.1e-42	2.2e-46	Glyco_transf_9: Glycosyltransferase family 9 (heptosyltransferase)
			2	PF02684	98	0.00022	4.2e-08	LpxB: Lipid-A-disaccharide synthetase
			3	PF04007	97.8	0.0028	5.4e-07	DUF354: Protein of unknown function (DUF354)
HMPREF0969_01438	(HMPREF0969_RS07115) hypothetical protein [Bacteroides sp D20, WP_005825959.1, complement(3782..4699)]
		CDD	1	cd02510	100	1.6e-44	2.3e-48	pp-GalNAc-T pp-GalNAc-T initiates the formation of mucin-type O-linked glycans. UDP-GalNAc: polypeptide alpha-N-acetylgalactosaminyltransferases (pp-GalNAc-T) initiate the formation of mucin-type, O-linked glycans by catalyzing the transfer of alpha-N-acetylgalactosamine (GalNAc) from UDP-GalNAc to hydroxyl groups of Ser or Thr residues of core proteins to form the Tn antigen (GalNAc-a-1-O-Ser/Th…
			2	TIGR03965	100	3.4e-36	4.7e-40	glycosyltransferase_Rv0696_family mycofactocin system glycosyltransferase. Members of this protein family are putative glycosyltransferases, members of pfam00535 (glycosyl transferase family 2). Members appear mostly in the Actinobacteria, where they appear to be part of a system for converting a precursor peptide (TIGR03969) into a novel redox carrier designated mycofactocin. A radical SAM enzym…
			3	cd06427	100	1.3e-33	1.9e-37	CESA_like_2 CESA_like_2 is a member of the cellulose synthase superfamily. The cellulose synthase (CESA) superfamily includes a wide variety of glycosyltransferase family 2 enzymes that share the common characteristic of catalyzing the elongation of polysaccharide chains. The members include cellulose synthase catalytic subunit, chitin synthase, Glucan Biosynthesis protein and other families of C…
		COG	1	COG1216	100	2e-35	7.6e-39	Predicted glycosyltransferases
			2	COG1215	99.9	1.2e-26	4.6e-30	Glycosyltransferases, probably involved in cell wall biogenesis
			3	COG0463	99.8	3.6e-19	1.4e-22	WcaA Glycosyltransferases involved in cell wall biogenesis
		PDB70	1	1xhb_A	100	1.5e-41	1.8e-45	Polypeptide N-acetylgalactosaminyltransferase 1; glycosyltransferase-A (GT-A)
			2	5ajo_A	100	1.5e-40	1.7e-44	Polypeptide N-acetylgalactosaminyltransferase 2; transferase, AFM, SAXS, lectin domain, coarse-grained model, glycopeptides, inactive form, active form, compact form, EX form
			3	2d7i_A	100	2.3e-39	2.7e-43	Polypeptide N-acetylgalactosaminyltransferase 10; beta trefoil, rossmann fold
		PfamA28	1	PF10111	100	9.8e-32	1.8e-35	Glyco_tranf_2_2: Glycosyltransferase like family 2
			2	PF13641	100	4.9e-32	9.2e-36	Glyco_tranf_2_3: Glycosyltransferase like family 2
			3	PF00535	99.9	3.9e-27	7.3e-31	Glycos_transf_2: Glycosyl transferase family 2
HMPREF0969_01439	(HMPREF0969_RS07120) lipopolysaccharide cholinephosphotransferase LicD [Bacteroides sp D20, WP_005825961.1, 2933..3760]
		CDD	1	cd07749	93.6	0.03	4.5e-06	NT_Pol-beta-like_1 Nucleotidyltransferase (NT) domain of an uncharacterized subgroup of the Pol beta-like NT superfamily. The Pol beta-like NT superfamily includes DNA polymerase beta and other family X DNA Polymerases, as well as Class I and Class II CCA-adding enzymes, RelA- and SpoT-like ppGpp synthetases and hydrolases, 2'5'-oligoadenylate (2-5A)synthetases, Escherichia coli adenylyltransfera…
			2	PRK13300	91.5	0.31	4.7e-05	tRNA CCA-pyrophosphorylase
		COG	1	COG3475	100	1.3e-40	5.1e-44	LPS biosynthesis protein
			2	COG3475	97.4	3.2e-06	1.3e-09	LPS biosynthesis protein
		PDB70	1	4wqk_A	98.6	3.5e-08	4.5e-12	2''-aminoglycoside nucleotidyltransferase; antibiotic resistance, aminoglycosides, kanamycin, nucleotidylyltransferase
			2	2fcl_A	98.5	1.3e-07	1.8e-11	Hypothetical protein TM1012; putative nucleotidyltransferase, structural genomics, joint for structural genomics, JCSG
			3	4wh5_A	98.2	5.3e-07	7.2e-11	Lincosamide resistance protein; structural genomics, antibiotic resistance, center for struc genomics of infectious diseases (csgid)
		PfamA28	1	PF04991	100	6.9e-44	1.5e-47	LicD: LicD family
			2	PF10706	98.9	1.3e-09	2.5e-13	Aminoglyc_resit: Aminoglycoside-2''-adenylyltransferase
			3	PF14907	96	0.0054	1.1e-06	NTP_transf_5: Uncharacterised nucleotidyltransferase
HMPREF0969_01440	(HMPREF0969_RS07125) hypothetical protein [Bacteroides sp D20, WP_005825963.1, 2184..2915]
		CDD	1	TIGR01105	100	1.4e-44	1.9e-48	UTP--glucose-1-phosphate_uridylyltransferase UTP-glucose-1-phosphate uridylyltransferase, non-catalytic GalF subunit. GalF is a non-catalytic subunit of the UTP-glucose pyrophosphorylase modulating the enzyme activity to increase the formation of UDP-glucose [Regulatory functions, Protein interactions]
			2	PRK10122	100	6.2e-44	8.7e-48	GalU regulator GalF
			3	PRK13389	100	1.9e-42	2.7e-46	UTP--glucose-1-phosphate uridylyltransferase subunit GalU
		COG	1	COG1209	100	7.1e-45	2.8e-48	RfbA dTDP-glucose pyrophosphorylase
			2	COG1208	100	4.8e-40	1.9e-43	GCD1 Nucleoside-diphosphate-sugar pyrophosphorylase involved in lipopolysaccharide biosynthesis/translation initiation factor 2B, gamma/epsilon subunits (eIF-2Bgamma/eIF-2Bepsilon)
			3	COG1207	100	4.5e-36	1.7e-39	GlmU N-acetylglucosamine-1-phosphate uridyltransferase (contains nucleotidyltransferase and I-patch acetyltransferase domains)
		PDB70	1	3juk_A	100	2.2e-38	2.6e-42	UDP-glucose pyrophosphorylase (GALU); transfer
			2	1iim_A	100	4.2e-37	5e-41	Glucose-1-phosphate thymidylyltransferase; HET: TTP
			3	4ho4_A	100	4.5e-37	5.3e-41	Glucose-1-phosphate thymidylyltransferase; nucleotide binding
		PfamA28	1	PF00483	100	8.6e-39	1.6e-42	NTP_transferase: Nucleotidyl transferase This Prosite entry is only a sub-family of the Pfam entry.
			2	PF01128	99.9	2e-21	3.7e-25	IspD: 2-C-methyl-D-erythritol 4-phosphate cytidylyltransferase
			3	PF12804	99.9	1.4e-21	2.7e-25	NTP_transf_3: MobA-like NTP transferase domain
HMPREF0969_01441	(HMPREF0969_RS07130) aspartate aminotransferase [Bacteroides sp D20, WP_009037401.1, 1150..2187]
		CDD	1	PRK01533	100	3.8e-55	5.3e-59	histidinol-phosphate aminotransferase
			2	PRK05166	100	1e-54	1.4e-58	histidinol-phosphate aminotransferase
			3	PLN03026	100	1.6e-54	2.3e-58	histidinol-phosphate aminotransferase
		COG	1	COG0079	100	8.8e-56	3.4e-59	HisC Histidinol-phosphate/aromatic aminotransferase and cobyric acid decarboxylase
			2	COG0436	100	6.7e-56	2.6e-59	Aspartate/tyrosine/aromatic aminotransferase
			3	COG1167	100	5.9e-49	2.3e-52	ARO8 Transcriptional regulators containing a DNA-binding HTH domain and an aminotransferase domain (MocR family) and their eukaryotic orthologs
		PDB70	1	3ffh_A	100	1.4e-50	1.6e-54	Histidinol-phosphate aminotransferase; APC88260, listeria in CLIP11262, structural genomics, PSI-2
			2	3get_A	100	1.6e-50	1.9e-54	Histidinol-phosphate aminotransferase; NP_281508.1, structural genomics, joint center for structural genomics
			3	3euc_A	100	3.1e-50	3.6e-54	Histidinol-phosphate aminotransferase 2; YP_297314.1, structur genomics, joint center for structural genomics, JCSG
		PfamA28	1	PF00155	100	6e-48	1.1e-51	Aminotran_1_2: Aminotransferase class I and II 1-aminocyclopropane-1-carboxylate synthase signature aspartate aminotransferase signature
			2	PF00266	100	1.5e-28	2.8e-32	Aminotran_5: Aminotransferase class-V
			3	PF12897	100	1.5e-26	2.9e-30	Aminotran_MocR: Alanine-glyoxylate amino-transferase
HMPREF0969_01442	(HMPREF0969_RS07135) mannosyltransferase [Bacteroides sp D20, WP_009037402.1, 1..1146]
		CDD	1	cd03796	100	7.4e-51	1.1e-54	GT1_PIG-A_like This family is most closely related to the GT1 family of glycosyltransferases. Phosphatidylinositol glycan-class A (PIG-A), an X-linked gene in humans, is necessary for the synthesis of N-acetylglucosaminyl-phosphatidylinositol, a very early intermediate in glycosyl phosphatidylinositol (GPI)-anchor biosynthesis. The GPI-anchor is an important cellular structure that facilitates th…
			2	TIGR04063	100	8.2e-50	1.2e-53	Glycosyl_transferase_group_1 PEP-CTERM/exosortase A-associated glycosyltransferase, Daro_2409 family. PEP-CTERM/exosortase is a protein-sorting system associated with exopolysaccharide production. Members of this protein family are group 1 glycosyltransferases (see pfam00534) in which the overwhelming majority occur in species with the EpsH1 form of exosortase (see TIGR03109), and usually co-clus…
			3	TIGR03449	100	2.2e-50	3.2e-54	mycothiol_MshA D-inositol-3-phosphate glycosyltransferase. Members of this protein family, found exclusively in the Actinobacteria, are MshA, the glycosyltransferase of mycothiol biosynthesis. Mycothiol replaces glutathione in these species.
		COG	1	COG0297	100	3.9e-28	1.5e-31	GlgA Glycogen synthase
			2	COG0438	99.9	1.7e-22	6.8e-26	RfaG Glycosyltransferase
			3	COG0707	99.3	2.6e-09	1e-12	MurG UDP-N-acetylglucosamine:LPS N-acetylglucosamine transferase
		PDB70	1	4n9w_A	100	7.9e-52	9.7e-56	GDP-mannose-dependent alpha-(1-2)-phosphatidylino mannosyltransferase; GT-B
			2	3c48_A	100	3.2e-49	4e-53	Predicted glycosyltransferases; retaining glycosyltransferase, beta alpha beta, substrate AS catalysis
			3	2r60_A	100	2.3e-48	2.8e-52	Glycosyl transferase, group 1; rossmann-fold
		PfamA28	1	PF00534	100	1.2e-30	2.3e-34	Glycos_transf_1: Glycosyl transferases group 1
			2	PF13692	99.8	4.4e-19	8.5e-23	Glyco_trans_1_4: Glycosyl transferases group 1
			3	PF13439	99.7	2.7e-17	5.4e-21	Glyco_transf_4: Glycosyltransferase Family 4

## Sheet: (G) B. uniformis CAG-3
Table S3G. B. uniformis CAG-3
gene name	annotation	database	hit no.	hit accession	probability	e-value	p-value	description
BN594_02322	antibiotic ABC transporter ATP-binding protein [Bacteroides_uniformis_CAG-3, WP_005833760.1, 26087..27925]
		CDD	1	TIGR00958	100	7.3e-98	1e-101	Antigen_peptide_transporter_2 Conjugate Transporter-2 (CT2) Family protein. [Transport and binding proteins, Other]
			2	PRK13657	100	1.9e-96	3e-100	cyclic beta-1,2-glucan ABC transporter
			3	PRK10789	100	8.8e-97	1e-100	putative multidrug transporter membrane\ATP-binding components
		COG	1	COG2274	100	4e-105	2e-108	SunT ABC-type bacteriocin/lantibiotic exporters, contain an N-terminal double-glycine peptidase domain
			2	COG1132	100	6.1e-95	2.4e-98	MdlB ABC-type multidrug transport system, ATPase and permease components
			3	COG4988	100	4.4e-94	1.7e-97	CydD ABC-type transport system involved in cytochrome bd biosynthesis, ATPase and permease components
		PDB70	1	4ry2_A	100	1.1e-99	1e-103	ABC-type bacteriocin transporter; C39 peptidase, ABC transporter, BI- functional ABC transporter
			2	4a82_A	100	2.2e-98	3e-102	Cystic fibrosis transmembrane conductance regulat; CFTR, ION channel, transport protein, casse protein
			3	3b5x_A	100	2.6e-93	3.1e-97	Lipid A export ATP-binding/permease protein MSBA; ABC transporter, lipid flippase, hydrolase, inner membrane, lipid transport, membrane
		PfamA28	1	PF00005	100	2e-34	4e-38	ABC_tran: ABC transporter This structure is on hold until Dec 1999
			2	PF00664	100	4.5e-26	8.8e-30	ABC_membrane: ABC transporter transmembrane region
			3	PF02463	99.6	1.2e-16	2.4e-20	SMC_N: RecF/RecN/SMC N terminal domain
BN594_02323	hypothetical protein [Bacteroides_uniformis_CAG-3, WP_005825907.1, complement(24198..25778)]
		CDD	1	TIGR00990	99.8	1.1e-18	1.6e-22	Mitochondrial_import_receptor_subunit_TOM70 mitochondrial precursor proteins import receptor (72 kDa mitochondrial outermembrane protein) (mitochondrial import receptor for the ADP/ATP carrier) (translocase of outermembrane tom70). [Transport and binding proteins, Amino acids, peptides and amines]
			2	PRK11788	99.8	8.1e-18	1.1e-21	tetratricopeptide repeat protein
			3	PRK04841	99.8	2e-15	2.8e-19	transcriptional regulator MalT
		COG	1	COG3063	99.7	8.3e-16	3.2e-19	PilF Tfp pilus assembly protein PilF
			2	COG2909	99.7	2.5e-13	9.6e-17	MalT ATP-dependent transcriptional regulator
			3	COG3063	99.6	1.8e-14	6.8e-18	PilF Tfp pilus assembly protein PilF
		PDB70	1	3sf4_A	100	2.3e-26	2.7e-30	G-protein-signaling modulator 2; tetratricopeptide repeat, TPR, cell polarity, asymmetric CEL division, mitotic spindle orientation
			2	3ro2_A	100	1.9e-26	2.1e-30	PINS homolog, G-protein-signaling modulator 2; TPR repeat, protein-protein interaction, protein-binding, PR binding
			3	4gyo_A	99.9	2.1e-24	2.4e-28	Response regulator aspartate phosphatase J; tetratricopeptide repeat, hydrolase
		PfamA28	1	PF13429	99.6	6.4e-14	1.2e-17	TPR_15: Tetratricopeptide repeat
			2	PF14938	99.6	1.6e-13	3e-17	SNAP: Soluble NSF attachment protein, SNAP
			3	PF14938	99.5	3.5e-12	6.4e-16	SNAP: Soluble NSF attachment protein, SNAP
BN594_02324	hypothetical protein [Bacteroides_uniformis_CAG-3, WP_022401846.1, complement(23671..24066)]
		CDD	1	PRK10301	99.4	1.8e-13	2.8e-17	hypothetical protein
			2	cd12843	96.3	0.0066	1e-06	Bvu_2165_C_like The C-terminal domain of uncharacterized bacterial proteins. This family contains the C-terminal domain of uncharacterized hypothetical proteins from bacteria, including Bacteroides vulgatus Bvu_2165. The structure of Bvu_2165 is dimeric, with an extensive binding interface.
			3	PRK15036	96.1	0.0026	4e-07	hydroxyisourate hydrolase
		COG	1	COG4856	98.6	1.4e-08	5.6e-12	Uncharacterized protein conserved in bacteria
			2	COG2372	91.8	0.14	5.5e-05	CopC Uncharacterized protein, homolog of Cu resistance protein CopC
		PDB70	1	3sd2_A	100	4.4e-28	5.8e-32	Putative member of DUF3244 protein family; immunoglobulin-like beta-sandwich, structural genomics, JOIN for structural genomics
			2	3d33_A	99.9	1.2e-27	1.6e-31	Domain of unknown function with AN immunoglobulin beta-sandwich fold; structural genomics, joint center for structural genomics
			3	4g5a_A	99	9.6e-09	1.1e-12	Uncharacterized protein; immunoglobulin - like beta-sandwich, structural genomics, JO center for structural genomics, JCSG
		PfamA28	1	PF11589	99.9	6.1e-27	1.3e-30	DUF3244: Domain of unknown function (DUF3244)
			2	PF13860	97.2	0.00024	5.1e-08	FlgD_ig: FlgD Ig-like domain
			3	PF01835	96.6	0.0032	7e-07	A2M_N: MG2 domain
BN594_02325	hypothetical protein [Bacteroides_uniformis_CAG-3, WP_005825912.1, complement(23565..23705)]
		CDD	1	PRK11836	66.2	0.32	4.7e-05	deubiquitinase
			2	cd09978	3.7	34	0.0055	LOTUS_2_Limkain_b1 The second LOTUS domain on Limkain b1(LKAP). The second LOTUS domain on Limkain b1(LKAP): Limkain b1 is a novel human autoantigen, localized to a subset of ABCD3 and PXF marked peroxisomes. Limkain b1 may be a relatively common target of human autoantibodies reactive to cytoplasmic vesicle-like structures. The protein contains multiple copies of LOTUS domains and a conserved RN…
		COG	1	COG5362	6.3	7.7	0.0031	Phage-related terminase
			2	COG4837	4	66	0.026	Uncharacterized protein conserved in bacteria
		PDB70	1	1y6u_A	34.4	6.1	0.0011	XIS, excisionase from transposon TN916; structure, DNA architectural protein, tyrosine recombinase, winged-helix protein
			2	3k8p_D	33.5	1.8	0.0003	Protein transport protein SEC39; intracellular trafficking, DSL1 complex, multisubunit tethering complex, snare proteins
		PfamA28	1	PF11112	53.3	0.45	0.00011	PyocinActivator: Pyocin activator protein PrtN
			2	PF04299	7.8	29	0.0074	FMN_bind_2: Putative FMN-binding domain
BN594_02326	mAC/Perforin domain-containing protein [Bacteroides_uniformis_CAG-3, WP_022401847.1, complement(21650..23626)]
		CDD	1	PTZ00482	100	4.4e-31	6.3e-35	membrane-attack complex/perforin (MACPF) Superfamily
			2	PTZ00481	99.9	1.4e-23	2e-27	Membrane attack complex/ Perforin (MACPF) Superfamily
			3	cd10318	97.6	0.0015	2.1e-07	RGL11 Rhamnogalacturonan lyase of the polysaccharide lyase family 11. The rhamnogalacturonan lyase of the polysaccharide lyase family 11 (RGL11) cleaves glycoside bonds in polygalacturonan as well as RG (rhamnogalacturonan) type-I through a beta-elimination reaction. Functionally characterized members of this family, YesW and YesX from Bacillus subtilis, cleave glycoside bonds between rhamnose an…
		COG	1	COG5633	74.3	0.13	4.9e-05	Predicted periplasmic lipoprotein
			2	COG5510	69.1	0.094	3.6e-05	Predicted small secreted protein
		PDB70	1	2rd7_A	100	9.5e-39	1.2e-42	Complement component C8 alpha chain; membrane attack system, cleavage on PAIR of basic residues, complement alternate pathway, complement pathway
			2	3nsj_A	100	2.3e-38	2.8e-42	Perforin-1; pore forming protein, immune system
			3	3kk7_A	100	7e-38	8.5e-42	Putative cell invasion protein with MAC/perforin; STR genomics, joint center for structural genomics, JCSG
		PfamA28	1	PF01823	99.9	3.3e-24	6.5e-28	MACPF: MAC/Perforin domain
			2	PF13517	98.9	4.2e-10	8.2e-14	VCBS: Repeat domain in Vibrio, Colwellia, Bradyrhizobium and Shewanella
			3	PF13517	98.7	4.3e-09	8.4e-13	VCBS: Repeat domain in Vibrio, Colwellia, Bradyrhizobium and Shewanella
BN594_02327	hypothetical protein [Bacteroides_uniformis_CAG-3, WP_005825917.1, complement(20905..21528)]
		CDD	1	PRK15240	99.7	6.9e-16	9.7e-20	resistance to complement killing
			2	PRK09408	99.7	3.3e-15	4.6e-19	ompX outer membrane protein X
			3	PRK10959	99.7	4.1e-15	5.7e-19	outer membrane protein W
		COG	1	COG3637	99.4	2.1e-12	8.3e-16	Opacity protein and related surface antigens
			2	COG3047	99.3	3.2e-11	1.2e-14	OmpW Outer membrane protein W
			3	COG3637	96.3	0.0026	1e-06	Opacity protein and related surface antigens
		PDB70	1	3nb3_A	99.8	2.9e-18	3.4e-22	Outer membrane protein A; virus assembly, cementing protein, bacteriophage, SF6, shige beta-barrel, icosahedral, virus
			2	1qjp_A	99.5	8.8e-13	1e-16	Outer membrane protein A; HET: C8E
			3	3qra_A	99.5	1.8e-12	2.1e-16	AIL, attachment invasion locus protein; beta-barrel protein, attachment and invasion virulence, LAMI heparin, cell invasion
		PfamA28	1	PF13568	99.9	5.9e-24	1.1e-27	OMP_b-brl_2: Outer membrane protein beta-barrel domain
			2	PF13505	99.8	1.6e-18	3.1e-22	OMP_b-brl: Outer membrane protein beta-barrel domain
			3	PF06316	99.5	1.4e-12	2.6e-16	Ail_Lom: Enterobacterial Ail/Lom protein
BN594_02328	hypothetical protein [Bacteroides_uniformis_CAG-3, WP_022401848.1, 19863..20774]
		CDD	1	cd11301	100	4e-44	6e-48	Fut1_Fut2_like Alpha-1,2-fucosyltransferase. Alpha-1,2-fucosyltransferases (Fut1, Fut2) catalyze the transfer of alpha-L-fucose to the terminal beta-D-galactose residue of glycoconjugates via an alpha-1,2-linkage, generating carbohydrate structures that exhibit H-antigenicity for blood-group carbohydrates. These structures also act as ligands for morphogenesis, the adhesion of microbes, and metas…
			2	cd11300	100	1.2e-31	1.7e-35	Fut8_like Alpha 1-6-fucosyltransferase. Alpha 1,6-fucosyltransferase (Fut8) transfers a fucose moiety from GDP-fucose to the reducing terminal N-acetylglucosamine of the core structure of Asn-linked oligosaccharides, in a process termed core fucosylation. Core fucosylation is essential for the function of growth factor receptors. O-fucosyltransferase-like proteins are GDP-fucose dependent enzymes…
			3	cd11548	100	5.3e-29	7.9e-33	NodZ_like Alpha 1,6-fucosyltransferase similar to Bradyrhizobium NodZ. Bradyrhizobium NodZ is an alpha 1,6-fucosyltransferase involved in the biosynthesis of the nodulation factor, a lipo-chitooligosaccharide formed by three-to-six beta-1,4-linked N-acetyl-d-glucosamine (GlcNAc) residues and a fatty acid acyl group attached to the nitrogen atom at the non-reducing end. NodZ transfers L-fucose fro…
		COG	1	COG0859	88.6	0.19	7.8e-05	RfaF ADP-heptose:LPS heptosyltransferase
			2	COG3980	40.3	12	0.0048	spsG Spore coat polysaccharide biosynthesis protein, predicted glycosyltransferase
		PDB70	1	2hhc_A	100	1.4e-34	1.8e-38	NODZ, nodulation fucosyltransferase NODZ; glycosyltransferase
			2	2de0_X	100	5.7e-30	7.1e-34	Alpha-(1,6)-fucosyltransferase; FUT8, glycosyltransferase, N-glycan, COR SH3 domain
			3	4ap5_A	99.9	3e-22	3.8e-26	GDP-fucose protein O-fucosyltransferase 2; GT-B, GT68
		PfamA28	1	PF01531	100	8e-44	1.6e-47	Glyco_transf_11: Glycosyl transferase family 11
			2	PF05830	99.7	9.3e-18	1.8e-21	NodZ: Nodulation protein Z (NodZ)
			3	PF03254	99.4	3.6e-12	7e-16	XG_FTase: Xyloglucan fucosyltransferase
BN594_02329	glycosyl transferase family 2 [Bacteroides_uniformis_CAG-3, WP_022401849.1, 18887..19858]
		CDD	1	PRK10073	100	5.9e-45	8.7e-49	putative glycosyl transferase
			2	cd06913	100	1.5e-37	2.2e-41	beta3GnTL1_like Beta 1, 3-N-acetylglucosaminyltransferase is essential for the formation of poly-N-acetyllactosamine . This family includes human Beta3GnTL1 and related eukaryotic proteins. Human Beta3GnTL1 is a putative beta-1,3-N-acetylglucosaminyltransferase. Beta3GnTL1 is expressed at various levels in most of tissues examined. Beta 1, 3-N-acetylglucosaminyltransferase has been found to be es…
			3	PRK10063	100	2.8e-36	4.1e-40	putative glycosyl transferase
		COG	1	COG1216	99.9	9.8e-26	3.9e-29	Predicted glycosyltransferases
			2	COG1215	99.9	6.7e-25	2.7e-28	Glycosyltransferases, probably involved in cell wall biogenesis
			3	COG0463	99.9	5.2e-23	2.1e-26	WcaA Glycosyltransferases involved in cell wall biogenesis
		PDB70	1	3bcv_A	100	9.3e-44	1.2e-47	Putative glycosyltransferase protein; protein structure initiative II, PSI-II NYSGXRC, structural genomics
			2	1qg8_A	100	2.5e-38	3.1e-42	Protein (spore coat polysaccharide biosynthesis P SPSA); glycosyltransferase, transferase
			3	2z86_A	100	1.1e-33	1.4e-37	Chondroitin synthase; GT-A, glycosyltransferase A, fold
		PfamA28	1	PF00535	99.9	4.2e-29	8.4e-33	Glycos_transf_2: Glycosyl transferase family 2
			2	PF13641	99.9	6.9e-28	1.4e-31	Glyco_tranf_2_3: Glycosyltransferase like family 2
			3	PF10111	99.9	2.1e-25	4.2e-29	Glyco_tranf_2_2: Glycosyltransferase like family 2
BN594_02330	glycosyl transferase family 1 [Bacteroides_uniformis_CAG-3, WP_005825928.1, 17729..18868]
		CDD	1	TIGR03088	100	5.2e-53	7.3e-57	stp2 sugar transferase, PEP-CTERM/EpsH1 system associated. Members of this family include a match to the pfam00534 Glycosyl transferases group 1 domain. Nearly all are found in species that encode the PEP-CTERM/exosortase system predicted to act in protein sorting in a number of Gram-negative bacteria. In particular, these transferases are found proximal to a particular variant of exosortase, Eps…
			2	cd03796	100	8.5e-51	1.2e-54	GT1_PIG-A_like This family is most closely related to the GT1 family of glycosyltransferases. Phosphatidylinositol glycan-class A (PIG-A), an X-linked gene in humans, is necessary for the synthesis of N-acetylglucosaminyl-phosphatidylinositol, a very early intermediate in glycosyl phosphatidylinositol (GPI)-anchor biosynthesis. The GPI-anchor is an important cellular structure that facilitates th…
			3	TIGR03999	100	1.9e-50	2.7e-54	thiol_BshA N-acetyl-alpha-D-glucosaminyl L-malate synthase BshA. Members of this protein family are BshA, a glycosyltransferase required for bacillithiol biosynthesis. This enzyme combines UDP-GlcNAc and L-malate to form N-acetyl-alpha-D-glucosaminyl L-malate synthase. Bacillithiol is a low-molecular-weight thiol, an analog of glutathione and mycothiol, and is found largely in the Firmicutes. [Bi…
		COG	1	COG0297	99.9	4.2e-26	1.6e-29	GlgA Glycogen synthase
			2	COG0438	99.9	3.3e-24	1.3e-27	RfaG Glycosyltransferase
			3	COG0707	99.7	9.7e-15	3.8e-18	MurG UDP-N-acetylglucosamine:LPS N-acetylglucosamine transferase
		PDB70	1	4n9w_A	100	7.6e-53	8.9e-57	GDP-mannose-dependent alpha-(1-2)-phosphatidylino mannosyltransferase; GT-B
			2	2jjm_A	100	1.7e-49	2e-53	Glycosyl transferase, group 1 family protein; anthrax, nucleotide, carbohydrate
			3	3okp_A	100	2.4e-48	2.8e-52	GDP-mannose-dependent alpha-(1-6)-phosphatidylino monomannoside mannosyltransferase...; GT-B fold, alpha-mannosyltransferase
		PfamA28	1	PF00534	100	1.4e-32	2.6e-36	Glycos_transf_1: Glycosyl transferases group 1
			2	PF13692	99.8	3.1e-22	5.8e-26	Glyco_trans_1_4: Glycosyl transferases group 1
			3	PF13524	99.7	6.1e-17	1.1e-20	Glyco_trans_1_2: Glycosyl transferases group 1
BN594_02331	hypothetical protein [Bacteroides_uniformis_CAG-3, WP_005825931.1, 16842..17717]
		CDD	1	cd02510	100	9.9e-34	1.4e-37	pp-GalNAc-T pp-GalNAc-T initiates the formation of mucin-type O-linked glycans. UDP-GalNAc: polypeptide alpha-N-acetylgalactosaminyltransferases (pp-GalNAc-T) initiate the formation of mucin-type, O-linked glycans by catalyzing the transfer of alpha-N-acetylgalactosamine (GalNAc) from UDP-GalNAc to hydroxyl groups of Ser or Thr residues of core proteins to form the Tn antigen (GalNAc-a-1-O-Ser/Th…
			2	TIGR03965	100	8.9e-31	1.3e-34	glycosyltransferase_Rv0696_family mycofactocin system glycosyltransferase. Members of this protein family are putative glycosyltransferases, members of pfam00535 (glycosyl transferase family 2). Members appear mostly in the Actinobacteria, where they appear to be part of a system for converting a precursor peptide (TIGR03969) into a novel redox carrier designated mycofactocin. A radical SAM enzym…
			3	cd06427	100	2.9e-30	4.3e-34	CESA_like_2 CESA_like_2 is a member of the cellulose synthase superfamily. The cellulose synthase (CESA) superfamily includes a wide variety of glycosyltransferase family 2 enzymes that share the common characteristic of catalyzing the elongation of polysaccharide chains. The members include cellulose synthase catalytic subunit, chitin synthase, Glucan Biosynthesis protein and other families of C…
		COG	1	COG1216	100	2.2e-28	8.8e-32	Predicted glycosyltransferases
			2	COG1215	99.9	8.2e-23	3.2e-26	Glycosyltransferases, probably involved in cell wall biogenesis
			3	COG0463	99.6	7e-17	2.8e-20	WcaA Glycosyltransferases involved in cell wall biogenesis
		PDB70	1	2nxv_A	100	5.6e-32	6.8e-36	ATP synthase subunits region ORF 6; majastridin, ATPase operon, glycosyl transferase, rossmann F sulphur SAD, transferase
			2	3bcv_A	100	1.2e-31	1.4e-35	Putative glycosyltransferase protein; protein structure initiative II, PSI-II NYSGXRC, structural genomics
			3	1qg8_A	100	7.4e-32	9.1e-36	Protein (spore coat polysaccharide biosynthesis P SPSA); glycosyltransferase, transferase
		PfamA28	1	PF13712	99.9	7.4e-28	1.4e-31	Glyco_tranf_2_5: Glycosyltransferase like family
			2	PF13641	99.9	1.1e-27	2.1e-31	Glyco_tranf_2_3: Glycosyltransferase like family 2
			3	PF10111	99.9	8e-27	1.6e-30	Glyco_tranf_2_2: Glycosyltransferase like family 2
BN594_02332	glycosyltransferase family 4 protein [Bacteroides_uniformis_CAG-3, WP_022401850.1, 15546..16829]
		CDD	1	TIGR03087	100	8.5e-48	1.2e-51	stp1 sugar transferase, PEP-CTERM/EpsH1 system associated. Members of this family include a match to the pfam00534 Glycosyl transferases group 1 domain. Nearly all are found in species that encode the PEP-CTERM/exosortase system predicted to act in protein sorting in a number of Gram-negative bacteria. In particular, these transferases are found proximal to a particular variant of exosortase, Eps…
			2	cd03796	100	1.3e-45	1.9e-49	GT1_PIG-A_like This family is most closely related to the GT1 family of glycosyltransferases. Phosphatidylinositol glycan-class A (PIG-A), an X-linked gene in humans, is necessary for the synthesis of N-acetylglucosaminyl-phosphatidylinositol, a very early intermediate in glycosyl phosphatidylinositol (GPI)-anchor biosynthesis. The GPI-anchor is an important cellular structure that facilitates th…
			3	TIGR04063	100	1.7e-45	2.4e-49	Glycosyl_transferase_group_1 PEP-CTERM/exosortase A-associated glycosyltransferase, Daro_2409 family. PEP-CTERM/exosortase is a protein-sorting system associated with exopolysaccharide production. Members of this protein family are group 1 glycosyltransferases (see pfam00534) in which the overwhelming majority occur in species with the EpsH1 form of exosortase (see TIGR03109), and usually co-clus…
		COG	1	COG0297	99.9	3.6e-23	1.4e-26	GlgA Glycogen synthase
			2	COG0438	99.8	3.7e-18	1.4e-21	RfaG Glycosyltransferase
			3	COG0707	99.4	2.4e-11	9.3e-15	MurG UDP-N-acetylglucosamine:LPS N-acetylglucosamine transferase
		PDB70	1	4n9w_A	100	6.6e-46	7.5e-50	GDP-mannose-dependent alpha-(1-2)-phosphatidylino mannosyltransferase; GT-B
			2	3okp_A	100	1.6e-44	1.8e-48	GDP-mannose-dependent alpha-(1-6)-phosphatidylino monomannoside mannosyltransferase...; GT-B fold, alpha-mannosyltransferase
			3	3c48_A	100	5.9e-44	6.8e-48	Predicted glycosyltransferases; retaining glycosyltransferase, beta alpha beta, substrate AS catalysis
		PfamA28	1	PF00534	99.9	1.6e-24	2.9e-28	Glycos_transf_1: Glycosyl transferases group 1
			2	PF13692	99.8	4.2e-20	7.7e-24	Glyco_trans_1_4: Glycosyl transferases group 1
			3	PF13524	99.6	7.2e-16	1.3e-19	Glyco_trans_1_2: Glycosyl transferases group 1
BN594_02333	glycosyl transferase [Bacteroides_uniformis_CAG-3, WP_005825937.1, 14602..15546]
		CDD	1	PRK10073	100	9e-41	1.3e-44	putative glycosyl transferase
			2	cd06913	100	1.1e-37	1.6e-41	beta3GnTL1_like Beta 1, 3-N-acetylglucosaminyltransferase is essential for the formation of poly-N-acetyllactosamine . This family includes human Beta3GnTL1 and related eukaryotic proteins. Human Beta3GnTL1 is a putative beta-1,3-N-acetylglucosaminyltransferase. Beta3GnTL1 is expressed at various levels in most of tissues examined. Beta 1, 3-N-acetylglucosaminyltransferase has been found to be es…
			3	cd04195	100	2.2e-37	3.1e-41	GT2_AmsE_like GT2_AmsE_like is involved in exopolysaccharide amylovora biosynthesis. AmsE is a glycosyltransferase involved in exopolysaccharide amylovora biosynthesis in Erwinia amylovora. Amylovara is one of the three exopolysaccharide produced by E. amylovora. Amylovara-deficient mutants are non-pathogenic. It is a subfamily of Glycosyltransferase Family GT2, which includes diverse families of…
		COG	1	COG1216	100	3e-29	1.2e-32	Predicted glycosyltransferases
			2	COG1215	99.9	3.5e-26	1.4e-29	Glycosyltransferases, probably involved in cell wall biogenesis
			3	COG0463	99.9	1e-22	4e-26	WcaA Glycosyltransferases involved in cell wall biogenesis
		PDB70	1	3bcv_A	100	5e-43	6.1e-47	Putative glycosyltransferase protein; protein structure initiative II, PSI-II NYSGXRC, structural genomics
			2	1qg8_A	100	3.7e-39	4.5e-43	Protein (spore coat polysaccharide biosynthesis P SPSA); glycosyltransferase, transferase
			3	2z86_A	100	9.5e-34	1.2e-37	Chondroitin synthase; GT-A, glycosyltransferase A, fold
		PfamA28	1	PF13641	100	2.2e-30	4.2e-34	Glyco_tranf_2_3: Glycosyltransferase like family 2
			2	PF00535	100	4.2e-29	8.1e-33	Glycos_transf_2: Glycosyl transferase family 2
			3	PF10111	99.9	1.9e-27	3.6e-31	Glyco_tranf_2_2: Glycosyltransferase like family 2
BN594_02334	LPS biosynthesis protein [Bacteroides_uniformis_CAG-3, WP_005825939.1, 13529..14605]
		CDD	1	cd11579	100	7e-102	1e-105	Glyco_tran_WbsX Glycosyl hydrolase family 99-like domain of WbsX-like glycosyltransferases. Members of this domain family are found in proteins within O-antigen biosynthesis clusters in Gram negative bacteria, where they may function as glycosyl hydrolases and typically co-occur with glycosyltransferase domains. They bear resemblance to GH71 and the GH99 family of alpha-1,2-mannosidases and may s…
			2	cd11575	100	5.3e-65	7.9e-69	GH99_GH71_like_3 Uncharacterized glycoside hydrolase family 99-like domain. This family of putative glycoside hydrolases resembles glycosyl hydrolase families 71 and 99 (following the CAZY nomenclature) and may share a similar catalytic site and mechanism.
			3	cd11574	100	1.4e-63	2e-67	GH99 Glycoside hydrolase family 99, an endo-alpha-1,2-mannosidase. This family of glycoside hydrolases 99 (following the CAZY nomenclature) includes endo-alpha-1,2-mannosidase (EC 3.2.1.130), which is an important membrane-associated eukaryotic enzyme involved in the maturation of N-linked glycans. Specifically, it cleaves mannoside linkages internal to N-linked glycan chains by hydrolyzing an al…
		COG	1	COG3754	99.8	1.6e-23	6.4e-27	RgpF Lipopolysaccharide biosynthesis protein
			2	COG3142	92.2	0.093	3.6e-05	CutC Uncharacterized protein involved in copper resistance
		PDB70	1	4v28_A	100	2.8e-72	3.6e-76	Glycosyl hydrolase family 71; GH99, CAZY, mannan, polysaccharide utilisation, enzyme-carbohydrate interaction, substrate COM
			2	4acy_A	100	1e-70	1.3e-74	Endo-alpha-mannosidase; hydrolase, endomannosidase, glycoside hydrolase, CAZY, enzyme-carbohydrate interaction, mannose
		PfamA28	1	PF14307	100	5.4e-98	1e-101	Glyco_tran_WbsX: Glycosyltransferase WbsX
			2	PF16317	100	9.2e-62	1.8e-65	Glyco_hydro_99: Glycosyl hydrolase family 99
			3	PF03659	100	1.5e-34	3.1e-38	Glyco_hydro_71: Glycosyl hydrolase family 71
BN594_02335	glycosyl transferase family 2 [Bacteroides_uniformis_CAG-3, WP_022401851.1, 12499..13509]
		CDD	1	PRK10073	100	8e-46	1.2e-49	putative glycosyl transferase
			2	cd06913	100	1.3e-37	1.9e-41	beta3GnTL1_like Beta 1, 3-N-acetylglucosaminyltransferase is essential for the formation of poly-N-acetyllactosamine . This family includes human Beta3GnTL1 and related eukaryotic proteins. Human Beta3GnTL1 is a putative beta-1,3-N-acetylglucosaminyltransferase. Beta3GnTL1 is expressed at various levels in most of tissues examined. Beta 1, 3-N-acetylglucosaminyltransferase has been found to be es…
			3	PRK10063	100	1.7e-36	2.5e-40	putative glycosyl transferase
		COG	1	COG1216	99.9	6.5e-27	2.6e-30	Predicted glycosyltransferases
			2	COG1215	99.9	1.8e-25	7.2e-29	Glycosyltransferases, probably involved in cell wall biogenesis
			3	COG0463	99.9	8.5e-23	3.4e-26	WcaA Glycosyltransferases involved in cell wall biogenesis
		PDB70	1	3bcv_A	100	8.5e-44	1.1e-47	Putative glycosyltransferase protein; protein structure initiative II, PSI-II NYSGXRC, structural genomics
			2	1qg8_A	100	2.3e-38	2.9e-42	Protein (spore coat polysaccharide biosynthesis P SPSA); glycosyltransferase, transferase
			3	3l7i_A	100	3.9e-37	4.8e-41	Teichoic acid biosynthesis protein F; GT-B fold, monotopic membrane protein, structural protein
		PfamA28	1	PF00535	100	3.2e-29	6.3e-33	Glycos_transf_2: Glycosyl transferase family 2
			2	PF13641	99.9	1.2e-27	2.3e-31	Glyco_tranf_2_3: Glycosyltransferase like family 2
			3	PF10111	99.9	3.1e-26	6e-30	Glyco_tranf_2_2: Glycosyltransferase like family 2
BN594_02336	CDP-Glycerol Poly(Glycerophosphate) glycerophosphotransferase [Bacteroides_uniformis_CAG-3, WP_022401852.1, 11593..12486]
		CDD	1	TIGR04348	100	6.4e-33	8.8e-37	glycosyl_transferase_group_1 putative glycosyltransferase, TIGR04348 family. This putative glycosyltransferase is found in marine bacteria such as Marinobacter and soil bacteria such as Anaeromyxobacter, but does not seem to occur in known pathogenic bacteria.
			2	PRK15427	100	9.4e-33	1.3e-36	colanic acid biosynthesis glycosyltransferase WcaL
			3	TIGR04005	100	2.4e-32	3.4e-36	wcaL colanic acid biosynthesis glycosyltransferase WcaL. This gene is one of the glycosyl transferases involved in the biosynthesis of colanic acid, an exopolysaccharide expressed in Enterobacteraceae species.
		COG	1	COG0438	99.6	6.1e-14	2.3e-17	RfaG Glycosyltransferase
			2	COG0297	99.6	7.4e-14	2.8e-17	GlgA Glycogen synthase
			3	COG1887	99.4	9e-13	3.5e-16	TagB Putative glycosyl/glycerophosphate transferases involved in teichoic acid biosynthesis TagF/TagB/EpsJ/RodC
		PDB70	1	2jjm_A	100	4.2e-31	4.8e-35	Glycosyl transferase, group 1 family protein; anthrax, nucleotide, carbohydrate
			2	4n9w_A	100	2e-31	2.3e-35	GDP-mannose-dependent alpha-(1-2)-phosphatidylino mannosyltransferase; GT-B
			3	3c48_A	100	4e-29	4.6e-33	Predicted glycosyltransferases; retaining glycosyltransferase, beta alpha beta, substrate AS catalysis
		PfamA28	1	PF00534	99.9	2.7e-22	4.9e-26	Glycos_transf_1: Glycosyl transferases group 1
			2	PF04464	99.8	1.4e-18	2.6e-22	Glyphos_transf: CDP-Glycerol:Poly(glycerophosphate) glycerophosphotransferase
			3	PF13692	99.6	8.1e-17	1.5e-20	Glyco_trans_1_4: Glycosyl transferases group 1
BN594_02337	hypothetical protein [Bacteroides_uniformis_CAG-3, WP_005825948.1, complement(9346..11160)]
		CDD	1	PRK12363	100	1.9e-43	2.7e-47	phosphoglycerol transferase I
			2	PRK03776	100	1e-40	1.5e-44	phosphoglycerol transferase I
			3	TIGR03417	100	2.3e-40	3.5e-44	chol_sulfatase choline-sulfatase.
		COG	1	COG1368	100	2e-46	7.8e-50	MdoB Phosphoglycerol transferase and related proteins, alkaline phosphatase superfamily
			2	COG3083	100	3e-35	1.2e-38	Predicted hydrolase of alkaline phosphatase superfamily
			3	COG3119	100	1.2e-32	4.7e-36	AslA Arylsulfatase A and related enzymes
		PDB70	1	2w5q_A	100	3.9e-51	4.9e-55	Processed glycerol phosphate lipoteichoic acid synthase; transmembrane, cell WALL biogenesis/degradation, LTAS, membrane, secreted
			2	2w8d_A	100	8.9e-51	1.1e-54	Processed glycerol phosphate lipoteichoic acid SY; transferase, phosphatase, cell membrane, transmembrane, LTA, membrane, secreted, cell WALL
			3	4uor_A	100	1.6e-50	2e-54	LMO0927 protein, lipoteichoic acid synthase; transferase, lipoteichoic acid synthesis, cell WALL, LTAS, G positive
		PfamA28	1	PF00884	100	1.6e-38	3.2e-42	Sulfatase: Sulfatase
			2	PF02995	99.6	2.4e-15	4.7e-19	DUF229: Protein of unknown function (DUF229)
			3	PF01663	99.4	1.5e-13	3e-17	Phosphodiest: Type I phosphodiesterase / nucleotide pyrophosphatase
BN594_02338	hypothetical protein [Bacteroides_uniformis_CAG-3, WP_005825949.1, complement(8513..9262)]
		CDD	1	cd13973	100	8.5e-36	1.2e-39	PK_MviN-like Pseudokinase domain of the peptidoglycan biosynthetic protein MviN. The pseudokinase domain shows similarity to protein kinases but lacks crucial residues for catalytic activity. This family is composed of the mycobacterial protein MviN and similar proteins. MviN is an integral membrane protein that is essential for growth and is required for cell wall integrity and peptidogylcan (PG…
			2	cd05629	100	1.5e-35	2.2e-39	STKc_NDR_like_fungal Catalytic domain of Fungal Nuclear Dbf2-Related kinase-like Serine/Threonine Kinases. STKs catalyze the transfer of the gamma-phosphoryl group from ATP to serine/threonine residues on protein substrates. This group is composed of fungal NDR-like proteins including Saccharomyces cerevisiae CBK1 (or CBK1p), Schizosaccharomyces pombe Orb6 (or Orb6p), Ustilago maydis Ukc1 (or Ukc…
			3	cd14209	100	6.3e-35	9.1e-39	STKc_PKA Catalytic subunit of the Serine/Threonine Kinase, cAMP-dependent protein kinase. STKs catalyze the transfer of the gamma-phosphoryl group from ATP to serine/threonine residues on protein substrates. The inactive PKA holoenzyme is a heterotetramer composed of two phosphorylated and active catalytic subunits with a dimer of regulatory (R) subunits. Activation is achieved through the bindin…
		COG	1	COG3642	99.9	7.7e-21	3e-24	Mn2+-dependent serine/threonine protein kinase
			2	COG0515	99.7	1.4e-16	5.3e-20	SPS1 Serine/threonine protein kinase
			3	COG0478	99.5	1.2e-14	4.5e-18	RIO-like serine/threonine protein kinase fused to N-terminal HTH domain
		PDB70	1	4lgd_A	100	2.5e-36	3e-40	Serine/threonine-protein kinase 3; hippo, MST autoactivation, sarah domain, dimerization signaling protein
			2	3txo_A	100	3.3e-36	4e-40	PKC-L, NPKC-ETA, protein kinase C ETA type; phosphotransferase, transferase-transferase inhibito
			3	4euu_A	100	1.5e-35	1.7e-39	Serine/threonine-protein kinase TBK1; ATP binding, phosphorylation, transferase-transferas inhibitor complex
		PfamA28	1	PF00069	100	7.4e-29	1.4e-32	Pkinase: Protein kinase domain Protein kinase
			2	PF07714	99.9	2.3e-27	4.4e-31	Pkinase_Tyr: Protein tyrosine kinase Protein kinase
			3	PF06293	99.8	1.2e-17	2.3e-21	Kdo: Lipopolysaccharide kinase (Kdo/WaaP) family
BN594_02339	phosphoheptose isomerase [Bacteroides_uniformis_CAG-3, WP_022401853.1, complement(7895..8476)]
		CDD	1	PRK10886	100	1.1e-35	1.6e-39	DnaA initiator-associating protein DiaA
			2	PRK13936	100	5.2e-34	7.6e-38	phosphoheptose isomerase
			3	PRK13937	100	3.9e-33	5.6e-37	phosphoheptose isomerase
		COG	1	COG0279	100	6.3e-33	2.4e-36	GmhA Phosphoheptose isomerase
			2	COG1737	100	2.3e-29	9e-33	RpiR Transcriptional regulators
			3	COG0794	99.9	1.8e-26	7.1e-30	GutQ Predicted sugar phosphate isomerase involved in capsule formation
		PDB70	1	2i2w_A	100	2.2e-33	2.7e-37	Phosphoheptose isomerase; lipopolysaccharide biosynthesis
			2	1x92_A	100	3.9e-33	4.8e-37	APC5045, phosphoheptose isomerase; midwest centre for structural genomics, SIS domain, A/B protein, lipopolysaccharide biosynthesis, PSI
			3	2xbl_A	100	5.1e-33	6.3e-37	Phosphoheptose isomerase; capsule
		PfamA28	1	PF13580	99.9	3.5e-23	6.7e-27	SIS_2: SIS domain
			2	PF01380	99.9	5.7e-22	1.1e-25	SIS: SIS domain SIS domain web page.
			3	PF10740	99.1	4e-09	7.6e-13	DUF2529: Domain of unknown function (DUF2529)
BN594_02340	D,D-heptose 1,7-bisphosphate phosphatase [Bacteroides_uniformis_CAG-3, WP_022401854.1, complement(7414..7902)]
		CDD	1	TIGR01261	100	1.3e-34	1.8e-38	Includes:_Histidinol-phosphatase histidinol-phosphatase. This model describes histidinol phosphatase. All known examples in the scope of this model are bifunctional proteins with a histidinol phosphatase domain followed by an imidazoleglycerol-phosphate dehydratase domain. These enzymatic domains catalyze the ninth and seventh steps, respectively, of histidine biosynthesis. [Amino acid biosynthes…
			2	PRK08942	100	2.9e-34	4.1e-38	D,D-heptose 1,7-bisphosphate phosphatase
			3	TIGR01656	100	1e-33	1.4e-37	Imidazoleglycerol-phosphate_dehydratase histidinol-phosphate phosphatase family domain. This domain is found in authentic histidinol-phosphate phosphatases which are sometimes found as stand-alone entities and sometimes as fusions with imidazoleglycerol-phosphate dehydratase (TIGR01261). Additionally, a family of proteins including YaeD from E. coli (TIGR00213) and various other proteins are clos…
		COG	1	COG0241	100	9.6e-32	3.7e-35	HisB Histidinol phosphatase and related phosphatases
			2	COG0546	100	2.9e-30	1.1e-33	Gph Predicted phosphatases
			3	COG0637	100	4.5e-30	1.7e-33	Predicted phosphatase/phosphohexomutase
		PDB70	1	3l8h_A	100	2e-32	2.4e-36	Putative haloacid dehalogenase-like hydrolase; HAD superfamily, GMHB, D-glycero-D-manno-heptose-1, 7-bispho phosphatase
			2	2fpr_A	100	4.5e-31	5.3e-35	Histidine biosynthesis bifunctional protein HISB; histidinola phosphate phosphatase, bifunctional enzyme structural genomics
			3	4pnh_A	100	1e-30	1.2e-34	D,D-heptose 1,7-bisphosphate phosphatase; GMHB, alpha/beta, 7-bisphosphat hydrolase
		PfamA28	1	PF13419	99.9	2.3e-26	4.4e-30	HAD_2: Haloacid dehalogenase-like hydrolase
			2	PF08645	99.9	8.6e-25	1.6e-28	PNK3P: Polynucleotide kinase 3 phosphatase
			3	PF12689	99.8	6.2e-20	1.2e-23	Acid_PPase: Acid Phosphatase
BN594_02341	bifunctional heptose 7-phosphate kinase/heptose 1-phosphate adenyltransferase [Bacteroides_uniformis_CAG-3, WP_022401855.1, complement(5987..7417)]
		CDD	1	PRK11316	100	8.5e-70	1.3e-73	bifunctional heptose 7-phosphate kinase/heptose 1-phosphate adenyltransferase
			2	TIGR02198	100	1.1e-47	1.7e-51	Uncharacterized_sugar_kinase_BU060 rfaE bifunctional protein, domain I. RfaE is a protein involved in the biosynthesis of ADP-L-glycero-D-manno-heptose, a precursor for LPS inner core biosynthesis. RfaE is a bifunctional protein in E. coli, and separate proteins in some other genome. The longer, N-terminal domain I (this family) is suggested to act in D-glycero-D-manno-heptose 1-phosphate biosynt…
			3	cd01172	100	1.9e-43	2.9e-47	RfaE_like RfaE encodes a bifunctional ADP-heptose synthase involved in the biosynthesis of the lipopolysaccharide (LPS) core precursor ADP-L-glycero-D-manno-heptose. LPS plays an important role in maintaining the structural integrity of the bacterial outer membrane of gram-negative bacteria. RfaE consists of two domains, a sugar kinase domain, represented here, and a domain belonging to the cytid…
		COG	1	COG2870	100	2.9e-77	1.1e-80	RfaE ADP-heptose synthase, bifunctional sugar kinase/adenylyltransferase
			2	COG1105	100	8.3e-38	3.2e-41	FruK Fructose-1-phosphate kinase and related fructose-6-phosphate kinase (PfkB)
			3	COG0524	100	9e-38	3.6e-41	RbsK Sugar kinases, ribokinase family
		PDB70	1	4e84_A	100	5.9e-45	7.3e-49	D-beta-D-heptose 7-phosphate kinase; LPS-heptose biosynthesis, beta-clAsp dimerization region, PF carbohydrate kinase, phosphorylation
			2	1rkd_A	100	8e-43	1e-46	Ribokinase; carbohydrate kinase, ribose, nucleotide binding, transferase
			3	4xda_A	100	1.7e-42	2.1e-46	Ribokinase; ribose
		PfamA28	1	PF00294	100	5.5e-38	1.1e-41	PfkB: pfkB family carbohydrate kinase
			2	PF06574	99.8	5.8e-20	1.1e-23	FAD_syn: FAD synthetase
			3	PF01467	99.7	1.4e-17	2.7e-21	CTP_transf_like: Cytidylyltransferase-like
BN594_02342	hypothetical protein [Bacteroides_uniformis_CAG-3, WP_022401856.1, 5008..6006]
		CDD	1	TIGR02195	100	1.9e-67	2.8e-71	ADP-heptose--LPS_heptosyltransferase_2 lipopolysaccharide heptosyltransferase II. This family consists of examples of ADP-heptose:LPS heptosyltransferase II, an enzyme of LPS inner core region biosynthesis. LPS, composed of lipid A, a core region, and O antigen, is found in the outer membrane of Gram-negative bacteria. [Cell envelope, Biosynthesis and degradation of surface polysaccharides and li…
			2	PRK10916	100	9.7e-65	1.4e-68	ADP-heptose:LPS heptosyltransferase II
			3	PRK10422	100	5.7e-64	8.3e-68	lipopolysaccharide core biosynthesis protein
		COG	1	COG0859	100	6.5e-57	2.6e-60	RfaF ADP-heptose:LPS heptosyltransferase
			2	COG2327	98	0.00016	6.4e-08	WcaK Polysaccharide pyruvyl transferase family protein
			3	COG3980	97.4	0.0016	6.4e-07	spsG Spore coat polysaccharide biosynthesis protein, predicted glycosyltransferase
		PDB70	1	1psw_A	100	5.1e-55	6.4e-59	ADP-heptose LPS heptosyltransferase II; structural genomics, NYSGXRC, LPS biosynthetic pathway, PSI, protein structure initiative
			2	3tov_A	100	4e-53	5e-57	Glycosyl transferase family 9; structural genomics, PSI-BIOL protein structure initiative, midwest center for structural genomics, MCSG
			3	2gt1_A	100	1.2e-51	1.5e-55	Lipopolysaccharide heptosyltransferase-1; GT-B fold
		PfamA28	1	PF01075	100	9.7e-43	1.9e-46	Glyco_transf_9: Glycosyltransferase family 9 (heptosyltransferase)
			2	PF02684	98.1	0.00014	2.8e-08	LpxB: Lipid-A-disaccharide synthetase
			3	PF04007	97.8	0.0025	4.9e-07	DUF354: Protein of unknown function (DUF354)
BN594_02343	hypothetical protein [Bacteroides_uniformis_CAG-3, WP_005825959.1, complement(3782..4699)]
		CDD	1	cd02510	100	1.6e-44	2.3e-48	pp-GalNAc-T pp-GalNAc-T initiates the formation of mucin-type O-linked glycans. UDP-GalNAc: polypeptide alpha-N-acetylgalactosaminyltransferases (pp-GalNAc-T) initiate the formation of mucin-type, O-linked glycans by catalyzing the transfer of alpha-N-acetylgalactosamine (GalNAc) from UDP-GalNAc to hydroxyl groups of Ser or Thr residues of core proteins to form the Tn antigen (GalNAc-a-1-O-Ser/Th…
			2	TIGR03965	100	3.4e-36	4.7e-40	glycosyltransferase_Rv0696_family mycofactocin system glycosyltransferase. Members of this protein family are putative glycosyltransferases, members of pfam00535 (glycosyl transferase family 2). Members appear mostly in the Actinobacteria, where they appear to be part of a system for converting a precursor peptide (TIGR03969) into a novel redox carrier designated mycofactocin. A radical SAM enzym…
			3	cd06427	100	1.3e-33	1.9e-37	CESA_like_2 CESA_like_2 is a member of the cellulose synthase superfamily. The cellulose synthase (CESA) superfamily includes a wide variety of glycosyltransferase family 2 enzymes that share the common characteristic of catalyzing the elongation of polysaccharide chains. The members include cellulose synthase catalytic subunit, chitin synthase, Glucan Biosynthesis protein and other families of C…
		COG	1	COG1216	100	2e-35	7.6e-39	Predicted glycosyltransferases
			2	COG1215	99.9	1.2e-26	4.6e-30	Glycosyltransferases, probably involved in cell wall biogenesis
			3	COG0463	99.8	3.6e-19	1.4e-22	WcaA Glycosyltransferases involved in cell wall biogenesis
		PDB70	1	1xhb_A	100	1.5e-41	1.8e-45	Polypeptide N-acetylgalactosaminyltransferase 1; glycosyltransferase-A (GT-A)
			2	5ajo_A	100	1.5e-40	1.7e-44	Polypeptide N-acetylgalactosaminyltransferase 2; transferase, AFM, SAXS, lectin domain, coarse-grained model, glycopeptides, inactive form, active form, compact form, EX form
			3	2d7i_A	100	2.3e-39	2.7e-43	Polypeptide N-acetylgalactosaminyltransferase 10; beta trefoil, rossmann fold
		PfamA28	1	PF10111	100	9.8e-32	1.8e-35	Glyco_tranf_2_2: Glycosyltransferase like family 2
			2	PF13641	100	4.9e-32	9.2e-36	Glyco_tranf_2_3: Glycosyltransferase like family 2
			3	PF00535	99.9	3.9e-27	7.3e-31	Glycos_transf_2: Glycosyl transferase family 2
BN594_02344	lipopolysaccharide cholinephosphotransferase LicD [Bacteroides_uniformis_CAG-3, WP_005833794.1, 2933..3760]
		CDD	1	cd07749	93.7	0.029	4.4e-06	NT_Pol-beta-like_1 Nucleotidyltransferase (NT) domain of an uncharacterized subgroup of the Pol beta-like NT superfamily. The Pol beta-like NT superfamily includes DNA polymerase beta and other family X DNA Polymerases, as well as Class I and Class II CCA-adding enzymes, RelA- and SpoT-like ppGpp synthetases and hydrolases, 2'5'-oligoadenylate (2-5A)synthetases, Escherichia coli adenylyltransfera…
			2	PRK13300	91.2	0.26	4e-05	tRNA CCA-pyrophosphorylase
		COG	1	COG3475	100	1.6e-40	6.5e-44	LPS biosynthesis protein
			2	COG3475	97.4	3.1e-06	1.2e-09	LPS biosynthesis protein
		PDB70	1	4wqk_A	98.6	3.8e-08	4.9e-12	2''-aminoglycoside nucleotidyltransferase; antibiotic resistance, aminoglycosides, kanamycin, nucleotidylyltransferase
			2	2fcl_A	98.5	1.3e-07	1.8e-11	Hypothetical protein TM1012; putative nucleotidyltransferase, structural genomics, joint for structural genomics, JCSG
			3	4wh5_A	98.2	5.4e-07	7.3e-11	Lincosamide resistance protein; structural genomics, antibiotic resistance, center for struc genomics of infectious diseases (csgid)
		PfamA28	1	PF04991	100	6.8e-44	1.4e-47	LicD: LicD family
			2	PF10706	98.9	1.4e-09	2.7e-13	Aminoglyc_resit: Aminoglycoside-2''-adenylyltransferase
			3	PF14907	96	0.0053	1.1e-06	NTP_transf_5: Uncharacterised nucleotidyltransferase
BN594_02345	hypothetical protein [Bacteroides_uniformis_CAG-3, WP_005825963.1, 2184..2915]
		CDD	1	TIGR01105	100	1.4e-44	1.9e-48	UTP--glucose-1-phosphate_uridylyltransferase UTP-glucose-1-phosphate uridylyltransferase, non-catalytic GalF subunit. GalF is a non-catalytic subunit of the UTP-glucose pyrophosphorylase modulating the enzyme activity to increase the formation of UDP-glucose [Regulatory functions, Protein interactions]
			2	PRK10122	100	6.2e-44	8.7e-48	GalU regulator GalF
			3	PRK13389	100	1.9e-42	2.7e-46	UTP--glucose-1-phosphate uridylyltransferase subunit GalU
		COG	1	COG1209	100	7.1e-45	2.8e-48	RfbA dTDP-glucose pyrophosphorylase
			2	COG1208	100	4.8e-40	1.9e-43	GCD1 Nucleoside-diphosphate-sugar pyrophosphorylase involved in lipopolysaccharide biosynthesis/translation initiation factor 2B, gamma/epsilon subunits (eIF-2Bgamma/eIF-2Bepsilon)
			3	COG1207	100	4.5e-36	1.7e-39	GlmU N-acetylglucosamine-1-phosphate uridyltransferase (contains nucleotidyltransferase and I-patch acetyltransferase domains)
		PDB70	1	3juk_A	100	2.2e-38	2.6e-42	UDP-glucose pyrophosphorylase (GALU); transfer
			2	1iim_A	100	4.2e-37	5e-41	Glucose-1-phosphate thymidylyltransferase; HET: TTP
			3	4ho4_A	100	4.5e-37	5.3e-41	Glucose-1-phosphate thymidylyltransferase; nucleotide binding
		PfamA28	1	PF00483	100	8.6e-39	1.6e-42	NTP_transferase: Nucleotidyl transferase This Prosite entry is only a sub-family of the Pfam entry.
			2	PF01128	99.9	2e-21	3.7e-25	IspD: 2-C-methyl-D-erythritol 4-phosphate cytidylyltransferase
			3	PF12804	99.9	1.4e-21	2.7e-25	NTP_transf_3: MobA-like NTP transferase domain
BN594_02346	histidinol-phosphate aminotransferase [Bacteroides_uniformis_CAG-3, WP_022401857.1, 1150..2187]
		CDD	1	PRK01533	100	2.9e-55	4e-59	histidinol-phosphate aminotransferase
			2	PRK05166	100	7e-55	9.8e-59	histidinol-phosphate aminotransferase
			3	PLN03026	100	1.5e-54	2.1e-58	histidinol-phosphate aminotransferase
		COG	1	COG0436	100	1.2e-56	4.6e-60	Aspartate/tyrosine/aromatic aminotransferase
			2	COG0079	100	1.3e-55	5.1e-59	HisC Histidinol-phosphate/aromatic aminotransferase and cobyric acid decarboxylase
			3	COG1167	100	3.1e-49	1.2e-52	ARO8 Transcriptional regulators containing a DNA-binding HTH domain and an aminotransferase domain (MocR family) and their eukaryotic orthologs
		PDB70	1	3get_A	100	8e-51	9.3e-55	Histidinol-phosphate aminotransferase; NP_281508.1, structural genomics, joint center for structural genomics
			2	3ffh_A	100	9.4e-51	1.1e-54	Histidinol-phosphate aminotransferase; APC88260, listeria in CLIP11262, structural genomics, PSI-2
			3	3euc_A	100	2e-50	2.4e-54	Histidinol-phosphate aminotransferase 2; YP_297314.1, structur genomics, joint center for structural genomics, JCSG
		PfamA28	1	PF00155	100	2.8e-48	5.3e-52	Aminotran_1_2: Aminotransferase class I and II 1-aminocyclopropane-1-carboxylate synthase signature aspartate aminotransferase signature
			2	PF00266	100	9.9e-28	1.9e-31	Aminotran_5: Aminotransferase class-V
			3	PF12897	100	5.6e-27	1e-30	Aminotran_MocR: Alanine-glyoxylate amino-transferase
BN594_02347	hypothetical protein [Bacteroides_uniformis_CAG-3, WP_022401858.1, 1..1146]
		CDD	1	cd03796	100	1.5e-50	2.1e-54	GT1_PIG-A_like This family is most closely related to the GT1 family of glycosyltransferases. Phosphatidylinositol glycan-class A (PIG-A), an X-linked gene in humans, is necessary for the synthesis of N-acetylglucosaminyl-phosphatidylinositol, a very early intermediate in glycosyl phosphatidylinositol (GPI)-anchor biosynthesis. The GPI-anchor is an important cellular structure that facilitates th…
			2	TIGR04063	100	1.4e-49	2e-53	Glycosyl_transferase_group_1 PEP-CTERM/exosortase A-associated glycosyltransferase, Daro_2409 family. PEP-CTERM/exosortase is a protein-sorting system associated with exopolysaccharide production. Members of this protein family are group 1 glycosyltransferases (see pfam00534) in which the overwhelming majority occur in species with the EpsH1 form of exosortase (see TIGR03109), and usually co-clus…
			3	TIGR03449	100	5.4e-50	7.9e-54	mycothiol_MshA D-inositol-3-phosphate glycosyltransferase. Members of this protein family, found exclusively in the Actinobacteria, are MshA, the glycosyltransferase of mycothiol biosynthesis. Mycothiol replaces glutathione in these species.
		COG	1	COG0297	100	6.4e-28	2.5e-31	GlgA Glycogen synthase
			2	COG0438	99.9	4.1e-22	1.6e-25	RfaG Glycosyltransferase
			3	COG0707	99.3	1.7e-09	6.8e-13	MurG UDP-N-acetylglucosamine:LPS N-acetylglucosamine transferase
		PDB70	1	4n9w_A	100	2.8e-51	3.4e-55	GDP-mannose-dependent alpha-(1-2)-phosphatidylino mannosyltransferase; GT-B
			2	3c48_A	100	6.9e-49	8.5e-53	Predicted glycosyltransferases; retaining glycosyltransferase, beta alpha beta, substrate AS catalysis
			3	3fro_A	100	1.3e-48	1.6e-52	GLGA glycogen synthase; glycosyltransferase family, UDP/ADP-glucose-glycogen synthas rossman folds, transferase
		PfamA28	1	PF00534	100	2.6e-30	5.1e-34	Glycos_transf_1: Glycosyl transferases group 1
			2	PF13692	99.7	5.8e-19	1.1e-22	Glyco_trans_1_4: Glycosyl transferases group 1
			3	PF13439	99.7	2.5e-17	5e-21	Glyco_transf_4: Glycosyltransferase Family 4

## Sheet: (H) B. uniformis str 3978 T3 i
Table S3H. B. uniformis str 3978 T3 i
gene name	annotation	database	hit no.	hit accession	probability	e-value	p-value	description
M093_0655	(M093_RS03100) mannosyltransferase [Bacteroides uniformis str 3978 T3 i, WP_008662066.1, 1..1146]
		CDD	1	cd03796	100	5.7e-51	8.4e-55	GT1_PIG-A_like This family is most closely related to the GT1 family of glycosyltransferases. Phosphatidylinositol glycan-class A (PIG-A), an X-linked gene in humans, is necessary for the synthesis of N-acetylglucosaminyl-phosphatidylinositol, a very early intermediate in glycosyl phosphatidylinositol (GPI)-anchor biosynthesis. The GPI-anchor is an important cellular structure that facilitates th…
			2	TIGR04063	100	6e-50	8.8e-54	Glycosyl_transferase_group_1 PEP-CTERM/exosortase A-associated glycosyltransferase, Daro_2409 family. PEP-CTERM/exosortase is a protein-sorting system associated with exopolysaccharide production. Members of this protein family are group 1 glycosyltransferases (see pfam00534) in which the overwhelming majority occur in species with the EpsH1 form of exosortase (see TIGR03109), and usually co-clus…
			3	TIGR03449	100	2.2e-50	3.2e-54	mycothiol_MshA D-inositol-3-phosphate glycosyltransferase. Members of this protein family, found exclusively in the Actinobacteria, are MshA, the glycosyltransferase of mycothiol biosynthesis. Mycothiol replaces glutathione in these species.
		COG	1	COG0297	100	3.7e-28	1.4e-31	GlgA Glycogen synthase
			2	COG0438	99.9	2e-22	8.1e-26	RfaG Glycosyltransferase
			3	COG0707	99.3	1.9e-09	7.4e-13	MurG UDP-N-acetylglucosamine:LPS N-acetylglucosamine transferase
		PDB70	1	4n9w_A	100	8.2e-52	1e-55	GDP-mannose-dependent alpha-(1-2)-phosphatidylino mannosyltransferase; GT-B
			2	3c48_A	100	3.3e-49	4e-53	Predicted glycosyltransferases; retaining glycosyltransferase, beta alpha beta, substrate AS catalysis
			3	3fro_A	100	4.8e-49	6e-53	GLGA glycogen synthase; glycosyltransferase family, UDP/ADP-glucose-glycogen synthas rossman folds, transferase
		PfamA28	1	PF00534	100	1.2e-30	2.2e-34	Glycos_transf_1: Glycosyl transferases group 1
			2	PF13692	99.7	3.8e-19	7.4e-23	Glyco_trans_1_4: Glycosyl transferases group 1
			3	PF13439	99.7	2.4e-17	4.6e-21	Glyco_transf_4: Glycosyltransferase Family 4
M093_0656	(M093_RS03105) aspartate aminotransferase [Bacteroides uniformis str 3978 T3 i, WP_008662064.1, 1150..2187]
		CDD	1	PRK01533	100	3.3e-55	4.7e-59	histidinol-phosphate aminotransferase
			2	PRK05166	100	7.9e-55	1.1e-58	histidinol-phosphate aminotransferase
			3	PLN03026	100	1.5e-54	2.1e-58	histidinol-phosphate aminotransferase
		COG	1	COG0079	100	7.8e-56	3e-59	HisC Histidinol-phosphate/aromatic aminotransferase and cobyric acid decarboxylase
			2	COG0436	100	2.8e-56	1.1e-59	Aspartate/tyrosine/aromatic aminotransferase
			3	COG1167	100	6.5e-49	2.5e-52	ARO8 Transcriptional regulators containing a DNA-binding HTH domain and an aminotransferase domain (MocR family) and their eukaryotic orthologs
		PDB70	1	3get_A	100	7.9e-51	9.1e-55	Histidinol-phosphate aminotransferase; NP_281508.1, structural genomics, joint center for structural genomics
			2	3ffh_A	100	7.8e-51	9e-55	Histidinol-phosphate aminotransferase; APC88260, listeria in CLIP11262, structural genomics, PSI-2
			3	3euc_A	100	1.9e-50	2.2e-54	Histidinol-phosphate aminotransferase 2; YP_297314.1, structur genomics, joint center for structural genomics, JCSG
		PfamA28	1	PF00155	100	5e-48	9.4e-52	Aminotran_1_2: Aminotransferase class I and II 1-aminocyclopropane-1-carboxylate synthase signature aspartate aminotransferase signature
			2	PF00266	100	8.7e-29	1.6e-32	Aminotran_5: Aminotransferase class-V
			3	PF12897	100	3.6e-27	6.8e-31	Aminotran_MocR: Alanine-glyoxylate amino-transferase
M093_0657	(M093_RS03110) hypothetical protein [Bacteroides uniformis str 3978 T3 i, WP_005825963.1, 2184..2915]
		CDD	1	TIGR01105	100	1.4e-44	1.9e-48	UTP--glucose-1-phosphate_uridylyltransferase UTP-glucose-1-phosphate uridylyltransferase, non-catalytic GalF subunit. GalF is a non-catalytic subunit of the UTP-glucose pyrophosphorylase modulating the enzyme activity to increase the formation of UDP-glucose [Regulatory functions, Protein interactions]
			2	PRK10122	100	6.2e-44	8.7e-48	GalU regulator GalF
			3	PRK13389	100	1.9e-42	2.7e-46	UTP--glucose-1-phosphate uridylyltransferase subunit GalU
		COG	1	COG1209	100	7.1e-45	2.8e-48	RfbA dTDP-glucose pyrophosphorylase
			2	COG1208	100	4.8e-40	1.9e-43	GCD1 Nucleoside-diphosphate-sugar pyrophosphorylase involved in lipopolysaccharide biosynthesis/translation initiation factor 2B, gamma/epsilon subunits (eIF-2Bgamma/eIF-2Bepsilon)
			3	COG1207	100	4.5e-36	1.7e-39	GlmU N-acetylglucosamine-1-phosphate uridyltransferase (contains nucleotidyltransferase and I-patch acetyltransferase domains)
		PDB70	1	3juk_A	100	2.2e-38	2.6e-42	UDP-glucose pyrophosphorylase (GALU); transfer
			2	1iim_A	100	4.2e-37	5e-41	Glucose-1-phosphate thymidylyltransferase; HET: TTP
			3	4ho4_A	100	4.5e-37	5.3e-41	Glucose-1-phosphate thymidylyltransferase; nucleotide binding
		PfamA28	1	PF00483	100	8.6e-39	1.6e-42	NTP_transferase: Nucleotidyl transferase This Prosite entry is only a sub-family of the Pfam entry.
			2	PF01128	99.9	2e-21	3.7e-25	IspD: 2-C-methyl-D-erythritol 4-phosphate cytidylyltransferase
			3	PF12804	99.9	1.4e-21	2.7e-25	NTP_transf_3: MobA-like NTP transferase domain
M093_0658	(M093_RS03115) lipopolysaccharide cholinephosphotransferase LicD [Bacteroides uniformis str 3978 T3 i, WP_035447673.1, 2933..3760]
		CDD	1	cd07749	93.8	0.03	4.5e-06	NT_Pol-beta-like_1 Nucleotidyltransferase (NT) domain of an uncharacterized subgroup of the Pol beta-like NT superfamily. The Pol beta-like NT superfamily includes DNA polymerase beta and other family X DNA Polymerases, as well as Class I and Class II CCA-adding enzymes, RelA- and SpoT-like ppGpp synthetases and hydrolases, 2'5'-oligoadenylate (2-5A)synthetases, Escherichia coli adenylyltransfera…
			2	PRK13300	91.4	0.29	4.4e-05	tRNA CCA-pyrophosphorylase
		COG	1	COG3475	100	1.9e-40	7.4e-44	LPS biosynthesis protein
			2	COG3475	97.4	3e-06	1.2e-09	LPS biosynthesis protein
		PDB70	1	4wqk_A	98.6	3.3e-08	4.2e-12	2''-aminoglycoside nucleotidyltransferase; antibiotic resistance, aminoglycosides, kanamycin, nucleotidylyltransferase
			2	2fcl_A	98.5	1.2e-07	1.6e-11	Hypothetical protein TM1012; putative nucleotidyltransferase, structural genomics, joint for structural genomics, JCSG
			3	4wh5_A	98.2	4.9e-07	6.6e-11	Lincosamide resistance protein; structural genomics, antibiotic resistance, center for struc genomics of infectious diseases (csgid)
		PfamA28	1	PF04991	100	1.3e-43	2.7e-47	LicD: LicD family
			2	PF10706	98.9	1.6e-09	3.1e-13	Aminoglyc_resit: Aminoglycoside-2''-adenylyltransferase
			3	PF14907	96.1	0.0053	1.1e-06	NTP_transf_5: Uncharacterised nucleotidyltransferase
M093_0659	(M093_RS03120) hypothetical protein [Bacteroides uniformis str 3978 T3 i, WP_005825959.1, complement(3782..4699)]
		CDD	1	cd02510	100	1.6e-44	2.3e-48	pp-GalNAc-T pp-GalNAc-T initiates the formation of mucin-type O-linked glycans. UDP-GalNAc: polypeptide alpha-N-acetylgalactosaminyltransferases (pp-GalNAc-T) initiate the formation of mucin-type, O-linked glycans by catalyzing the transfer of alpha-N-acetylgalactosamine (GalNAc) from UDP-GalNAc to hydroxyl groups of Ser or Thr residues of core proteins to form the Tn antigen (GalNAc-a-1-O-Ser/Th…
			2	TIGR03965	100	3.4e-36	4.7e-40	glycosyltransferase_Rv0696_family mycofactocin system glycosyltransferase. Members of this protein family are putative glycosyltransferases, members of pfam00535 (glycosyl transferase family 2). Members appear mostly in the Actinobacteria, where they appear to be part of a system for converting a precursor peptide (TIGR03969) into a novel redox carrier designated mycofactocin. A radical SAM enzym…
			3	cd06427	100	1.3e-33	1.9e-37	CESA_like_2 CESA_like_2 is a member of the cellulose synthase superfamily. The cellulose synthase (CESA) superfamily includes a wide variety of glycosyltransferase family 2 enzymes that share the common characteristic of catalyzing the elongation of polysaccharide chains. The members include cellulose synthase catalytic subunit, chitin synthase, Glucan Biosynthesis protein and other families of C…
		COG	1	COG1216	100	2e-35	7.6e-39	Predicted glycosyltransferases
			2	COG1215	99.9	1.2e-26	4.6e-30	Glycosyltransferases, probably involved in cell wall biogenesis
			3	COG0463	99.8	3.6e-19	1.4e-22	WcaA Glycosyltransferases involved in cell wall biogenesis
		PDB70	1	1xhb_A	100	1.5e-41	1.8e-45	Polypeptide N-acetylgalactosaminyltransferase 1; glycosyltransferase-A (GT-A)
			2	5ajo_A	100	1.5e-40	1.7e-44	Polypeptide N-acetylgalactosaminyltransferase 2; transferase, AFM, SAXS, lectin domain, coarse-grained model, glycopeptides, inactive form, active form, compact form, EX form
			3	2d7i_A	100	2.3e-39	2.7e-43	Polypeptide N-acetylgalactosaminyltransferase 10; beta trefoil, rossmann fold
		PfamA28	1	PF10111	100	9.8e-32	1.8e-35	Glyco_tranf_2_2: Glycosyltransferase like family 2
			2	PF13641	100	4.9e-32	9.2e-36	Glyco_tranf_2_3: Glycosyltransferase like family 2
			3	PF00535	99.9	3.9e-27	7.3e-31	Glycos_transf_2: Glycosyl transferase family 2
M093_0660	(M093_RS03125) glycosyl transferase 9 [Bacteroides uniformis str 3978 T3 i, WP_035447675.1, 5008..6006]
		CDD	1	TIGR02195	100	1.7e-67	2.5e-71	ADP-heptose--LPS_heptosyltransferase_2 lipopolysaccharide heptosyltransferase II. This family consists of examples of ADP-heptose:LPS heptosyltransferase II, an enzyme of LPS inner core region biosynthesis. LPS, composed of lipid A, a core region, and O antigen, is found in the outer membrane of Gram-negative bacteria. [Cell envelope, Biosynthesis and degradation of surface polysaccharides and li…
			2	PRK10916	100	8.8e-65	1.3e-68	ADP-heptose:LPS heptosyltransferase II
			3	PRK10422	100	5.6e-64	8.3e-68	lipopolysaccharide core biosynthesis protein
		COG	1	COG0859	100	5.6e-57	2.2e-60	RfaF ADP-heptose:LPS heptosyltransferase
			2	COG2327	98	0.00023	8.8e-08	WcaK Polysaccharide pyruvyl transferase family protein
			3	COG3980	97.4	0.0035	1.4e-06	spsG Spore coat polysaccharide biosynthesis protein, predicted glycosyltransferase
		PDB70	1	1psw_A	100	5.6e-55	6.9e-59	ADP-heptose LPS heptosyltransferase II; structural genomics, NYSGXRC, LPS biosynthetic pathway, PSI, protein structure initiative
			2	3tov_A	100	4.1e-53	5.1e-57	Glycosyl transferase family 9; structural genomics, PSI-BIOL protein structure initiative, midwest center for structural genomics, MCSG
			3	2gt1_A	100	1.1e-51	1.4e-55	Lipopolysaccharide heptosyltransferase-1; GT-B fold
		PfamA28	1	PF01075	100	9.7e-43	1.9e-46	Glyco_transf_9: Glycosyltransferase family 9 (heptosyltransferase)
			2	PF02684	98.1	0.00012	2.4e-08	LpxB: Lipid-A-disaccharide synthetase
			3	PF04007	97.8	0.0031	6e-07	DUF354: Protein of unknown function (DUF354)
M093_0661	(M093_RS03130) bifunctional heptose 7-phosphate kinase/heptose 1-phosphate adenyltransferase [Bacteroides uniformis str 3978 T3 i, WP_035447677.1, complement(5987..7417)]
		CDD	1	PRK11316	100	2.9e-69	4.2e-73	bifunctional heptose 7-phosphate kinase/heptose 1-phosphate adenyltransferase
			2	TIGR02198	100	3.6e-47	5.2e-51	Uncharacterized_sugar_kinase_BU060 rfaE bifunctional protein, domain I. RfaE is a protein involved in the biosynthesis of ADP-L-glycero-D-manno-heptose, a precursor for LPS inner core biosynthesis. RfaE is a bifunctional protein in E. coli, and separate proteins in some other genome. The longer, N-terminal domain I (this family) is suggested to act in D-glycero-D-manno-heptose 1-phosphate biosynt…
			3	cd01172	100	4.4e-43	6.4e-47	RfaE_like RfaE encodes a bifunctional ADP-heptose synthase involved in the biosynthesis of the lipopolysaccharide (LPS) core precursor ADP-L-glycero-D-manno-heptose. LPS plays an important role in maintaining the structural integrity of the bacterial outer membrane of gram-negative bacteria. RfaE consists of two domains, a sugar kinase domain, represented here, and a domain belonging to the cytid…
		COG	1	COG2870	100	5.2e-76	2e-79	RfaE ADP-heptose synthase, bifunctional sugar kinase/adenylyltransferase
			2	COG1105	100	1.1e-37	4.4e-41	FruK Fructose-1-phosphate kinase and related fructose-6-phosphate kinase (PfkB)
			3	COG0524	100	3e-37	1.2e-40	RbsK Sugar kinases, ribokinase family
		PDB70	1	4e84_A	100	1.5e-44	1.9e-48	D-beta-D-heptose 7-phosphate kinase; LPS-heptose biosynthesis, beta-clAsp dimerization region, PF carbohydrate kinase, phosphorylation
			2	1rkd_A	100	1.7e-42	2.1e-46	Ribokinase; carbohydrate kinase, ribose, nucleotide binding, transferase
			3	4xda_A	100	4.9e-42	5.9e-46	Ribokinase; ribose
		PfamA28	1	PF00294	100	1.4e-37	2.8e-41	PfkB: pfkB family carbohydrate kinase
			2	PF06574	99.8	7.2e-22	1.4e-25	FAD_syn: FAD synthetase
			3	PF01467	99.7	1.9e-17	3.7e-21	CTP_transf_like: Cytidylyltransferase-like
M093_0662	(M093_RS03135) D,D-heptose 1,7-bisphosphate phosphatase [Bacteroides uniformis str 3978 T3 i, WP_035447678.1, complement(7414..7902)]
		CDD	1	TIGR01261	100	1.5e-34	2.1e-38	Includes:_Histidinol-phosphatase histidinol-phosphatase. This model describes histidinol phosphatase. All known examples in the scope of this model are bifunctional proteins with a histidinol phosphatase domain followed by an imidazoleglycerol-phosphate dehydratase domain. These enzymatic domains catalyze the ninth and seventh steps, respectively, of histidine biosynthesis. [Amino acid biosynthes…
			2	PRK08942	100	2.3e-34	3.2e-38	D,D-heptose 1,7-bisphosphate phosphatase
			3	TIGR00213	100	8.6e-34	1.2e-37	Hypothetical_protein_yaeD. D,D-heptose 1,7-bisphosphate phosphatase. This family of proteins formerly designated yaeD resembles the histidinol phosphatase domain of the bifunctional protein HisB. The member from E. coli has been characterized as D,D-heptose 1,7-bisphosphate phosphatase, GmhB, involved in inner core LPS assembly (). [Cell envelope, Biosynthesis and degradation of surface polysacch…
		COG	1	COG0241	100	5.6e-32	2.2e-35	HisB Histidinol phosphatase and related phosphatases
			2	COG0546	100	4.8e-30	1.9e-33	Gph Predicted phosphatases
			3	COG0637	100	5e-30	1.9e-33	Predicted phosphatase/phosphohexomutase
		PDB70	1	3l8h_A	100	2.1e-32	2.4e-36	Putative haloacid dehalogenase-like hydrolase; HAD superfamily, GMHB, D-glycero-D-manno-heptose-1, 7-bispho phosphatase
			2	2fpr_A	100	4.9e-31	5.7e-35	Histidine biosynthesis bifunctional protein HISB; histidinola phosphate phosphatase, bifunctional enzyme structural genomics
			3	2gmw_A	100	3.4e-30	3.9e-34	D,D-heptose 1,7-bisphosphate phosphatase; Zn-binding protein, hydrolase
		PfamA28	1	PF13419	99.9	2.3e-26	4.3e-30	HAD_2: Haloacid dehalogenase-like hydrolase
			2	PF08645	99.9	6.5e-25	1.2e-28	PNK3P: Polynucleotide kinase 3 phosphatase
			3	PF12689	99.8	4.5e-20	8.5e-24	Acid_PPase: Acid Phosphatase
M093_0663	(M093_RS03140) phosphoheptose isomerase [Bacteroides uniformis str 3978 T3 i, WP_022401853.1, complement(7895..8476)]
		CDD	1	PRK10886	100	1.1e-35	1.6e-39	DnaA initiator-associating protein DiaA
			2	PRK13936	100	5.2e-34	7.6e-38	phosphoheptose isomerase
			3	PRK13937	100	3.9e-33	5.6e-37	phosphoheptose isomerase
		COG	1	COG0279	100	6.3e-33	2.4e-36	GmhA Phosphoheptose isomerase
			2	COG1737	100	2.3e-29	9e-33	RpiR Transcriptional regulators
			3	COG0794	99.9	1.8e-26	7.1e-30	GutQ Predicted sugar phosphate isomerase involved in capsule formation
		PDB70	1	2i2w_A	100	2.2e-33	2.7e-37	Phosphoheptose isomerase; lipopolysaccharide biosynthesis
			2	1x92_A	100	3.9e-33	4.8e-37	APC5045, phosphoheptose isomerase; midwest centre for structural genomics, SIS domain, A/B protein, lipopolysaccharide biosynthesis, PSI
			3	2xbl_A	100	5.1e-33	6.3e-37	Phosphoheptose isomerase; capsule
		PfamA28	1	PF13580	99.9	3.5e-23	6.7e-27	SIS_2: SIS domain
			2	PF01380	99.9	5.7e-22	1.1e-25	SIS: SIS domain SIS domain web page.
			3	PF10740	99.1	4e-09	7.6e-13	DUF2529: Domain of unknown function (DUF2529)
M093_0664	(M093_RS03145) hypothetical protein [Bacteroides uniformis str 3978 T3 i, WP_005825949.1, complement(8513..9262)]
		CDD	1	cd13973	100	8.5e-36	1.2e-39	PK_MviN-like Pseudokinase domain of the peptidoglycan biosynthetic protein MviN. The pseudokinase domain shows similarity to protein kinases but lacks crucial residues for catalytic activity. This family is composed of the mycobacterial protein MviN and similar proteins. MviN is an integral membrane protein that is essential for growth and is required for cell wall integrity and peptidogylcan (PG…
			2	cd05629	100	1.5e-35	2.2e-39	STKc_NDR_like_fungal Catalytic domain of Fungal Nuclear Dbf2-Related kinase-like Serine/Threonine Kinases. STKs catalyze the transfer of the gamma-phosphoryl group from ATP to serine/threonine residues on protein substrates. This group is composed of fungal NDR-like proteins including Saccharomyces cerevisiae CBK1 (or CBK1p), Schizosaccharomyces pombe Orb6 (or Orb6p), Ustilago maydis Ukc1 (or Ukc…
			3	cd14209	100	6.3e-35	9.1e-39	STKc_PKA Catalytic subunit of the Serine/Threonine Kinase, cAMP-dependent protein kinase. STKs catalyze the transfer of the gamma-phosphoryl group from ATP to serine/threonine residues on protein substrates. The inactive PKA holoenzyme is a heterotetramer composed of two phosphorylated and active catalytic subunits with a dimer of regulatory (R) subunits. Activation is achieved through the bindin…
		COG	1	COG3642	99.9	7.7e-21	3e-24	Mn2+-dependent serine/threonine protein kinase
			2	COG0515	99.7	1.4e-16	5.3e-20	SPS1 Serine/threonine protein kinase
			3	COG0478	99.5	1.2e-14	4.5e-18	RIO-like serine/threonine protein kinase fused to N-terminal HTH domain
		PDB70	1	4lgd_A	100	2.5e-36	3e-40	Serine/threonine-protein kinase 3; hippo, MST autoactivation, sarah domain, dimerization signaling protein
			2	3txo_A	100	3.3e-36	4e-40	PKC-L, NPKC-ETA, protein kinase C ETA type; phosphotransferase, transferase-transferase inhibito
			3	4euu_A	100	1.5e-35	1.7e-39	Serine/threonine-protein kinase TBK1; ATP binding, phosphorylation, transferase-transferas inhibitor complex
		PfamA28	1	PF00069	100	7.4e-29	1.4e-32	Pkinase: Protein kinase domain Protein kinase
			2	PF07714	99.9	2.3e-27	4.4e-31	Pkinase_Tyr: Protein tyrosine kinase Protein kinase
			3	PF06293	99.8	1.2e-17	2.3e-21	Kdo: Lipopolysaccharide kinase (Kdo/WaaP) family
M093_0666	(M093_RS03150) hypothetical protein [Bacteroides uniformis str 3978 T3 i, WP_005825948.1, complement(9346..11160)]
		CDD	1	PRK12363	100	1.9e-43	2.7e-47	phosphoglycerol transferase I
			2	PRK03776	100	1e-40	1.5e-44	phosphoglycerol transferase I
			3	TIGR03417	100	2.3e-40	3.5e-44	chol_sulfatase choline-sulfatase.
		COG	1	COG1368	100	2e-46	7.8e-50	MdoB Phosphoglycerol transferase and related proteins, alkaline phosphatase superfamily
			2	COG3083	100	3e-35	1.2e-38	Predicted hydrolase of alkaline phosphatase superfamily
			3	COG3119	100	1.2e-32	4.7e-36	AslA Arylsulfatase A and related enzymes
		PDB70	1	2w5q_A	100	3.9e-51	4.9e-55	Processed glycerol phosphate lipoteichoic acid synthase; transmembrane, cell WALL biogenesis/degradation, LTAS, membrane, secreted
			2	2w8d_A	100	8.9e-51	1.1e-54	Processed glycerol phosphate lipoteichoic acid SY; transferase, phosphatase, cell membrane, transmembrane, LTA, membrane, secreted, cell WALL
			3	4uor_A	100	1.6e-50	2e-54	LMO0927 protein, lipoteichoic acid synthase; transferase, lipoteichoic acid synthesis, cell WALL, LTAS, G positive
		PfamA28	1	PF00884	100	1.6e-38	3.2e-42	Sulfatase: Sulfatase
			2	PF02995	99.6	2.4e-15	4.7e-19	DUF229: Protein of unknown function (DUF229)
			3	PF01663	99.4	1.5e-13	3e-17	Phosphodiest: Type I phosphodiesterase / nucleotide pyrophosphatase
M093_0668	(M093_RS03155) CDP-glycerol glycerophosphotransferase [Bacteroides uniformis str 3978 T3 i, WP_035447680.1, 11422..12486]
		CDD	1	TIGR03999	100	6.4e-34	8.9e-38	thiol_BshA N-acetyl-alpha-D-glucosaminyl L-malate synthase BshA. Members of this protein family are BshA, a glycosyltransferase required for bacillithiol biosynthesis. This enzyme combines UDP-GlcNAc and L-malate to form N-acetyl-alpha-D-glucosaminyl L-malate synthase. Bacillithiol is a low-molecular-weight thiol, an analog of glutathione and mycothiol, and is found largely in the Firmicutes. [Bi…
			2	PRK15427	100	4.2e-34	5.9e-38	colanic acid biosynthesis glycosyltransferase WcaL
			3	cd04962	100	3.1e-33	4.3e-37	GT1_like_5 This family is most closely related to the GT1 family of glycosyltransferases. Glycosyltransferases catalyze the transfer of sugar moieties from activated donor molecules to specific acceptor molecules, forming glycosidic bonds. The acceptor molecule can be a lipid, a protein, a heterocyclic compound, or another carbohydrate residue. This group of glycosyltransferases is most closely r…
		COG	1	COG1887	99.8	6.7e-17	2.6e-20	TagB Putative glycosyl/glycerophosphate transferases involved in teichoic acid biosynthesis TagF/TagB/EpsJ/RodC
			2	COG0297	99.6	2.4e-14	9.3e-18	GlgA Glycogen synthase
			3	COG0438	99.6	8.3e-14	3.2e-17	RfaG Glycosyltransferase
		PDB70	1	4n9w_A	100	3.3e-34	3.8e-38	GDP-mannose-dependent alpha-(1-2)-phosphatidylino mannosyltransferase; GT-B
			2	2jjm_A	100	1e-32	1.2e-36	Glycosyl transferase, group 1 family protein; anthrax, nucleotide, carbohydrate
			3	3c48_A	100	1.3e-31	1.5e-35	Predicted glycosyltransferases; retaining glycosyltransferase, beta alpha beta, substrate AS catalysis
		PfamA28	1	PF04464	99.9	1.4e-24	2.5e-28	Glyphos_transf: CDP-Glycerol:Poly(glycerophosphate) glycerophosphotransferase
			2	PF00534	99.9	1.8e-22	3.3e-26	Glycos_transf_1: Glycosyl transferases group 1
			3	PF13692	99.6	1.4e-16	2.6e-20	Glyco_trans_1_4: Glycosyl transferases group 1
M093_0669	(M093_RS03160) glycosyl transferase family 2 [Bacteroides uniformis str 3978 T3 i, WP_009037395.1, 12499..13509]
		CDD	1	PRK10073	100	1.3e-45	1.9e-49	putative glycosyl transferase
			2	cd06913	100	1.7e-37	2.5e-41	beta3GnTL1_like Beta 1, 3-N-acetylglucosaminyltransferase is essential for the formation of poly-N-acetyllactosamine . This family includes human Beta3GnTL1 and related eukaryotic proteins. Human Beta3GnTL1 is a putative beta-1,3-N-acetylglucosaminyltransferase. Beta3GnTL1 is expressed at various levels in most of tissues examined. Beta 1, 3-N-acetylglucosaminyltransferase has been found to be es…
			3	PRK10063	100	3.6e-36	5.3e-40	putative glycosyl transferase
		COG	1	COG1216	99.9	7.7e-27	3.1e-30	Predicted glycosyltransferases
			2	COG1215	99.9	1.9e-25	7.5e-29	Glycosyltransferases, probably involved in cell wall biogenesis
			3	COG0463	99.9	1.1e-22	4.5e-26	WcaA Glycosyltransferases involved in cell wall biogenesis
		PDB70	1	3bcv_A	100	8.3e-44	1e-47	Putative glycosyltransferase protein; protein structure initiative II, PSI-II NYSGXRC, structural genomics
			2	1qg8_A	100	2.8e-38	3.5e-42	Protein (spore coat polysaccharide biosynthesis P SPSA); glycosyltransferase, transferase
			3	3l7i_A	100	4.3e-37	5.4e-41	Teichoic acid biosynthesis protein F; GT-B fold, monotopic membrane protein, structural protein
		PfamA28	1	PF00535	100	3.4e-29	6.7e-33	Glycos_transf_2: Glycosyl transferase family 2
			2	PF13641	99.9	9.8e-28	1.9e-31	Glyco_tranf_2_3: Glycosyltransferase like family 2
			3	PF10111	99.9	3.1e-26	6.1e-30	Glyco_tranf_2_2: Glycosyltransferase like family 2
M093_0670	(M093_RS03165) LPS biosynthesis protein [Bacteroides uniformis str 3978 T3 i, WP_009037394.1, 13529..14605]
		CDD	1	cd11579	100	6e-102	8e-106	Glyco_tran_WbsX Glycosyl hydrolase family 99-like domain of WbsX-like glycosyltransferases. Members of this domain family are found in proteins within O-antigen biosynthesis clusters in Gram negative bacteria, where they may function as glycosyl hydrolases and typically co-occur with glycosyltransferase domains. They bear resemblance to GH71 and the GH99 family of alpha-1,2-mannosidases and may s…
			2	cd11575	100	3.3e-65	5e-69	GH99_GH71_like_3 Uncharacterized glycoside hydrolase family 99-like domain. This family of putative glycoside hydrolases resembles glycosyl hydrolase families 71 and 99 (following the CAZY nomenclature) and may share a similar catalytic site and mechanism.
			3	cd11574	100	8.4e-64	1.3e-67	GH99 Glycoside hydrolase family 99, an endo-alpha-1,2-mannosidase. This family of glycoside hydrolases 99 (following the CAZY nomenclature) includes endo-alpha-1,2-mannosidase (EC 3.2.1.130), which is an important membrane-associated eukaryotic enzyme involved in the maturation of N-linked glycans. Specifically, it cleaves mannoside linkages internal to N-linked glycan chains by hydrolyzing an al…
		COG	1	COG3754	99.8	2.2e-23	8.5e-27	RgpF Lipopolysaccharide biosynthesis protein
			2	COG3142	93.3	0.059	2.3e-05	CutC Uncharacterized protein involved in copper resistance
		PDB70	1	4v28_A	100	2.8e-72	3.5e-76	Glycosyl hydrolase family 71; GH99, CAZY, mannan, polysaccharide utilisation, enzyme-carbohydrate interaction, substrate COM
			2	4acy_A	100	1.2e-70	1.6e-74	Endo-alpha-mannosidase; hydrolase, endomannosidase, glycoside hydrolase, CAZY, enzyme-carbohydrate interaction, mannose
		PfamA28	1	PF14307	100	5e-98	1e-101	Glyco_tran_WbsX: Glycosyltransferase WbsX
			2	PF16317	100	1.6e-61	3.1e-65	Glyco_hydro_99: Glycosyl hydrolase family 99
			3	PF03659	100	5e-35	9.9e-39	Glyco_hydro_71: Glycosyl hydrolase family 71
M093_0673	(M093_RS03175) glycosyl transferase [Bacteroides uniformis str 3978 T3 i, WP_009037392.1, 15546..16829]
		CDD	1	TIGR03087	100	1.7e-48	2.3e-52	stp1 sugar transferase, PEP-CTERM/EpsH1 system associated. Members of this family include a match to the pfam00534 Glycosyl transferases group 1 domain. Nearly all are found in species that encode the PEP-CTERM/exosortase system predicted to act in protein sorting in a number of Gram-negative bacteria. In particular, these transferases are found proximal to a particular variant of exosortase, Eps…
			2	TIGR04063	100	2.6e-46	3.5e-50	Glycosyl_transferase_group_1 PEP-CTERM/exosortase A-associated glycosyltransferase, Daro_2409 family. PEP-CTERM/exosortase is a protein-sorting system associated with exopolysaccharide production. Members of this protein family are group 1 glycosyltransferases (see pfam00534) in which the overwhelming majority occur in species with the EpsH1 form of exosortase (see TIGR03109), and usually co-clus…
			3	cd03796	100	7.4e-46	1e-49	GT1_PIG-A_like This family is most closely related to the GT1 family of glycosyltransferases. Phosphatidylinositol glycan-class A (PIG-A), an X-linked gene in humans, is necessary for the synthesis of N-acetylglucosaminyl-phosphatidylinositol, a very early intermediate in glycosyl phosphatidylinositol (GPI)-anchor biosynthesis. The GPI-anchor is an important cellular structure that facilitates th…
		COG	1	COG0297	99.9	2.7e-24	1e-27	GlgA Glycogen synthase
			2	COG0438	99.8	5.9e-19	2.3e-22	RfaG Glycosyltransferase
			3	COG0707	99.5	1.8e-12	6.9e-16	MurG UDP-N-acetylglucosamine:LPS N-acetylglucosamine transferase
		PDB70	1	4n9w_A	100	9.4e-47	1.1e-50	GDP-mannose-dependent alpha-(1-2)-phosphatidylino mannosyltransferase; GT-B
			2	3okp_A	100	7e-45	7.9e-49	GDP-mannose-dependent alpha-(1-6)-phosphatidylino monomannoside mannosyltransferase...; GT-B fold, alpha-mannosyltransferase
			3	3c48_A	100	1.2e-44	1.3e-48	Predicted glycosyltransferases; retaining glycosyltransferase, beta alpha beta, substrate AS catalysis
		PfamA28	1	PF00534	99.9	3.5e-25	6.4e-29	Glycos_transf_1: Glycosyl transferases group 1
			2	PF13692	99.8	8.9e-21	1.6e-24	Glyco_trans_1_4: Glycosyl transferases group 1
			3	PF13524	99.6	1.4e-15	2.6e-19	Glyco_trans_1_2: Glycosyl transferases group 1
M093_0674	(M093_RS03180) hypothetical protein [Bacteroides uniformis str 3978 T3 i, WP_035447682.1, 16842..17717]
		CDD	1	cd02510	100	1.6e-33	2.4e-37	pp-GalNAc-T pp-GalNAc-T initiates the formation of mucin-type O-linked glycans. UDP-GalNAc: polypeptide alpha-N-acetylgalactosaminyltransferases (pp-GalNAc-T) initiate the formation of mucin-type, O-linked glycans by catalyzing the transfer of alpha-N-acetylgalactosamine (GalNAc) from UDP-GalNAc to hydroxyl groups of Ser or Thr residues of core proteins to form the Tn antigen (GalNAc-a-1-O-Ser/Th…
			2	TIGR03965	100	1.1e-30	1.6e-34	glycosyltransferase_Rv0696_family mycofactocin system glycosyltransferase. Members of this protein family are putative glycosyltransferases, members of pfam00535 (glycosyl transferase family 2). Members appear mostly in the Actinobacteria, where they appear to be part of a system for converting a precursor peptide (TIGR03969) into a novel redox carrier designated mycofactocin. A radical SAM enzym…
			3	cd06427	100	3.4e-30	4.9e-34	CESA_like_2 CESA_like_2 is a member of the cellulose synthase superfamily. The cellulose synthase (CESA) superfamily includes a wide variety of glycosyltransferase family 2 enzymes that share the common characteristic of catalyzing the elongation of polysaccharide chains. The members include cellulose synthase catalytic subunit, chitin synthase, Glucan Biosynthesis protein and other families of C…
		COG	1	COG1216	100	2e-28	7.9e-32	Predicted glycosyltransferases
			2	COG1215	99.9	8.3e-23	3.3e-26	Glycosyltransferases, probably involved in cell wall biogenesis
			3	COG0463	99.6	1.2e-16	4.6e-20	WcaA Glycosyltransferases involved in cell wall biogenesis
		PDB70	1	2nxv_A	100	6.6e-32	8.1e-36	ATP synthase subunits region ORF 6; majastridin, ATPase operon, glycosyl transferase, rossmann F sulphur SAD, transferase
			2	3bcv_A	100	1.4e-31	1.7e-35	Putative glycosyltransferase protein; protein structure initiative II, PSI-II NYSGXRC, structural genomics
			3	1qg8_A	100	9.9e-32	1.2e-35	Protein (spore coat polysaccharide biosynthesis P SPSA); glycosyltransferase, transferase
		PfamA28	1	PF13712	99.9	7.2e-28	1.4e-31	Glyco_tranf_2_5: Glycosyltransferase like family
			2	PF13641	99.9	1.1e-27	2.1e-31	Glyco_tranf_2_3: Glycosyltransferase like family 2
			3	PF10111	99.9	1.1e-26	2.2e-30	Glyco_tranf_2_2: Glycosyltransferase like family 2
M093_0675	(M093_RS03185) glycosyl transferase family 1 [Bacteroides uniformis str 3978 T3 i, WP_035447852.1, 17729..18868]
		CDD	1	TIGR03088	100	3.6e-53	5.1e-57	stp2 sugar transferase, PEP-CTERM/EpsH1 system associated. Members of this family include a match to the pfam00534 Glycosyl transferases group 1 domain. Nearly all are found in species that encode the PEP-CTERM/exosortase system predicted to act in protein sorting in a number of Gram-negative bacteria. In particular, these transferases are found proximal to a particular variant of exosortase, Eps…
			2	TIGR03999	100	6.9e-51	9.8e-55	thiol_BshA N-acetyl-alpha-D-glucosaminyl L-malate synthase BshA. Members of this protein family are BshA, a glycosyltransferase required for bacillithiol biosynthesis. This enzyme combines UDP-GlcNAc and L-malate to form N-acetyl-alpha-D-glucosaminyl L-malate synthase. Bacillithiol is a low-molecular-weight thiol, an analog of glutathione and mycothiol, and is found largely in the Firmicutes. [Bi…
			3	cd03796	100	4.3e-51	6e-55	GT1_PIG-A_like This family is most closely related to the GT1 family of glycosyltransferases. Phosphatidylinositol glycan-class A (PIG-A), an X-linked gene in humans, is necessary for the synthesis of N-acetylglucosaminyl-phosphatidylinositol, a very early intermediate in glycosyl phosphatidylinositol (GPI)-anchor biosynthesis. The GPI-anchor is an important cellular structure that facilitates th…
		COG	1	COG0297	99.9	2.5e-26	9.5e-30	GlgA Glycogen synthase
			2	COG0438	99.9	2.3e-24	8.8e-28	RfaG Glycosyltransferase
			3	COG0707	99.7	1.2e-14	4.7e-18	MurG UDP-N-acetylglucosamine:LPS N-acetylglucosamine transferase
		PDB70	1	4n9w_A	100	3e-53	3.5e-57	GDP-mannose-dependent alpha-(1-2)-phosphatidylino mannosyltransferase; GT-B
			2	2jjm_A	100	8.2e-50	9.6e-54	Glycosyl transferase, group 1 family protein; anthrax, nucleotide, carbohydrate
			3	2r60_A	100	4.4e-50	5.1e-54	Glycosyl transferase, group 1; rossmann-fold
		PfamA28	1	PF00534	100	9e-33	1.7e-36	Glycos_transf_1: Glycosyl transferases group 1
			2	PF13692	99.9	2.5e-22	4.8e-26	Glyco_trans_1_4: Glycosyl transferases group 1
			3	PF13524	99.7	5e-17	9.5e-21	Glyco_trans_1_2: Glycosyl transferases group 1
M093_0676	(M093_RS03190) glycosyl transferase family 2 [Bacteroides uniformis str 3978 T3 i, WP_035447684.1, 18884..19858]
		CDD	1	PRK10073	100	6.7e-45	9.9e-49	putative glycosyl transferase
			2	cd06913	100	1.6e-37	2.4e-41	beta3GnTL1_like Beta 1, 3-N-acetylglucosaminyltransferase is essential for the formation of poly-N-acetyllactosamine . This family includes human Beta3GnTL1 and related eukaryotic proteins. Human Beta3GnTL1 is a putative beta-1,3-N-acetylglucosaminyltransferase. Beta3GnTL1 is expressed at various levels in most of tissues examined. Beta 1, 3-N-acetylglucosaminyltransferase has been found to be es…
			3	PRK10063	100	2e-36	2.9e-40	putative glycosyl transferase
		COG	1	COG1216	99.9	1.2e-25	4.8e-29	Predicted glycosyltransferases
			2	COG1215	99.9	7.6e-25	3e-28	Glycosyltransferases, probably involved in cell wall biogenesis
			3	COG0463	99.9	5.5e-23	2.2e-26	WcaA Glycosyltransferases involved in cell wall biogenesis
		PDB70	1	3bcv_A	100	9.2e-44	1.2e-47	Putative glycosyltransferase protein; protein structure initiative II, PSI-II NYSGXRC, structural genomics
			2	1qg8_A	100	3e-38	3.7e-42	Protein (spore coat polysaccharide biosynthesis P SPSA); glycosyltransferase, transferase
			3	3l7i_A	100	1.5e-36	1.9e-40	Teichoic acid biosynthesis protein F; GT-B fold, monotopic membrane protein, structural protein
		PfamA28	1	PF00535	99.9	6.1e-29	1.2e-32	Glycos_transf_2: Glycosyl transferase family 2
			2	PF13641	99.9	7e-28	1.4e-31	Glyco_tranf_2_3: Glycosyltransferase like family 2
			3	PF10111	99.9	4e-25	7.7e-29	Glyco_tranf_2_2: Glycosyltransferase like family 2
M093_0677	(M093_RS03195) glycosyl transferase family 11 [Bacteroides uniformis str 3978 T3 i, WP_035447686.1, 19863..20774]
		CDD	1	cd11301	100	9.4e-45	1.4e-48	Fut1_Fut2_like Alpha-1,2-fucosyltransferase. Alpha-1,2-fucosyltransferases (Fut1, Fut2) catalyze the transfer of alpha-L-fucose to the terminal beta-D-galactose residue of glycoconjugates via an alpha-1,2-linkage, generating carbohydrate structures that exhibit H-antigenicity for blood-group carbohydrates. These structures also act as ligands for morphogenesis, the adhesion of microbes, and metas…
			2	cd11548	100	1e-28	1.5e-32	NodZ_like Alpha 1,6-fucosyltransferase similar to Bradyrhizobium NodZ. Bradyrhizobium NodZ is an alpha 1,6-fucosyltransferase involved in the biosynthesis of the nodulation factor, a lipo-chitooligosaccharide formed by three-to-six beta-1,4-linked N-acetyl-d-glucosamine (GlcNAc) residues and a fatty acid acyl group attached to the nitrogen atom at the non-reducing end. NodZ transfers L-fucose fro…
			3	cd11299	99.9	2e-25	3e-29	O-FucT_plant GDP-fucose protein O-fucosyltransferase, plant specific subfamily. Some members of this plant-specific family of O-fucosyltransferases have been annotated as auxin-independent growth promotors. The function of the protein seems unclear. O-fucosyltransferase-like proteins are GDP-fucose dependent enzymes with similarities to the family 1 glycosyltransferases (GT1). They are soluble ER…
		COG	1	COG0859	87.9	0.22	9e-05	RfaF ADP-heptose:LPS heptosyltransferase
			2	COG3980	36.2	16	0.0064	spsG Spore coat polysaccharide biosynthesis protein, predicted glycosyltransferase
		PDB70	1	2hhc_A	100	1.8e-35	2.3e-39	NODZ, nodulation fucosyltransferase NODZ; glycosyltransferase
			2	2de0_X	99.9	8.5e-23	1.1e-26	Alpha-(1,6)-fucosyltransferase; FUT8, glycosyltransferase, N-glycan, COR SH3 domain
			3	4ap5_A	99.9	3.9e-22	4.9e-26	GDP-fucose protein O-fucosyltransferase 2; GT-B, GT68
		PfamA28	1	PF01531	100	7.1e-44	1.4e-47	Glyco_transf_11: Glycosyl transferase family 11
			2	PF05830	99.7	1.7e-18	3.3e-22	NodZ: Nodulation protein Z (NodZ)
			3	PF10250	99.4	5.8e-13	1.2e-16	O-FucT: GDP-fucose protein O-fucosyltransferase
M093_0678	(M093_RS03200) hypothetical protein [Bacteroides uniformis str 3978 T3 i, WP_035447688.1, complement(20905..21528)]
		CDD	1	PRK15240	99.7	2.8e-16	4e-20	resistance to complement killing
			2	PRK09408	99.7	1.9e-15	2.6e-19	ompX outer membrane protein X
			3	PRK10959	99.6	1.4e-14	2e-18	outer membrane protein W
		COG	1	COG3637	99.4	3.4e-12	1.3e-15	Opacity protein and related surface antigens
			2	COG3047	99.2	1.6e-10	6.2e-14	OmpW Outer membrane protein W
			3	COG3637	96.2	0.0033	1.3e-06	Opacity protein and related surface antigens
		PDB70	1	3nb3_A	99.8	3.7e-18	4.3e-22	Outer membrane protein A; virus assembly, cementing protein, bacteriophage, SF6, shige beta-barrel, icosahedral, virus
			2	1qjp_A	99.5	2e-12	2.4e-16	Outer membrane protein A; HET: C8E
			3	3qra_A	99.5	1.8e-12	2.1e-16	AIL, attachment invasion locus protein; beta-barrel protein, attachment and invasion virulence, LAMI heparin, cell invasion
		PfamA28	1	PF13568	99.9	6.1e-24	1.2e-27	OMP_b-brl_2: Outer membrane protein beta-barrel domain
			2	PF13505	99.8	8.1e-19	1.5e-22	OMP_b-brl: Outer membrane protein beta-barrel domain
			3	PF06316	99.5	7.8e-13	1.5e-16	Ail_Lom: Enterobacterial Ail/Lom protein
M093_0679	(M093_RS03205) hypothetical protein [Bacteroides uniformis str 3978 T3 i, WP_035447690.1, complement(21648..23390)]
		CDD	1	TIGR02521	99.6	2.3e-14	3.4e-18	Uncharacterized_protein_HI_0366 type IV pilus biogenesis/stability protein PilW. Members of this family are designated PilF and PilW. This outer membrane protein is required both for pilus stability and for pilus function such as adherence to human cells. Members of this family contain copies of the TPR (tetratricopeptide repeat) domain.
			2	PRK11788	99.6	6.7e-13	1e-16	tetratricopeptide repeat protein
			3	TIGR00990	99.5	3.1e-13	4.6e-17	Mitochondrial_import_receptor_subunit_TOM70 mitochondrial precursor proteins import receptor (72 kDa mitochondrial outermembrane protein) (mitochondrial import receptor for the ADP/ATP carrier) (translocase of outermembrane tom70). [Transport and binding proteins, Amino acids, peptides and amines]
		COG	1	COG3063	99.4	3.6e-12	1.4e-15	PilF Tfp pilus assembly protein PilF
			2	COG3063	99.3	5.8e-12	2.3e-15	PilF Tfp pilus assembly protein PilF
			3	COG2956	99	4e-08	1.5e-11	Predicted N-acetylglucosaminyl transferase
		PDB70	1	3sf4_A	99.9	1.1e-24	1.3e-28	G-protein-signaling modulator 2; tetratricopeptide repeat, TPR, cell polarity, asymmetric CEL division, mitotic spindle orientation
			2	3ro2_A	99.9	8.6e-25	1.1e-28	PINS homolog, G-protein-signaling modulator 2; TPR repeat, protein-protein interaction, protein-binding, PR binding
			3	4jhr_A	99.9	4.5e-24	5.6e-28	PINS homolog, G-protein-signaling modulator 2; TPR motifs, goloco tandem motifs, asymmetric cell division, goloco, signaling protein
		PfamA28	1	PF14938	99.5	2.3e-12	4.6e-16	SNAP: Soluble NSF attachment protein, SNAP
			2	PF14938	99.4	3.1e-12	6.1e-16	SNAP: Soluble NSF attachment protein, SNAP
			3	PF13424	99.2	2.3e-11	4.6e-15	TPR_12: Tetratricopeptide repeat
M093_0680	(M093_RS03210) antibiotic ABC transporter ATP-binding protein [Bacteroides uniformis str 3978 T3 i, WP_005825904.1, 23699..25537]
		CDD	1	TIGR00958	100	3.3e-98	5e-102	Antigen_peptide_transporter_2 Conjugate Transporter-2 (CT2) Family protein. [Transport and binding proteins, Other]
			2	PRK10789	100	3.1e-97	5e-101	putative multidrug transporter membrane\ATP-binding components
			3	PRK13657	100	9.4e-97	1e-100	cyclic beta-1,2-glucan ABC transporter
		COG	1	COG2274	100	2e-105	8e-109	SunT ABC-type bacteriocin/lantibiotic exporters, contain an N-terminal double-glycine peptidase domain
			2	COG1132	100	4e-95	1.6e-98	MdlB ABC-type multidrug transport system, ATPase and permease components
			3	COG4988	100	3.5e-94	1.4e-97	CydD ABC-type transport system involved in cytochrome bd biosynthesis, ATPase and permease components
		PDB70	1	4ry2_A	100	5e-100	6e-104	ABC-type bacteriocin transporter; C39 peptidase, ABC transporter, BI- functional ABC transporter
			2	4a82_A	100	1.1e-98	1e-102	Cystic fibrosis transmembrane conductance regulat; CFTR, ION channel, transport protein, casse protein
			3	3b5x_A	100	1.2e-93	1.5e-97	Lipid A export ATP-binding/permease protein MSBA; ABC transporter, lipid flippase, hydrolase, inner membrane, lipid transport, membrane
		PfamA28	1	PF00005	100	1.5e-34	2.9e-38	ABC_tran: ABC transporter This structure is on hold until Dec 1999
			2	PF00664	100	3.8e-26	7.6e-30	ABC_membrane: ABC transporter transmembrane region
			3	PF02463	99.6	9.3e-17	1.8e-20	SMC_N: RecF/RecN/SMC N terminal domain

## Sheet: (I) B. uniformis str 3978 T3 ii
Table S3I. B. uniformis str 3978 T3 ii
gene name	annotation	database	hit no.	hit accession	probability	e-value	p-value	description
M094_0020	(M094_RS06760) mannosyltransferase [Bacteroides uniformis str 3978 T3 ii, WP_008662066.1, 1..1146]
		CDD	1	cd03796	100	5.7e-51	8.4e-55	GT1_PIG-A_like This family is most closely related to the GT1 family of glycosyltransferases. Phosphatidylinositol glycan-class A (PIG-A), an X-linked gene in humans, is necessary for the synthesis of N-acetylglucosaminyl-phosphatidylinositol, a very early intermediate in glycosyl phosphatidylinositol (GPI)-anchor biosynthesis. The GPI-anchor is an important cellular structure that facilitates th…
			2	TIGR04063	100	6e-50	8.8e-54	Glycosyl_transferase_group_1 PEP-CTERM/exosortase A-associated glycosyltransferase, Daro_2409 family. PEP-CTERM/exosortase is a protein-sorting system associated with exopolysaccharide production. Members of this protein family are group 1 glycosyltransferases (see pfam00534) in which the overwhelming majority occur in species with the EpsH1 form of exosortase (see TIGR03109), and usually co-clus…
			3	TIGR03449	100	2.2e-50	3.2e-54	mycothiol_MshA D-inositol-3-phosphate glycosyltransferase. Members of this protein family, found exclusively in the Actinobacteria, are MshA, the glycosyltransferase of mycothiol biosynthesis. Mycothiol replaces glutathione in these species.
		COG	1	COG0297	100	3.7e-28	1.4e-31	GlgA Glycogen synthase
			2	COG0438	99.9	2e-22	8.1e-26	RfaG Glycosyltransferase
			3	COG0707	99.3	1.9e-09	7.4e-13	MurG UDP-N-acetylglucosamine:LPS N-acetylglucosamine transferase
		PDB70	1	4n9w_A	100	8.2e-52	1e-55	GDP-mannose-dependent alpha-(1-2)-phosphatidylino mannosyltransferase; GT-B
			2	3c48_A	100	3.3e-49	4e-53	Predicted glycosyltransferases; retaining glycosyltransferase, beta alpha beta, substrate AS catalysis
			3	3fro_A	100	4.8e-49	6e-53	GLGA glycogen synthase; glycosyltransferase family, UDP/ADP-glucose-glycogen synthas rossman folds, transferase
		PfamA28	1	PF00534	100	1.2e-30	2.2e-34	Glycos_transf_1: Glycosyl transferases group 1
			2	PF13692	99.7	3.8e-19	7.4e-23	Glyco_trans_1_4: Glycosyl transferases group 1
			3	PF13439	99.7	2.4e-17	4.6e-21	Glyco_transf_4: Glycosyltransferase Family 4
M094_0021	(M094_RS06765) aspartate aminotransferase [Bacteroides uniformis str 3978 T3 ii, WP_008662064.1, 1150..2187]
		CDD	1	PRK01533	100	3.8e-55	5.3e-59	histidinol-phosphate aminotransferase
			2	PRK05166	100	9.5e-55	1.3e-58	histidinol-phosphate aminotransferase
			3	PLN03026	100	1.8e-54	2.5e-58	histidinol-phosphate aminotransferase
		COG	1	COG0079	100	8.3e-56	3.2e-59	HisC Histidinol-phosphate/aromatic aminotransferase and cobyric acid decarboxylase
			2	COG0436	100	3.5e-56	1.3e-59	Aspartate/tyrosine/aromatic aminotransferase
			3	COG1167	100	8.9e-49	3.4e-52	ARO8 Transcriptional regulators containing a DNA-binding HTH domain and an aminotransferase domain (MocR family) and their eukaryotic orthologs
		PDB70	1	3ffh_A	100	8.2e-51	9.5e-55	Histidinol-phosphate aminotransferase; APC88260, listeria in CLIP11262, structural genomics, PSI-2
			2	3get_A	100	9e-51	1e-54	Histidinol-phosphate aminotransferase; NP_281508.1, structural genomics, joint center for structural genomics
			3	3euc_A	100	2.1e-50	2.4e-54	Histidinol-phosphate aminotransferase 2; YP_297314.1, structur genomics, joint center for structural genomics, JCSG
		PfamA28	1	PF00155	100	6.7e-48	1.2e-51	Aminotran_1_2: Aminotransferase class I and II 1-aminocyclopropane-1-carboxylate synthase signature aspartate aminotransferase signature
			2	PF00266	100	1.5e-28	2.8e-32	Aminotran_5: Aminotransferase class-V
			3	PF12897	100	3.4e-27	6.5e-31	Aminotran_MocR: Alanine-glyoxylate amino-transferase
M094_0022	(M094_RS06770) hypothetical protein [Bacteroides uniformis str 3978 T3 ii, WP_005825963.1, 2184..2915]
		CDD	1	TIGR01105	100	1.4e-44	1.9e-48	UTP--glucose-1-phosphate_uridylyltransferase UTP-glucose-1-phosphate uridylyltransferase, non-catalytic GalF subunit. GalF is a non-catalytic subunit of the UTP-glucose pyrophosphorylase modulating the enzyme activity to increase the formation of UDP-glucose [Regulatory functions, Protein interactions]
			2	PRK10122	100	6.2e-44	8.7e-48	GalU regulator GalF
			3	PRK13389	100	1.9e-42	2.7e-46	UTP--glucose-1-phosphate uridylyltransferase subunit GalU
		COG	1	COG1209	100	7.1e-45	2.8e-48	RfbA dTDP-glucose pyrophosphorylase
			2	COG1208	100	4.8e-40	1.9e-43	GCD1 Nucleoside-diphosphate-sugar pyrophosphorylase involved in lipopolysaccharide biosynthesis/translation initiation factor 2B, gamma/epsilon subunits (eIF-2Bgamma/eIF-2Bepsilon)
			3	COG1207	100	4.5e-36	1.7e-39	GlmU N-acetylglucosamine-1-phosphate uridyltransferase (contains nucleotidyltransferase and I-patch acetyltransferase domains)
		PDB70	1	3juk_A	100	2.2e-38	2.6e-42	UDP-glucose pyrophosphorylase (GALU); transfer
			2	1iim_A	100	4.2e-37	5e-41	Glucose-1-phosphate thymidylyltransferase; HET: TTP
			3	4ho4_A	100	4.5e-37	5.3e-41	Glucose-1-phosphate thymidylyltransferase; nucleotide binding
		PfamA28	1	PF00483	100	8.6e-39	1.6e-42	NTP_transferase: Nucleotidyl transferase This Prosite entry is only a sub-family of the Pfam entry.
			2	PF01128	99.9	2e-21	3.7e-25	IspD: 2-C-methyl-D-erythritol 4-phosphate cytidylyltransferase
			3	PF12804	99.9	1.4e-21	2.7e-25	NTP_transf_3: MobA-like NTP transferase domain
M094_0023	(M094_RS06775) lipopolysaccharide cholinephosphotransferase LicD [Bacteroides uniformis str 3978 T3 ii, WP_035447673.1, 2933..3760]
		CDD	1	cd07749	93.8	0.03	4.5e-06	NT_Pol-beta-like_1 Nucleotidyltransferase (NT) domain of an uncharacterized subgroup of the Pol beta-like NT superfamily. The Pol beta-like NT superfamily includes DNA polymerase beta and other family X DNA Polymerases, as well as Class I and Class II CCA-adding enzymes, RelA- and SpoT-like ppGpp synthetases and hydrolases, 2'5'-oligoadenylate (2-5A)synthetases, Escherichia coli adenylyltransfera…
			2	PRK13300	91.4	0.29	4.4e-05	tRNA CCA-pyrophosphorylase
		COG	1	COG3475	100	1.9e-40	7.4e-44	LPS biosynthesis protein
			2	COG3475	97.4	3e-06	1.2e-09	LPS biosynthesis protein
		PDB70	1	4wqk_A	98.6	3.3e-08	4.2e-12	2''-aminoglycoside nucleotidyltransferase; antibiotic resistance, aminoglycosides, kanamycin, nucleotidylyltransferase
			2	2fcl_A	98.5	1.2e-07	1.6e-11	Hypothetical protein TM1012; putative nucleotidyltransferase, structural genomics, joint for structural genomics, JCSG
			3	4wh5_A	98.2	4.9e-07	6.6e-11	Lincosamide resistance protein; structural genomics, antibiotic resistance, center for struc genomics of infectious diseases (csgid)
		PfamA28	1	PF04991	100	1.3e-43	2.7e-47	LicD: LicD family
			2	PF10706	98.9	1.6e-09	3.1e-13	Aminoglyc_resit: Aminoglycoside-2''-adenylyltransferase
			3	PF14907	96.1	0.0053	1.1e-06	NTP_transf_5: Uncharacterised nucleotidyltransferase
M094_0024	(M094_RS06780) hypothetical protein [Bacteroides uniformis str 3978 T3 ii, WP_005825959.1, complement(3782..4699)]
		CDD	1	cd02510	100	1.6e-44	2.3e-48	pp-GalNAc-T pp-GalNAc-T initiates the formation of mucin-type O-linked glycans. UDP-GalNAc: polypeptide alpha-N-acetylgalactosaminyltransferases (pp-GalNAc-T) initiate the formation of mucin-type, O-linked glycans by catalyzing the transfer of alpha-N-acetylgalactosamine (GalNAc) from UDP-GalNAc to hydroxyl groups of Ser or Thr residues of core proteins to form the Tn antigen (GalNAc-a-1-O-Ser/Th…
			2	TIGR03965	100	3.4e-36	4.7e-40	glycosyltransferase_Rv0696_family mycofactocin system glycosyltransferase. Members of this protein family are putative glycosyltransferases, members of pfam00535 (glycosyl transferase family 2). Members appear mostly in the Actinobacteria, where they appear to be part of a system for converting a precursor peptide (TIGR03969) into a novel redox carrier designated mycofactocin. A radical SAM enzym…
			3	cd06427	100	1.3e-33	1.9e-37	CESA_like_2 CESA_like_2 is a member of the cellulose synthase superfamily. The cellulose synthase (CESA) superfamily includes a wide variety of glycosyltransferase family 2 enzymes that share the common characteristic of catalyzing the elongation of polysaccharide chains. The members include cellulose synthase catalytic subunit, chitin synthase, Glucan Biosynthesis protein and other families of C…
		COG	1	COG1216	100	2e-35	7.6e-39	Predicted glycosyltransferases
			2	COG1215	99.9	1.2e-26	4.6e-30	Glycosyltransferases, probably involved in cell wall biogenesis
			3	COG0463	99.8	3.6e-19	1.4e-22	WcaA Glycosyltransferases involved in cell wall biogenesis
		PDB70	1	1xhb_A	100	1.5e-41	1.8e-45	Polypeptide N-acetylgalactosaminyltransferase 1; glycosyltransferase-A (GT-A)
			2	5ajo_A	100	1.5e-40	1.7e-44	Polypeptide N-acetylgalactosaminyltransferase 2; transferase, AFM, SAXS, lectin domain, coarse-grained model, glycopeptides, inactive form, active form, compact form, EX form
			3	2d7i_A	100	2.3e-39	2.7e-43	Polypeptide N-acetylgalactosaminyltransferase 10; beta trefoil, rossmann fold
		PfamA28	1	PF10111	100	9.8e-32	1.8e-35	Glyco_tranf_2_2: Glycosyltransferase like family 2
			2	PF13641	100	4.9e-32	9.2e-36	Glyco_tranf_2_3: Glycosyltransferase like family 2
			3	PF00535	99.9	3.9e-27	7.3e-31	Glycos_transf_2: Glycosyl transferase family 2
M094_0025	(M094_RS06785) glycosyl transferase 9 [Bacteroides uniformis str 3978 T3 ii, WP_035447675.1, 5008..6006]
		CDD	1	TIGR02195	100	1.7e-67	2.5e-71	ADP-heptose--LPS_heptosyltransferase_2 lipopolysaccharide heptosyltransferase II. This family consists of examples of ADP-heptose:LPS heptosyltransferase II, an enzyme of LPS inner core region biosynthesis. LPS, composed of lipid A, a core region, and O antigen, is found in the outer membrane of Gram-negative bacteria. [Cell envelope, Biosynthesis and degradation of surface polysaccharides and li…
			2	PRK10916	100	8.8e-65	1.3e-68	ADP-heptose:LPS heptosyltransferase II
			3	PRK10422	100	5.6e-64	8.3e-68	lipopolysaccharide core biosynthesis protein
		COG	1	COG0859	100	5.6e-57	2.2e-60	RfaF ADP-heptose:LPS heptosyltransferase
			2	COG2327	98	0.00023	8.8e-08	WcaK Polysaccharide pyruvyl transferase family protein
			3	COG3980	97.4	0.0035	1.4e-06	spsG Spore coat polysaccharide biosynthesis protein, predicted glycosyltransferase
		PDB70	1	1psw_A	100	5.6e-55	6.9e-59	ADP-heptose LPS heptosyltransferase II; structural genomics, NYSGXRC, LPS biosynthetic pathway, PSI, protein structure initiative
			2	3tov_A	100	4.1e-53	5.1e-57	Glycosyl transferase family 9; structural genomics, PSI-BIOL protein structure initiative, midwest center for structural genomics, MCSG
			3	2gt1_A	100	1.1e-51	1.4e-55	Lipopolysaccharide heptosyltransferase-1; GT-B fold
		PfamA28	1	PF01075	100	9.7e-43	1.9e-46	Glyco_transf_9: Glycosyltransferase family 9 (heptosyltransferase)
			2	PF02684	98.1	0.00012	2.4e-08	LpxB: Lipid-A-disaccharide synthetase
			3	PF04007	97.8	0.0031	6e-07	DUF354: Protein of unknown function (DUF354)
M094_0026	(M094_RS06790) bifunctional heptose 7-phosphate kinase/heptose 1-phosphate adenyltransferase [Bacteroides uniformis str 3978 T3 ii, WP_035447677.1, complement(5987..7417)]
		CDD	1	PRK11316	100	2.9e-69	4.2e-73	bifunctional heptose 7-phosphate kinase/heptose 1-phosphate adenyltransferase
			2	TIGR02198	100	3.6e-47	5.2e-51	Uncharacterized_sugar_kinase_BU060 rfaE bifunctional protein, domain I. RfaE is a protein involved in the biosynthesis of ADP-L-glycero-D-manno-heptose, a precursor for LPS inner core biosynthesis. RfaE is a bifunctional protein in E. coli, and separate proteins in some other genome. The longer, N-terminal domain I (this family) is suggested to act in D-glycero-D-manno-heptose 1-phosphate biosynt…
			3	cd01172	100	4.4e-43	6.4e-47	RfaE_like RfaE encodes a bifunctional ADP-heptose synthase involved in the biosynthesis of the lipopolysaccharide (LPS) core precursor ADP-L-glycero-D-manno-heptose. LPS plays an important role in maintaining the structural integrity of the bacterial outer membrane of gram-negative bacteria. RfaE consists of two domains, a sugar kinase domain, represented here, and a domain belonging to the cytid…
		COG	1	COG2870	100	5.2e-76	2e-79	RfaE ADP-heptose synthase, bifunctional sugar kinase/adenylyltransferase
			2	COG1105	100	1.1e-37	4.4e-41	FruK Fructose-1-phosphate kinase and related fructose-6-phosphate kinase (PfkB)
			3	COG0524	100	3e-37	1.2e-40	RbsK Sugar kinases, ribokinase family
		PDB70	1	4e84_A	100	1.5e-44	1.9e-48	D-beta-D-heptose 7-phosphate kinase; LPS-heptose biosynthesis, beta-clAsp dimerization region, PF carbohydrate kinase, phosphorylation
			2	1rkd_A	100	1.7e-42	2.1e-46	Ribokinase; carbohydrate kinase, ribose, nucleotide binding, transferase
			3	4xda_A	100	4.9e-42	5.9e-46	Ribokinase; ribose
		PfamA28	1	PF00294	100	1.4e-37	2.8e-41	PfkB: pfkB family carbohydrate kinase
			2	PF06574	99.8	7.2e-22	1.4e-25	FAD_syn: FAD synthetase
			3	PF01467	99.7	1.9e-17	3.7e-21	CTP_transf_like: Cytidylyltransferase-like
M094_0027	(M094_RS06795) D,D-heptose 1,7-bisphosphate phosphatase [Bacteroides uniformis str 3978 T3 ii, WP_035447678.1, complement(7414..7902)]
		CDD	1	TIGR01261	100	1.5e-34	2.1e-38	Includes:_Histidinol-phosphatase histidinol-phosphatase. This model describes histidinol phosphatase. All known examples in the scope of this model are bifunctional proteins with a histidinol phosphatase domain followed by an imidazoleglycerol-phosphate dehydratase domain. These enzymatic domains catalyze the ninth and seventh steps, respectively, of histidine biosynthesis. [Amino acid biosynthes…
			2	PRK08942	100	2.3e-34	3.2e-38	D,D-heptose 1,7-bisphosphate phosphatase
			3	TIGR00213	100	8.6e-34	1.2e-37	Hypothetical_protein_yaeD. D,D-heptose 1,7-bisphosphate phosphatase. This family of proteins formerly designated yaeD resembles the histidinol phosphatase domain of the bifunctional protein HisB. The member from E. coli has been characterized as D,D-heptose 1,7-bisphosphate phosphatase, GmhB, involved in inner core LPS assembly (). [Cell envelope, Biosynthesis and degradation of surface polysacch…
		COG	1	COG0241	100	5.6e-32	2.2e-35	HisB Histidinol phosphatase and related phosphatases
			2	COG0546	100	4.8e-30	1.9e-33	Gph Predicted phosphatases
			3	COG0637	100	5e-30	1.9e-33	Predicted phosphatase/phosphohexomutase
		PDB70	1	3l8h_A	100	2.1e-32	2.4e-36	Putative haloacid dehalogenase-like hydrolase; HAD superfamily, GMHB, D-glycero-D-manno-heptose-1, 7-bispho phosphatase
			2	2fpr_A	100	4.9e-31	5.7e-35	Histidine biosynthesis bifunctional protein HISB; histidinola phosphate phosphatase, bifunctional enzyme structural genomics
			3	2gmw_A	100	3.4e-30	3.9e-34	D,D-heptose 1,7-bisphosphate phosphatase; Zn-binding protein, hydrolase
		PfamA28	1	PF13419	99.9	2.3e-26	4.3e-30	HAD_2: Haloacid dehalogenase-like hydrolase
			2	PF08645	99.9	6.5e-25	1.2e-28	PNK3P: Polynucleotide kinase 3 phosphatase
			3	PF12689	99.8	4.5e-20	8.5e-24	Acid_PPase: Acid Phosphatase
M094_0028	(M094_RS06800) phosphoheptose isomerase [Bacteroides uniformis str 3978 T3 ii, WP_022401853.1, complement(7895..8476)]
		CDD	1	PRK10886	100	1.1e-35	1.6e-39	DnaA initiator-associating protein DiaA
			2	PRK13936	100	5.2e-34	7.6e-38	phosphoheptose isomerase
			3	PRK13937	100	3.9e-33	5.6e-37	phosphoheptose isomerase
		COG	1	COG0279	100	6.3e-33	2.4e-36	GmhA Phosphoheptose isomerase
			2	COG1737	100	2.3e-29	9e-33	RpiR Transcriptional regulators
			3	COG0794	99.9	1.8e-26	7.1e-30	GutQ Predicted sugar phosphate isomerase involved in capsule formation
		PDB70	1	2i2w_A	100	2.2e-33	2.7e-37	Phosphoheptose isomerase; lipopolysaccharide biosynthesis
			2	1x92_A	100	3.9e-33	4.8e-37	APC5045, phosphoheptose isomerase; midwest centre for structural genomics, SIS domain, A/B protein, lipopolysaccharide biosynthesis, PSI
			3	2xbl_A	100	5.1e-33	6.3e-37	Phosphoheptose isomerase; capsule
		PfamA28	1	PF13580	99.9	3.5e-23	6.7e-27	SIS_2: SIS domain
			2	PF01380	99.9	5.7e-22	1.1e-25	SIS: SIS domain SIS domain web page.
			3	PF10740	99.1	4e-09	7.6e-13	DUF2529: Domain of unknown function (DUF2529)
M094_0029	(M094_RS06805) hypothetical protein [Bacteroides uniformis str 3978 T3 ii, WP_005825949.1, complement(8513..9262)]
		CDD	1	cd13973	100	8.5e-36	1.2e-39	PK_MviN-like Pseudokinase domain of the peptidoglycan biosynthetic protein MviN. The pseudokinase domain shows similarity to protein kinases but lacks crucial residues for catalytic activity. This family is composed of the mycobacterial protein MviN and similar proteins. MviN is an integral membrane protein that is essential for growth and is required for cell wall integrity and peptidogylcan (PG…
			2	cd05629	100	1.5e-35	2.2e-39	STKc_NDR_like_fungal Catalytic domain of Fungal Nuclear Dbf2-Related kinase-like Serine/Threonine Kinases. STKs catalyze the transfer of the gamma-phosphoryl group from ATP to serine/threonine residues on protein substrates. This group is composed of fungal NDR-like proteins including Saccharomyces cerevisiae CBK1 (or CBK1p), Schizosaccharomyces pombe Orb6 (or Orb6p), Ustilago maydis Ukc1 (or Ukc…
			3	cd14209	100	6.3e-35	9.1e-39	STKc_PKA Catalytic subunit of the Serine/Threonine Kinase, cAMP-dependent protein kinase. STKs catalyze the transfer of the gamma-phosphoryl group from ATP to serine/threonine residues on protein substrates. The inactive PKA holoenzyme is a heterotetramer composed of two phosphorylated and active catalytic subunits with a dimer of regulatory (R) subunits. Activation is achieved through the bindin…
		COG	1	COG3642	99.9	7.7e-21	3e-24	Mn2+-dependent serine/threonine protein kinase
			2	COG0515	99.7	1.4e-16	5.3e-20	SPS1 Serine/threonine protein kinase
			3	COG0478	99.5	1.2e-14	4.5e-18	RIO-like serine/threonine protein kinase fused to N-terminal HTH domain
		PDB70	1	4lgd_A	100	2.5e-36	3e-40	Serine/threonine-protein kinase 3; hippo, MST autoactivation, sarah domain, dimerization signaling protein
			2	3txo_A	100	3.3e-36	4e-40	PKC-L, NPKC-ETA, protein kinase C ETA type; phosphotransferase, transferase-transferase inhibito
			3	4euu_A	100	1.5e-35	1.7e-39	Serine/threonine-protein kinase TBK1; ATP binding, phosphorylation, transferase-transferas inhibitor complex
		PfamA28	1	PF00069	100	7.4e-29	1.4e-32	Pkinase: Protein kinase domain Protein kinase
			2	PF07714	99.9	2.3e-27	4.4e-31	Pkinase_Tyr: Protein tyrosine kinase Protein kinase
			3	PF06293	99.8	1.2e-17	2.3e-21	Kdo: Lipopolysaccharide kinase (Kdo/WaaP) family
M094_0030	(M094_RS06810) hypothetical protein [Bacteroides uniformis str 3978 T3 ii, WP_005825948.1, complement(9346..11160)]
		CDD	1	PRK12363	100	1.9e-43	2.7e-47	phosphoglycerol transferase I
			2	PRK03776	100	1e-40	1.5e-44	phosphoglycerol transferase I
			3	TIGR03417	100	2.3e-40	3.5e-44	chol_sulfatase choline-sulfatase.
		COG	1	COG1368	100	2e-46	7.8e-50	MdoB Phosphoglycerol transferase and related proteins, alkaline phosphatase superfamily
			2	COG3083	100	3e-35	1.2e-38	Predicted hydrolase of alkaline phosphatase superfamily
			3	COG3119	100	1.2e-32	4.7e-36	AslA Arylsulfatase A and related enzymes
		PDB70	1	2w5q_A	100	3.9e-51	4.9e-55	Processed glycerol phosphate lipoteichoic acid synthase; transmembrane, cell WALL biogenesis/degradation, LTAS, membrane, secreted
			2	2w8d_A	100	8.9e-51	1.1e-54	Processed glycerol phosphate lipoteichoic acid SY; transferase, phosphatase, cell membrane, transmembrane, LTA, membrane, secreted, cell WALL
			3	4uor_A	100	1.6e-50	2e-54	LMO0927 protein, lipoteichoic acid synthase; transferase, lipoteichoic acid synthesis, cell WALL, LTAS, G positive
		PfamA28	1	PF00884	100	1.6e-38	3.2e-42	Sulfatase: Sulfatase
			2	PF02995	99.6	2.4e-15	4.7e-19	DUF229: Protein of unknown function (DUF229)
			3	PF01663	99.4	1.5e-13	3e-17	Phosphodiest: Type I phosphodiesterase / nucleotide pyrophosphatase
M094_0034	(M094_RS06815) CDP-glycerol glycerophosphotransferase [Bacteroides uniformis str 3978 T3 ii, WP_035447680.1, 11422..12486]
		CDD	1	TIGR03999	100	6.4e-34	8.9e-38	thiol_BshA N-acetyl-alpha-D-glucosaminyl L-malate synthase BshA. Members of this protein family are BshA, a glycosyltransferase required for bacillithiol biosynthesis. This enzyme combines UDP-GlcNAc and L-malate to form N-acetyl-alpha-D-glucosaminyl L-malate synthase. Bacillithiol is a low-molecular-weight thiol, an analog of glutathione and mycothiol, and is found largely in the Firmicutes. [Bi…
			2	PRK15427	100	4.2e-34	5.9e-38	colanic acid biosynthesis glycosyltransferase WcaL
			3	cd04962	100	3.1e-33	4.3e-37	GT1_like_5 This family is most closely related to the GT1 family of glycosyltransferases. Glycosyltransferases catalyze the transfer of sugar moieties from activated donor molecules to specific acceptor molecules, forming glycosidic bonds. The acceptor molecule can be a lipid, a protein, a heterocyclic compound, or another carbohydrate residue. This group of glycosyltransferases is most closely r…
		COG	1	COG1887	99.8	6.7e-17	2.6e-20	TagB Putative glycosyl/glycerophosphate transferases involved in teichoic acid biosynthesis TagF/TagB/EpsJ/RodC
			2	COG0297	99.6	2.4e-14	9.3e-18	GlgA Glycogen synthase
			3	COG0438	99.6	8.3e-14	3.2e-17	RfaG Glycosyltransferase
		PDB70	1	4n9w_A	100	3.3e-34	3.8e-38	GDP-mannose-dependent alpha-(1-2)-phosphatidylino mannosyltransferase; GT-B
			2	2jjm_A	100	1e-32	1.2e-36	Glycosyl transferase, group 1 family protein; anthrax, nucleotide, carbohydrate
			3	3c48_A	100	1.3e-31	1.5e-35	Predicted glycosyltransferases; retaining glycosyltransferase, beta alpha beta, substrate AS catalysis
		PfamA28	1	PF04464	99.9	1.4e-24	2.5e-28	Glyphos_transf: CDP-Glycerol:Poly(glycerophosphate) glycerophosphotransferase
			2	PF00534	99.9	1.8e-22	3.3e-26	Glycos_transf_1: Glycosyl transferases group 1
			3	PF13692	99.6	1.4e-16	2.6e-20	Glyco_trans_1_4: Glycosyl transferases group 1
M094_0035	(M094_RS06820) glycosyl transferase family 2 [Bacteroides uniformis str 3978 T3 ii, WP_009037395.1, 12499..13509]
		CDD	1	PRK10073	100	1.3e-45	1.9e-49	putative glycosyl transferase
			2	cd06913	100	1.7e-37	2.5e-41	beta3GnTL1_like Beta 1, 3-N-acetylglucosaminyltransferase is essential for the formation of poly-N-acetyllactosamine . This family includes human Beta3GnTL1 and related eukaryotic proteins. Human Beta3GnTL1 is a putative beta-1,3-N-acetylglucosaminyltransferase. Beta3GnTL1 is expressed at various levels in most of tissues examined. Beta 1, 3-N-acetylglucosaminyltransferase has been found to be es…
			3	PRK10063	100	3.6e-36	5.3e-40	putative glycosyl transferase
		COG	1	COG1216	99.9	7.7e-27	3.1e-30	Predicted glycosyltransferases
			2	COG1215	99.9	1.9e-25	7.5e-29	Glycosyltransferases, probably involved in cell wall biogenesis
			3	COG0463	99.9	1.1e-22	4.5e-26	WcaA Glycosyltransferases involved in cell wall biogenesis
		PDB70	1	3bcv_A	100	8.3e-44	1e-47	Putative glycosyltransferase protein; protein structure initiative II, PSI-II NYSGXRC, structural genomics
			2	1qg8_A	100	2.8e-38	3.5e-42	Protein (spore coat polysaccharide biosynthesis P SPSA); glycosyltransferase, transferase
			3	3l7i_A	100	4.3e-37	5.4e-41	Teichoic acid biosynthesis protein F; GT-B fold, monotopic membrane protein, structural protein
		PfamA28	1	PF00535	100	3.4e-29	6.7e-33	Glycos_transf_2: Glycosyl transferase family 2
			2	PF13641	99.9	9.8e-28	1.9e-31	Glyco_tranf_2_3: Glycosyltransferase like family 2
			3	PF10111	99.9	3.1e-26	6.1e-30	Glyco_tranf_2_2: Glycosyltransferase like family 2
M094_0036	(M094_RS06825) LPS biosynthesis protein [Bacteroides uniformis str 3978 T3 ii, WP_009037394.1, 13529..14605]
		CDD	1	cd11579	100	6e-102	8e-106	Glyco_tran_WbsX Glycosyl hydrolase family 99-like domain of WbsX-like glycosyltransferases. Members of this domain family are found in proteins within O-antigen biosynthesis clusters in Gram negative bacteria, where they may function as glycosyl hydrolases and typically co-occur with glycosyltransferase domains. They bear resemblance to GH71 and the GH99 family of alpha-1,2-mannosidases and may s…
			2	cd11575	100	3.3e-65	5e-69	GH99_GH71_like_3 Uncharacterized glycoside hydrolase family 99-like domain. This family of putative glycoside hydrolases resembles glycosyl hydrolase families 71 and 99 (following the CAZY nomenclature) and may share a similar catalytic site and mechanism.
			3	cd11574	100	8.4e-64	1.3e-67	GH99 Glycoside hydrolase family 99, an endo-alpha-1,2-mannosidase. This family of glycoside hydrolases 99 (following the CAZY nomenclature) includes endo-alpha-1,2-mannosidase (EC 3.2.1.130), which is an important membrane-associated eukaryotic enzyme involved in the maturation of N-linked glycans. Specifically, it cleaves mannoside linkages internal to N-linked glycan chains by hydrolyzing an al…
		COG	1	COG3754	99.8	2.2e-23	8.5e-27	RgpF Lipopolysaccharide biosynthesis protein
			2	COG3142	93.3	0.059	2.3e-05	CutC Uncharacterized protein involved in copper resistance
		PDB70	1	4v28_A	100	2.8e-72	3.5e-76	Glycosyl hydrolase family 71; GH99, CAZY, mannan, polysaccharide utilisation, enzyme-carbohydrate interaction, substrate COM
			2	4acy_A	100	1.2e-70	1.6e-74	Endo-alpha-mannosidase; hydrolase, endomannosidase, glycoside hydrolase, CAZY, enzyme-carbohydrate interaction, mannose
		PfamA28	1	PF14307	100	5e-98	1e-101	Glyco_tran_WbsX: Glycosyltransferase WbsX
			2	PF16317	100	1.6e-61	3.1e-65	Glyco_hydro_99: Glycosyl hydrolase family 99
			3	PF03659	100	5e-35	9.9e-39	Glyco_hydro_71: Glycosyl hydrolase family 71
M094_0039	(M094_RS06835) glycosyl transferase [Bacteroides uniformis str 3978 T3 ii, WP_009037392.1, 15546..16829]
		CDD	1	TIGR03087	100	1.7e-48	2.3e-52	stp1 sugar transferase, PEP-CTERM/EpsH1 system associated. Members of this family include a match to the pfam00534 Glycosyl transferases group 1 domain. Nearly all are found in species that encode the PEP-CTERM/exosortase system predicted to act in protein sorting in a number of Gram-negative bacteria. In particular, these transferases are found proximal to a particular variant of exosortase, Eps…
			2	TIGR04063	100	2.6e-46	3.5e-50	Glycosyl_transferase_group_1 PEP-CTERM/exosortase A-associated glycosyltransferase, Daro_2409 family. PEP-CTERM/exosortase is a protein-sorting system associated with exopolysaccharide production. Members of this protein family are group 1 glycosyltransferases (see pfam00534) in which the overwhelming majority occur in species with the EpsH1 form of exosortase (see TIGR03109), and usually co-clus…
			3	cd03796	100	7.4e-46	1e-49	GT1_PIG-A_like This family is most closely related to the GT1 family of glycosyltransferases. Phosphatidylinositol glycan-class A (PIG-A), an X-linked gene in humans, is necessary for the synthesis of N-acetylglucosaminyl-phosphatidylinositol, a very early intermediate in glycosyl phosphatidylinositol (GPI)-anchor biosynthesis. The GPI-anchor is an important cellular structure that facilitates th…
		COG	1	COG0297	99.9	2.7e-24	1e-27	GlgA Glycogen synthase
			2	COG0438	99.8	5.9e-19	2.3e-22	RfaG Glycosyltransferase
			3	COG0707	99.5	1.8e-12	6.9e-16	MurG UDP-N-acetylglucosamine:LPS N-acetylglucosamine transferase
		PDB70	1	4n9w_A	100	9.4e-47	1.1e-50	GDP-mannose-dependent alpha-(1-2)-phosphatidylino mannosyltransferase; GT-B
			2	3okp_A	100	7e-45	7.9e-49	GDP-mannose-dependent alpha-(1-6)-phosphatidylino monomannoside mannosyltransferase...; GT-B fold, alpha-mannosyltransferase
			3	3c48_A	100	1.2e-44	1.3e-48	Predicted glycosyltransferases; retaining glycosyltransferase, beta alpha beta, substrate AS catalysis
		PfamA28	1	PF00534	99.9	3.5e-25	6.4e-29	Glycos_transf_1: Glycosyl transferases group 1
			2	PF13692	99.8	8.9e-21	1.6e-24	Glyco_trans_1_4: Glycosyl transferases group 1
			3	PF13524	99.6	1.4e-15	2.6e-19	Glyco_trans_1_2: Glycosyl transferases group 1
M094_0040	(M094_RS06840) hypothetical protein [Bacteroides uniformis str 3978 T3 ii, WP_035447682.1, 16842..17717]
		CDD	1	cd02510	100	1.6e-33	2.4e-37	pp-GalNAc-T pp-GalNAc-T initiates the formation of mucin-type O-linked glycans. UDP-GalNAc: polypeptide alpha-N-acetylgalactosaminyltransferases (pp-GalNAc-T) initiate the formation of mucin-type, O-linked glycans by catalyzing the transfer of alpha-N-acetylgalactosamine (GalNAc) from UDP-GalNAc to hydroxyl groups of Ser or Thr residues of core proteins to form the Tn antigen (GalNAc-a-1-O-Ser/Th…
			2	TIGR03965	100	1.1e-30	1.6e-34	glycosyltransferase_Rv0696_family mycofactocin system glycosyltransferase. Members of this protein family are putative glycosyltransferases, members of pfam00535 (glycosyl transferase family 2). Members appear mostly in the Actinobacteria, where they appear to be part of a system for converting a precursor peptide (TIGR03969) into a novel redox carrier designated mycofactocin. A radical SAM enzym…
			3	cd06427	100	3.4e-30	4.9e-34	CESA_like_2 CESA_like_2 is a member of the cellulose synthase superfamily. The cellulose synthase (CESA) superfamily includes a wide variety of glycosyltransferase family 2 enzymes that share the common characteristic of catalyzing the elongation of polysaccharide chains. The members include cellulose synthase catalytic subunit, chitin synthase, Glucan Biosynthesis protein and other families of C…
		COG	1	COG1216	100	2e-28	7.9e-32	Predicted glycosyltransferases
			2	COG1215	99.9	8.3e-23	3.3e-26	Glycosyltransferases, probably involved in cell wall biogenesis
			3	COG0463	99.6	1.2e-16	4.6e-20	WcaA Glycosyltransferases involved in cell wall biogenesis
		PDB70	1	2nxv_A	100	6.6e-32	8.1e-36	ATP synthase subunits region ORF 6; majastridin, ATPase operon, glycosyl transferase, rossmann F sulphur SAD, transferase
			2	3bcv_A	100	1.4e-31	1.7e-35	Putative glycosyltransferase protein; protein structure initiative II, PSI-II NYSGXRC, structural genomics
			3	1qg8_A	100	9.9e-32	1.2e-35	Protein (spore coat polysaccharide biosynthesis P SPSA); glycosyltransferase, transferase
		PfamA28	1	PF13712	99.9	7.2e-28	1.4e-31	Glyco_tranf_2_5: Glycosyltransferase like family
			2	PF13641	99.9	1.1e-27	2.1e-31	Glyco_tranf_2_3: Glycosyltransferase like family 2
			3	PF10111	99.9	1.1e-26	2.2e-30	Glyco_tranf_2_2: Glycosyltransferase like family 2
M094_0041	(M094_RS06845) glycosyl transferase family 1 [Bacteroides uniformis str 3978 T3 ii, WP_035447852.1, 17729..18868]
		CDD	1	TIGR03088	100	3.6e-53	5.1e-57	stp2 sugar transferase, PEP-CTERM/EpsH1 system associated. Members of this family include a match to the pfam00534 Glycosyl transferases group 1 domain. Nearly all are found in species that encode the PEP-CTERM/exosortase system predicted to act in protein sorting in a number of Gram-negative bacteria. In particular, these transferases are found proximal to a particular variant of exosortase, Eps…
			2	TIGR03999	100	6.9e-51	9.8e-55	thiol_BshA N-acetyl-alpha-D-glucosaminyl L-malate synthase BshA. Members of this protein family are BshA, a glycosyltransferase required for bacillithiol biosynthesis. This enzyme combines UDP-GlcNAc and L-malate to form N-acetyl-alpha-D-glucosaminyl L-malate synthase. Bacillithiol is a low-molecular-weight thiol, an analog of glutathione and mycothiol, and is found largely in the Firmicutes. [Bi…
			3	cd03796	100	4.3e-51	6e-55	GT1_PIG-A_like This family is most closely related to the GT1 family of glycosyltransferases. Phosphatidylinositol glycan-class A (PIG-A), an X-linked gene in humans, is necessary for the synthesis of N-acetylglucosaminyl-phosphatidylinositol, a very early intermediate in glycosyl phosphatidylinositol (GPI)-anchor biosynthesis. The GPI-anchor is an important cellular structure that facilitates th…
		COG	1	COG0297	99.9	2.5e-26	9.5e-30	GlgA Glycogen synthase
			2	COG0438	99.9	2.3e-24	8.8e-28	RfaG Glycosyltransferase
			3	COG0707	99.7	1.2e-14	4.7e-18	MurG UDP-N-acetylglucosamine:LPS N-acetylglucosamine transferase
		PDB70	1	4n9w_A	100	3e-53	3.5e-57	GDP-mannose-dependent alpha-(1-2)-phosphatidylino mannosyltransferase; GT-B
			2	2jjm_A	100	8.2e-50	9.6e-54	Glycosyl transferase, group 1 family protein; anthrax, nucleotide, carbohydrate
			3	2r60_A	100	4.4e-50	5.1e-54	Glycosyl transferase, group 1; rossmann-fold
		PfamA28	1	PF00534	100	9e-33	1.7e-36	Glycos_transf_1: Glycosyl transferases group 1
			2	PF13692	99.9	2.5e-22	4.8e-26	Glyco_trans_1_4: Glycosyl transferases group 1
			3	PF13524	99.7	5e-17	9.5e-21	Glyco_trans_1_2: Glycosyl transferases group 1
M094_0042	(M094_RS06850) glycosyl transferase family 2 [Bacteroides uniformis str 3978 T3 ii, WP_035447684.1, 18884..19858]
		CDD	1	PRK10073	100	6.7e-45	9.9e-49	putative glycosyl transferase
			2	cd06913	100	1.6e-37	2.4e-41	beta3GnTL1_like Beta 1, 3-N-acetylglucosaminyltransferase is essential for the formation of poly-N-acetyllactosamine . This family includes human Beta3GnTL1 and related eukaryotic proteins. Human Beta3GnTL1 is a putative beta-1,3-N-acetylglucosaminyltransferase. Beta3GnTL1 is expressed at various levels in most of tissues examined. Beta 1, 3-N-acetylglucosaminyltransferase has been found to be es…
			3	PRK10063	100	2e-36	2.9e-40	putative glycosyl transferase
		COG	1	COG1216	99.9	1.2e-25	4.8e-29	Predicted glycosyltransferases
			2	COG1215	99.9	7.6e-25	3e-28	Glycosyltransferases, probably involved in cell wall biogenesis
			3	COG0463	99.9	5.5e-23	2.2e-26	WcaA Glycosyltransferases involved in cell wall biogenesis
		PDB70	1	3bcv_A	100	9.2e-44	1.2e-47	Putative glycosyltransferase protein; protein structure initiative II, PSI-II NYSGXRC, structural genomics
			2	1qg8_A	100	3e-38	3.7e-42	Protein (spore coat polysaccharide biosynthesis P SPSA); glycosyltransferase, transferase
			3	3l7i_A	100	1.5e-36	1.9e-40	Teichoic acid biosynthesis protein F; GT-B fold, monotopic membrane protein, structural protein
		PfamA28	1	PF00535	99.9	6.1e-29	1.2e-32	Glycos_transf_2: Glycosyl transferase family 2
			2	PF13641	99.9	7e-28	1.4e-31	Glyco_tranf_2_3: Glycosyltransferase like family 2
			3	PF10111	99.9	4e-25	7.7e-29	Glyco_tranf_2_2: Glycosyltransferase like family 2
M094_0043	(M094_RS06855) glycosyl transferase family 11 [Bacteroides uniformis str 3978 T3 ii, WP_039161980.1, 19863..20774]
		CDD	1	cd11301	100	1.4e-44	2.2e-48	Fut1_Fut2_like Alpha-1,2-fucosyltransferase. Alpha-1,2-fucosyltransferases (Fut1, Fut2) catalyze the transfer of alpha-L-fucose to the terminal beta-D-galactose residue of glycoconjugates via an alpha-1,2-linkage, generating carbohydrate structures that exhibit H-antigenicity for blood-group carbohydrates. These structures also act as ligands for morphogenesis, the adhesion of microbes, and metas…
			2	cd11548	100	7.9e-29	1.2e-32	NodZ_like Alpha 1,6-fucosyltransferase similar to Bradyrhizobium NodZ. Bradyrhizobium NodZ is an alpha 1,6-fucosyltransferase involved in the biosynthesis of the nodulation factor, a lipo-chitooligosaccharide formed by three-to-six beta-1,4-linked N-acetyl-d-glucosamine (GlcNAc) residues and a fatty acid acyl group attached to the nitrogen atom at the non-reducing end. NodZ transfers L-fucose fro…
			3	cd11299	99.9	1.8e-25	2.7e-29	O-FucT_plant GDP-fucose protein O-fucosyltransferase, plant specific subfamily. Some members of this plant-specific family of O-fucosyltransferases have been annotated as auxin-independent growth promotors. The function of the protein seems unclear. O-fucosyltransferase-like proteins are GDP-fucose dependent enzymes with similarities to the family 1 glycosyltransferases (GT1). They are soluble ER…
		COG	1	COG0859	88.8	0.18	7.4e-05	RfaF ADP-heptose:LPS heptosyltransferase
			2	COG3980	34	17	0.0068	spsG Spore coat polysaccharide biosynthesis protein, predicted glycosyltransferase
		PDB70	1	2hhc_A	100	2.2e-35	2.8e-39	NODZ, nodulation fucosyltransferase NODZ; glycosyltransferase
			2	2de0_X	99.9	4.9e-24	6.1e-28	Alpha-(1,6)-fucosyltransferase; FUT8, glycosyltransferase, N-glycan, COR SH3 domain
			3	4ap5_A	99.8	6.6e-22	8.3e-26	GDP-fucose protein O-fucosyltransferase 2; GT-B, GT68
		PfamA28	1	PF01531	100	8.7e-44	1.8e-47	Glyco_transf_11: Glycosyl transferase family 11
			2	PF05830	99.7	6.1e-18	1.2e-21	NodZ: Nodulation protein Z (NodZ)
			3	PF03254	99.4	5.9e-12	1.2e-15	XG_FTase: Xyloglucan fucosyltransferase
M094_0044	(M094_RS06860) hypothetical protein [Bacteroides uniformis str 3978 T3 ii, WP_035447688.1, complement(20905..21528)]
		CDD	1	PRK15240	99.7	2.8e-16	4e-20	resistance to complement killing
			2	PRK09408	99.7	1.9e-15	2.6e-19	ompX outer membrane protein X
			3	PRK10959	99.6	1.4e-14	2e-18	outer membrane protein W
		COG	1	COG3637	99.4	3.4e-12	1.3e-15	Opacity protein and related surface antigens
			2	COG3047	99.2	1.6e-10	6.2e-14	OmpW Outer membrane protein W
			3	COG3637	96.2	0.0033	1.3e-06	Opacity protein and related surface antigens
		PDB70	1	3nb3_A	99.8	3.7e-18	4.3e-22	Outer membrane protein A; virus assembly, cementing protein, bacteriophage, SF6, shige beta-barrel, icosahedral, virus
			2	1qjp_A	99.5	2e-12	2.4e-16	Outer membrane protein A; HET: C8E
			3	3qra_A	99.5	1.8e-12	2.1e-16	AIL, attachment invasion locus protein; beta-barrel protein, attachment and invasion virulence, LAMI heparin, cell invasion
		PfamA28	1	PF13568	99.9	6.1e-24	1.2e-27	OMP_b-brl_2: Outer membrane protein beta-barrel domain
			2	PF13505	99.8	8.1e-19	1.5e-22	OMP_b-brl: Outer membrane protein beta-barrel domain
			3	PF06316	99.5	7.8e-13	1.5e-16	Ail_Lom: Enterobacterial Ail/Lom protein
M094_0045	(M094_RS06865) hypothetical protein [Bacteroides uniformis str 3978 T3 ii, WP_035447690.1, complement(21648..23390)]
		CDD	1	TIGR02521	99.6	2.3e-14	3.4e-18	Uncharacterized_protein_HI_0366 type IV pilus biogenesis/stability protein PilW. Members of this family are designated PilF and PilW. This outer membrane protein is required both for pilus stability and for pilus function such as adherence to human cells. Members of this family contain copies of the TPR (tetratricopeptide repeat) domain.
			2	PRK11788	99.6	6.7e-13	1e-16	tetratricopeptide repeat protein
			3	TIGR00990	99.5	3.1e-13	4.6e-17	Mitochondrial_import_receptor_subunit_TOM70 mitochondrial precursor proteins import receptor (72 kDa mitochondrial outermembrane protein) (mitochondrial import receptor for the ADP/ATP carrier) (translocase of outermembrane tom70). [Transport and binding proteins, Amino acids, peptides and amines]
		COG	1	COG3063	99.4	3.6e-12	1.4e-15	PilF Tfp pilus assembly protein PilF
			2	COG3063	99.3	5.8e-12	2.3e-15	PilF Tfp pilus assembly protein PilF
			3	COG2956	99	4e-08	1.5e-11	Predicted N-acetylglucosaminyl transferase
		PDB70	1	3sf4_A	99.9	1.1e-24	1.3e-28	G-protein-signaling modulator 2; tetratricopeptide repeat, TPR, cell polarity, asymmetric CEL division, mitotic spindle orientation
			2	3ro2_A	99.9	8.6e-25	1.1e-28	PINS homolog, G-protein-signaling modulator 2; TPR repeat, protein-protein interaction, protein-binding, PR binding
			3	4jhr_A	99.9	4.5e-24	5.6e-28	PINS homolog, G-protein-signaling modulator 2; TPR motifs, goloco tandem motifs, asymmetric cell division, goloco, signaling protein
		PfamA28	1	PF14938	99.5	2.3e-12	4.6e-16	SNAP: Soluble NSF attachment protein, SNAP
			2	PF14938	99.4	3.1e-12	6.1e-16	SNAP: Soluble NSF attachment protein, SNAP
			3	PF13424	99.2	2.3e-11	4.6e-15	TPR_12: Tetratricopeptide repeat
M094_0046	(M094_RS06870) antibiotic ABC transporter ATP-binding protein [Bacteroides uniformis str 3978 T3 ii, WP_005825904.1, 23699..25537]
		CDD	1	TIGR00958	100	3.3e-98	5e-102	Antigen_peptide_transporter_2 Conjugate Transporter-2 (CT2) Family protein. [Transport and binding proteins, Other]
			2	PRK10789	100	3.1e-97	5e-101	putative multidrug transporter membrane\ATP-binding components
			3	PRK13657	100	9.4e-97	1e-100	cyclic beta-1,2-glucan ABC transporter
		COG	1	COG2274	100	2e-105	8e-109	SunT ABC-type bacteriocin/lantibiotic exporters, contain an N-terminal double-glycine peptidase domain
			2	COG1132	100	4e-95	1.6e-98	MdlB ABC-type multidrug transport system, ATPase and permease components
			3	COG4988	100	3.5e-94	1.4e-97	CydD ABC-type transport system involved in cytochrome bd biosynthesis, ATPase and permease components
		PDB70	1	4ry2_A	100	5e-100	6e-104	ABC-type bacteriocin transporter; C39 peptidase, ABC transporter, BI- functional ABC transporter
			2	4a82_A	100	1.1e-98	1e-102	Cystic fibrosis transmembrane conductance regulat; CFTR, ION channel, transport protein, casse protein
			3	3b5x_A	100	1.2e-93	1.5e-97	Lipid A export ATP-binding/permease protein MSBA; ABC transporter, lipid flippase, hydrolase, inner membrane, lipid transport, membrane
		PfamA28	1	PF00005	100	1.5e-34	2.9e-38	ABC_tran: ABC transporter This structure is on hold until Dec 1999
			2	PF00664	100	3.8e-26	7.6e-30	ABC_membrane: ABC transporter transmembrane region
			3	PF02463	99.6	9.3e-17	1.8e-20	SMC_N: RecF/RecN/SMC N terminal domain
