# Supplementary material for: Bacteroidales Secreted Antimicrobial Proteins Target Surface Molecules Necessary for Gut Colonization and Mediate Competition In Vivo
Source: mBio. 2016 Aug 23;7(4):e01055-16. doi: 10.1128/mBio.01055-16 (PMC4999547; doi:10.1128/mBio.01055-16)
Supplement: Table S4 — Identification and cooccurrence of BSAP-1, OmpR, and OmpS (BSAP-1 target) in human gut metagenomes. [file mbo004162946st4.xlsx]

## Sheet: B. fragilis
	Table S4. Identification and co-occurrence of BSAP-1, OmpR, and OmpS (BSAP-1 target) in human gut metagenomes
	Column headers (e.g., BF638R_1646) identify the B. fragilis protein sequences used as queries in BLASTp analyses against the translated metagenomics sequences. Hits for each query reaching or exceeding 95% protein identity and 20% query coverage are reported for each metagenome in the following format: percent identity/query coverage/bit score, contig or scaffold name (length), gene name, gene co…
metagenome	participant ID	nationality	BF638R_1646 (BSAP-1)	BF638R_1645	HMPREF1080_01556
158256496-stool1	158256496	American
158337416-stool1	158337416	American
158337416-stool2	158337416	American
158458797-stool1	158458797	American
158479027-stool1	158479027	American	100.000/100/761 C722243_1 (1193 bp): gene78822|complement(34..1152)|complete|1119 bp	100.000/100/1073 C764263_1 (4303 bp): gene74780|complement(302..1885)|complete|1584 bp
158499257-stool1	158499257	American
158499257-stool2	158499257	American
158742018-stool1	158742018	American
158802708-stool1	158802708	American
158802708-stool2	158802708	American
158883629-stool1	158883629	American			100.000/100/1133 scaffold1458_4 (168945 bp): gene7794|88517..90256|complete|1740 bp
158924089-stool1	158924089	American
158944319-stool1	158944319	American
158944319-stool2	158944319	American
159005010-stool1	159005010	American
159146620-stool1	159146620	American			100.000/30/344 C292234_1 (502 bp): gene21149|complement(3..500)|lacks both ends|498 bp
159166850-stool1	159166850	American
159207311-stool2	159207311	American			100.000/100/1133 scaffold36536_4 (71052 bp): gene52993|29855..31594|complete|1740 bp
159207311-stool1	159207311	American			100.000/53/605 C1102824_1 (1171 bp): gene68125|3..893|lacks 3'|891 bp
159227541-stool1	159227541	American
159227541-stool2	159227541	American
159227541-stool3	159227541	American
159247771-stool1	159247771	American
159247771-stool2	159247771	American
159268001-stool1	159268001	American
159268001-stool2	159268001	American
159369152-stool2	159369152	American	100.000/100/761 scaffold13058_2 (9388 bp): gene29835|complement(8222..9340)|complete|1119 bp	100.000/100/1073 C270595_1 (3972 bp): gene24975|2360..3943|complete|1584 bp
159369152-stool1	159369152	American	100.000/100/761 C234757_1 (2114 bp): gene30451|complement(866..1984)|complete|1119 bp	100.000/100/1073 C236697_1 (2502 bp): gene5111|complement(272..1855)|complete|1584 bp
159490532-stool1	159490532	American
159490532-stool2	159490532	American
159510762-stool1	159510762	American		100.000/31/329 C309200_1 (544 bp): gene11881|2..490|lacks 3'|489 bp
159510762-stool2	159510762	American	100.000/100/761 scaffold12996_1 (60565 bp): gene72224|4291..5409|complete|1119 bp	99.051/100/1061 scaffold12996_1 (60565 bp): gene72223|2306..3889|complete|1584 bp
159551223-stool1	159551223	American
159551223-stool2	159551223	American
159571453-stool1	159571453	American
159571453-stool2	159571453	American
159591683-stool2	159591683	American			100.000/100/1133 scaffold10338_1 (148065 bp): gene4866|complement(54250..55989)|complete|1740 bp
159591683-stool1	159591683	American			100.000/100/1133 scaffold1359_1 (145681 bp): gene25551|88564..90303|complete|1740 bp
159611913-stool1	159611913	American
159611913-stool2	159611913	American
159632143-stool1	159632143	American
159713063-stool1	159713063	American			96.942/100/1110 C532335_1 (4627 bp): gene76184|458..2332|complete|1875 bp
159733294-stool1	159733294	American			95.863/100/1074 scaffold11960_2 (119782 bp): gene48181|complement(26251..27990)|complete|1740 bp
159753524-stool2	159753524	American			96.942/100/1106 scaffold12072_1 (88733 bp): gene5823|2272..4005|complete|1734 bp
159753524-stool1	159753524	American			95.294/31/331 C1073146_1 (1727 bp): gene23528|complement(1213..1725)|lacks 3'|513 bp
159814214-stool2	159814214	American			100.000/100/1133 scaffold25392_1 (27487 bp): gene19657|9613..11352|complete|1740 bp
159814214-stool1	159814214	American
159915365-stool1	159915365	American
160158126-stool1	160158126	American
160158126-stool2	160158126	American
160178356-stool1	160178356	American
160218816-stool1	160218816	American
160319967-stool1	160319967	American	100.000/88/665 C533750_1 (982 bp): gene3353|complement(1..981)|lacks both ends|981 bp	100.000/49/529 C520856_1 (772 bp): gene64369|1..771|lacks both ends|771 bp; 100.000/37/392 C552200_1 (1648 bp): gene49371|1068..1646|lacks 5'|579 bp
160400887-stool1	160400887	American
160421117-stool1	160421117	American			100.000/69/788 C306457_1 (1154 bp): gene5227|2..1153|lacks both ends|1152 bp
160502038-stool1	160502038	American	100.000/100/761 scaffold28160_1 (60618 bp): gene20051|4319..5437|complete|1119 bp	100.000/100/1073 scaffold28160_1 (60618 bp): gene20050|2334..3917|complete|1584 bp
160582958-stool1	160582958	American
160603188-stool1	160603188	American
160643649-stool1	160643649	American
160704339-stool1	160704339	American
160765029-stool1	160765029	American			100.000/100/1136 C1088866_1 (1829 bp): gene103322|complement(1..1827)|lacks 3'|1827 bp
246515023-stool2	246515023	American	100.000/100/761 scaffold7434_3 (110624 bp): gene9475|complement(30406..31524)|complete|1119 bp	99.051/100/1061 scaffold7434_3 (110624 bp): gene9476|complement(31926..33509)|complete|1584 bp
246515023-stool1	246515023	American	100.000/100/761 scaffold9346_1 (50889 bp): gene47804|14594..15712|complete|1119 bp	99.051/100/1061 scaffold9346_1 (50889 bp): gene47803|12609..14192|complete|1584 bp
338793263-stool1	338793263	American
404239096-stool1	404239096	American
508703490-stool1	508703490	American
550534656-stool1	550534656	American
604812005-stool1	604812005	American
604812005-stool2	604812005	American
638754422-stool1	638754422	American
638754422-stool2	638754422	American
675950834-stool1	675950834	American
686765762-stool1	686765762	American
686765762-stool2	686765762	American
706846339-stool1	706846339	American
737052003-stool1	737052003	American
763435843-stool1	763435843	American
763496533-stool1	763496533	American
763496533-stool2	763496533	American
763536994-stool1	763536994	American
763536994-stool2	763536994	American
763536994-stool3	763536994	American
763577454-stool2	763577454	American			100.000/41/468 C1022838_1 (1084 bp): gene127739|3..689|lacks 3'|687 bp; 100.000/54/609 scaffold30405_1 (973 bp): gene27026|complement(2..973)|lacks both ends|972 bp
763577454-stool1	763577454	American			100.000/100/1133 scaffold49891_1_2 (25627 bp): gene154633|complement(17636..19375)|complete|1740 bp
763597684-stool1	763597684	American
763678604-stool1	763678604	American
763678604-stool2	763678604	American
763759525-stool2	763759525	American	99.731/100/760 scaffold33522_2 (25583 bp): gene49047|14383..15501|complete|1119 bp	99.620/100/1068 scaffold33522_2 (25583 bp): gene49046|12398..13981|complete|1584 bp
763759525-stool1	763759525	American	99.731/100/760 scaffold4963_14 (52532 bp): gene56176|28287..29405|complete|1119 bp	99.620/100/1068 scaffold4963_14 (52532 bp): gene56175|26302..27885|complete|1584 bp
763820215-stool1	763820215	American
763820215-stool2	763820215	American			100.000/100/1137 C312687_1 (2731 bp): gene13415|complement(413..2293)|complete|1881 bp
763840445-stool2	763840445	American			99.820/100/1131 scaffold42413_2 (197271 bp): gene42339|112884..114623|complete|1740 bp
763840445-stool1	763840445	American			99.675/55/625 scaffold20833_1 (925 bp): gene6545|1..924|lacks both ends|924 bp; 100.000/25/284 scaffold15555_1 (847 bp): gene12229|3..422|lacks 3'|420 bp
763860675-stool1	763860675	American
763860675-stool2	763860675	American
763901136-stool2	763901136	American			100.000/56/639 C916518_1 (1107 bp): gene3645|complement(2..1105)|lacks both ends|1104 bp; 100.000/45/513 scaffold40824_1 (2402 bp): gene137802|complement(1648..2400)|lacks 3'|753 bp
763901136-stool1	763901136	American			100.000/56/635 scaffold20160_1 (3277 bp): gene56929|complement(2345..3277)|lacks 3'|933 bp
763961826-stool1	763961826	American
763961826-stool2	763961826	American
763982056-stool2	763982056	American	100.000/100/761 C398905_1 (2144 bp): gene69289|complement(1001..2119)|complete|1119 bp	100.000/100/1073 C401425_1 (2604 bp): gene63|complement(414..1997)|complete|1584 bp
763982056-stool1	763982056	American	100.000/100/761 scaffold48994_3 (3023 bp): gene25648|complement(813..1931)|complete|1119 bp	100.000/44/470 scaffold48994_4 (696 bp): gene15931|complement(2..694)|lacks both ends|693 bp; 100.000/39/422 scaffold48994_3 (3023 bp): gene25649|complement(2333..2953)|complete|621 bp
764002286-stool1	764002286	American	100.000/22/171 C756219_1 (2420 bp): gene104978|2171..2419|lacks 5'|249 bp; 100.000/78/593 C747909_1 (1733 bp): gene92049|complement(863..1732)|lacks 3'|870 bp	99.051/100/1061 C756219_1 (2420 bp): gene104977|186..1769|complete|1584 bp
764042746-stool1	764042746	American
764042746-stool2	764042746	American
764062976-stool1	764062976	American
764062976-stool2	764062976	American
764143897-stool1	764143897	American
764143897-stool2	764143897	American
764184357-stool1	764184357	American
764224817-stool1	764224817	American
764224817-stool2	764224817	American
764285508-stool1	764285508	American	100.000/100/761 scaffold24280_1 (58926 bp): gene102291|2626..3744|complete|1119 bp	100.000/100/1073 scaffold24280_1 (58926 bp): gene102290|641..2224|complete|1584 bp
764325968-stool1	764325968	American			100.000/100/1133 scaffold21542_1 (84251 bp): gene91091|complement(22987..24726)|complete|1740 bp
764325968-stool2	764325968	American			100.000/100/1137 scaffold18302_2 (37964 bp): gene101905|complement(35642..37522)|complete|1881 bp
764447348-stool1	764447348	American
764447348-stool2	764447348	American
764487809-stool1	764487809	American
764487809-stool2	764487809	American
764508039-stool1	764508039	American
764588959-stool1	764588959	American	100.000/100/761 C835677_1 (4282 bp): gene22453|complement(700..1818)|complete|1119 bp	99.051/100/1061 C835677_1 (4282 bp): gene22454|complement(2220..3803)|complete|1584 bp
764649650-stool1	764649650	American
764669880-stool2	764669880	American	100.000/100/761 scaffold4375_4 (72422 bp): gene66578|complement(35664..36782)|complete|1119 bp	100.000/100/1073 scaffold4375_4 (72422 bp): gene66579|complement(37184..38767)|complete|1584 bp
764669880-stool1	764669880	American	100.000/61/458 scaffold5616_7 (1801 bp): gene2171|complement(3..683)|lacks 5'|681 bp; 100.000/32/248 scaffold5616_6 (9931 bp): gene51606|complement(9575..9931)|lacks 3'|357 bp	100.000/43/457 scaffold5616_8 (821 bp): gene4831|complement(3..674)|lacks 5'|672 bp; 100.000/45/489 scaffold5616_7 (1801 bp): gene2172|complement(1085..1801)|lacks 3'|717 bp
764811490-stool1	764811490	American
764892411-stool1	764892411	American
765013792-stool1	765013792	American	100.000/100/761 C397295_1 (11393 bp): gene48441|complement(10081..11199)|complete|1119 bp	99.051/100/1061 C393345_1 (4096 bp): gene12462|complement(208..1791)|complete|1584 bp
765034022-stool1	765034022	American	99.731/100/760 scaffold11423_1 (41847 bp): gene4133|2646..3764|complete|1119 bp	99.051/100/1061 scaffold11423_1 (41847 bp): gene4132|661..2244|complete|1584 bp
765074482-stool1	765074482	American
765074482-stool2	765074482	American
765094712-stool1	765094712	American
765094712-stool2	765094712	American	100.000/92/703 C451144_1 (1159 bp): gene53195|127..1158|lacks 5'|1032 bp	100.000/71/759 C455960_1 (1409 bp): gene48243|3..1121|lacks 3'|1119 bp
765135172-stool1	765135172	American			100.000/100/1133 scaffold2916_1 (59130 bp): gene60270|2240..3979|complete|1740 bp
765560005-stool1	765560005	American			96.942/100/1106 scaffold5781_2 (84619 bp): gene77016|2202..3941|complete|1740 bp
765620695-stool1	765620695	American	99.731/100/759 scaffold39202_2 (41069 bp): gene128038|complement(35659..36777)|complete|1119 bp	100.000/100/1073 scaffold39202_2 (41069 bp): gene128039|complement(37179..38762)|complete|1584 bp
765640925-stool1	765640925	American
765701615-stool1	765701615	American
809635352-stool1	809635352	American	100.000/100/761 scaffold58587_1 (13480 bp): gene41556|2616..3734|complete|1119 bp	99.051/100/1061 scaffold58587_1 (13480 bp): gene41555|631..2214|complete|1584 bp
823052294-stool1	823052294	American
861967750-stool1	861967750	American
BGI002A	CON-001	Chinese			95.812/34/377 scaffold74769_7 (2046 bp): GL0086710|complement(1471..2046)|lacks 5'|576 bp
N006A	CON-002	Chinese
N013A	CON-003	Chinese
N024A	CON-004	Chinese
N037A	CON-005	Chinese			96.942/100/1106 scaffold63452_1 (57465 bp): GL0138480|complement(41095..42828)|complete|1734 bp
N038A	CON-006	Chinese			96.942/100/1106 scaffold33573_3 (4490 bp): GL0011379|2225..3964|complete|1740 bp
N043A	CON-007	Chinese			96.942/100/1106 scaffold19855_1 (157041 bp): GL0052477|97937..99676|complete|1740 bp
N046A	CON-008	Chinese	99.731/100/760 scaffold23176_1 (179891 bp): GL0011891|100057..101175|complete|1119 bp	99.620/100/1068 scaffold23176_1 (179891 bp): GL0011890|98072..99655|complete|1584 bp
N052A	CON-009	Chinese
SZEY-26A	CON-010	Chinese
SZEY-38A	CON-011	Chinese
SZEY-43A	CON-012	Chinese
SZEY-73A	CON-013	Chinese
SZEY-75A	CON-014	Chinese
SZEY-81A	CON-015	Chinese
BGI-06A	CON-016	Chinese
BGI-28A	CON-017	Chinese
BGI089A	CON-018	Chinese
N003A	CON-019	Chinese
N027A	CON-020	Chinese
N082A	CON-021	Chinese
N084A	CON-022	Chinese
N087A	CON-023	Chinese
SZEY-58A	CON-026	Chinese
SZEY-63A	CON-027	Chinese
SZEY-68A	CON-028	Chinese
SZEY-69A	CON-029	Chinese
T2D-83A	CON-031	Chinese
BGI-15A	CON-032	Chinese
BGI-17A	CON-033	Chinese
BGI-27A	CON-034	Chinese
BGI-33A	CON-035	Chinese
BGI-34A	CON-036	Chinese
BGI001A	CON-037	Chinese
BGI003A	CON-038	Chinese
N005A	CON-039	Chinese
N017A	CON-040	Chinese
N020A	CON-041	Chinese
N021A	CON-042	Chinese
N022A	CON-043	Chinese			100.000/20/223 scaffold28869_4 (949 bp): GL0117408|515..949|lacks 3'|435 bp; 100.000/31/355 scaffold28869_5 (514 bp): GL0096534|1..513|lacks both ends|513 bp
N025A	CON-044	Chinese
N029A	CON-045	Chinese
N031A	CON-046	Chinese
N034A	CON-047	Chinese
N040A	CON-048	Chinese
N047A	CON-049	Chinese	100.000/100/761 scaffold29413_3 (60849 bp): GL0008472|4265..5383|complete|1119 bp	99.810/100/1066 scaffold29413_3 (60849 bp): GL0008471|2283..3863|complete|1581 bp
N051A	CON-050	Chinese
N056A	CON-051	Chinese			100.000/100/1133 scaffold15730_1 (144126 bp): GL0007610|117132..118871|complete|1740 bp
N064A	CON-052	Chinese			100.000/40/456 scaffold10733_13 (664 bp): GL0034710|complement(3..662)|lacks both ends|660 bp
N066A	CON-053	Chinese
N074A	CON-054	Chinese
N083A	CON-055	Chinese	100.000/100/761 scaffold12235_20 (1384 bp): GL0024727|182..1300|complete|1119 bp	100.000/95/1024 scaffold12235_19 (1689 bp): GL0071733|2..1513|lacks 5'|1512 bp
N089A	CON-056	Chinese
SZEY-06A	CON-057	Chinese
SZEY-08A	CON-058	Chinese
SZEY-09A	CON-059	Chinese
SZEY-10A	CON-060	Chinese
SZEY-20A	CON-061	Chinese
SZEY-24A	CON-062	Chinese
SZEY-27A	CON-063	Chinese
SZEY-29A	CON-064	Chinese
SZEY-35A	CON-065	Chinese
SZEY-37A	CON-066	Chinese
SZEY-39A	CON-067	Chinese	99.731/100/759 scaffold25468_2 (2434 bp): GL0041968|1150..2268|complete|1119 bp	99.623/50/534 scaffold25468_1 (1413 bp): GL0024038|619..1413|lacks 3'|795 bp; 100.000/47/510 scaffold25468_2 (2434 bp): GL0041967|2..748|lacks 5'|747 bp
SZEY-40A	CON-068	Chinese
SZEY-41A	CON-069	Chinese
SZEY-44A	CON-070	Chinese
SZEY-55A	CON-071	Chinese
SZEY-59A	CON-072	Chinese
SZEY-62A	CON-073	Chinese			95.213/34/374 scaffold26202_2 (566 bp): GL0072044|complement(3..566)|lacks both ends|564 bp
SZEY-64A	CON-074	Chinese
SZEY-66A	CON-075	Chinese	100.000/55/428 scaffold7117_2 (815 bp): GL0069746|155..772|complete|618 bp	100.000/59/639 scaffold50200_5 (940 bp): GL0083312|3..938|lacks both ends|936 bp
SZEY-74A	CON-076	Chinese
SZEY-78A	CON-077	Chinese
SZEY-79A	CON-078	Chinese
T2D-121A	CON-079	Chinese			100.000/100/1133 scaffold15012_2 (58050 bp): GL0024478|37540..39279|complete|1740 bp
T2D-65A	CON-080	Chinese	100.000/100/761 scaffold22335_3 (3015 bp): GL0013348|complement(294..1412)|complete|1119 bp	100.000/76/815 scaffold22335_3 (3015 bp): GL0013349|complement(1814..3013)|lacks 5'|1200 bp
N001A	CON-081	Chinese
N002A	CON-082	Chinese
N009A	CON-083	Chinese
N011A	CON-084	Chinese
N026A	CON-085	Chinese
N032A	CON-086	Chinese
N033A	CON-087	Chinese
N035A	CON-088	Chinese			95.863/100/1074 scaffold4567_9 (11943 bp): GL0057089|complement(4044..5783)|complete|1740 bp
N039A	CON-089	Chinese
N042A	CON-090	Chinese	100.000/100/761 scaffold40245_1 (126878 bp): GL0004452|97927..99045|complete|1119 bp	100.000/100/1073 scaffold40245_1 (126878 bp): GL0004451|95942..97525|complete|1584 bp
N044A	CON-091	Chinese
N049A	CON-092	Chinese
N062A	CON-093	Chinese
N079A	CON-095	Chinese
N085A	CON-096	Chinese			95.863/100/1074 scaffold38135_1 (171720 bp): GL0074246|94963..96702|complete|1740 bp
N086A	CON-097	Chinese
N088A	CON-098	Chinese
N103A	CON-099	Chinese
SZEY-07A	CON-101	Chinese
SZEY-22A	CON-104	Chinese	100.000/51/391 scaffold22349_3 (564 bp): GL0014678|1..564|lacks both ends|564 bp
SZEY-30A	CON-105	Chinese
SZEY-48A	CON-106	Chinese
SZEY-60A	CON-107	Chinese
DLF001	DLF001	Chinese			95.863/100/1074 scaffold18097_6 (64859 bp): GL0006679|25736..27475|complete|1740 bp
DLF002	DLF002	Chinese			100.000/100/1143 scaffold16987_29 (2859 bp): GL0046084|complement(389..2398)|complete|2010 bp
DLF003	DLF003	Chinese
DLF004	DLF004	Chinese
DLF005	DLF005	Chinese
DLF006	DLF006	Chinese
DLF007	DLF007	Chinese			100.000/100/1133 scaffold17475_1 (131837 bp): GL0043559|complement(58872..60611)|complete|1740 bp
DLF008	DLF008	Chinese			100.000/55/625 scaffold1030_34 (5502 bp): GL0036050|complement(4582..5502)|lacks 5'|921 bp; 100.000/32/364 scaffold1030_35 (535 bp): GL0027380|complement(3..533)|lacks both ends|531 bp
DLF009	DLF009	Chinese			96.942/100/1106 scaffold23913_3 (90695 bp): GL0044171|74833..76572|complete|1740 bp
DLF010	DLF010	Chinese
DLF012	DLF012	Chinese
DLF013	DLF013	Chinese
DLF014	DLF014	Chinese
DLM001	DLM001	Chinese	100.000/100/761 scaffold31841_3 (8999 bp): GL0083585|complement(1746..2864)|complete|1119 bp	100.000/100/1073 scaffold31841_3 (8999 bp): GL0083586|complement(3266..4849)|complete|1584 bp
DLM002	DLM002	Chinese
DLM003	DLM003	Chinese
DLM004	DLM004	Chinese
DLM005	DLM005	Chinese
DLM006	DLM006	Chinese
DLM007	DLM007	Chinese
DLM008	DLM008	Chinese
DLM009	DLM009	Chinese		100.000/34/363 scaffold12607_3 (594 bp): GL0037687|complement(3..539)|lacks 3'|537 bp
DLM010	DLM010	Chinese			100.000/34/387 scaffold1835_11 (564 bp): GL0032614|complement(1..564)|lacks both ends|564 bp; 100.000/45/518 scaffold1835_10 (809 bp): GL0049595|complement(50..808)|lacks 5'|759 bp
DLM011	DLM011	Chinese
DLM012	DLM012	Chinese			97.340/34/379 scaffold28953_4 (564 bp): GL0017924|complement(1..564)|lacks both ends|564 bp
DLM013	DLM013	Chinese
DLM014	DLM014	Chinese
DLM015	DLM015	Chinese
DLM016	DLM016	Chinese
DLM017	DLM017	Chinese
DLM018	DLM018	Chinese
DLM019	DLM019	Chinese
DLM020	DLM020	Chinese	99.731/100/760 scaffold15270_4 (116689 bp): GL0025877|76893..78011|complete|1119 bp	99.620/100/1068 scaffold15270_4 (116689 bp): GL0025876|74908..76491|complete|1584 bp
DLM021	DLM021	Chinese			96.942/100/1110 scaffold2440_23 (8615 bp): GL0038796|445..2319|complete|1875 bp
DLM022	DLM022	Chinese
DLM023	DLM023	Chinese
DLM024	DLM024	Chinese
DLM027	DLM027	Chinese
DLM028	DLM028	Chinese
DOF002	DOF002	Chinese
DOF003	DOF003	Chinese
DOF004	DOF004	Chinese	100.000/100/761 scaffold40096_1 (44191 bp): GL0019513|4398..5516|complete|1119 bp	100.000/100/1073 scaffold40096_1 (44191 bp): GL0019512|2413..3996|complete|1584 bp
DOF006	DOF006	Chinese
DOF007	DOF007	Chinese
DOF008	DOF008	Chinese
DOF009	DOF009	Chinese
DOF010	DOF010	Chinese
DOF011	DOF011	Chinese
DOF012	DOF012	Chinese
DOF013	DOF013	Chinese
DOF014	DOF014	Chinese
DOM001	DOM001	Chinese
DOM003	DOM003	Chinese
DOM005	DOM005	Chinese
DOM008	DOM008	Chinese	100.000/100/761 scaffold13482_1 (43889 bp): GL0044879|4065..5183|complete|1119 bp	99.810/100/1066 scaffold13482_1 (43889 bp): GL0044878|2083..3663|complete|1581 bp
DOM010	DOM010	Chinese
DOM012	DOM012	Chinese
DOM013	DOM013	Chinese
DOM014	DOM014	Chinese
DOM015	DOM015	Chinese
DOM016	DOM016	Chinese			100.000/100/1133 scaffold20697_4 (115325 bp): GL0039496|complement(38681..40420)|complete|1740 bp
DOM017	DOM017	Chinese	99.731/100/760 scaffold10593_8 (5639 bp): GL0046734|1578..2696|complete|1119 bp	98.721/74/788 scaffold10593_8 (5639 bp): GL0046733|1..1176|complete|1176 bp
DOM018	DOM018	Chinese
DOM019	DOM019	Chinese
DOM020	DOM020	Chinese
DOM021	DOM021	Chinese
DOM022	DOM022	Chinese			100.000/100/1133 scaffold2817_24 (9323 bp): GL0073917|2619..4358|complete|1740 bp
DOM023	DOM023	Chinese
DOM024	DOM024	Chinese
DOM025	DOM025	Chinese
DOM026	DOM026	Chinese
ED10A	ED10A	Chinese
ED11A	ED11A	Chinese
ED16A	ED16A	Chinese
HT14A	HT14A	Chinese			97.608/38/419 scaffold27837_3 (1606 bp): GL0075388|774..1604|lacks 3'|831 bp
HT25A	HT25A	Chinese
HT8A	HT8A	Chinese			99.645/51/575 scaffold2471_3 (11335 bp): GL0086588|complement(10485..11333)|lacks 5'|849 bp; 100.000/47/533 scaffold2471_4 (2719 bp): GL0045951|complement(2..853)|lacks 3'|852 bp
MH0001	MH0001	Danish
MH0002	MH0002	Danish
MH0003	MH0003	Danish
MH0004	MH0004	Danish
MH0005	MH0005	Danish
MH0006	MH0006	Danish
MH0007	MH0007	Danish
MH0008	MH0008	Danish
MH0009	MH0009	Danish
MH0010	MH0010	Danish
MH0011	MH0011	Danish
MH0012	MH0012	Danish
MH0013	MH0013	Danish
MH0014	MH0014	Danish
MH0015	MH0015	Danish
MH0016	MH0016	Danish
MH0017	MH0017	Danish
MH0018	MH0018	Danish
MH0019	MH0019	Danish
MH0020	MH0020	Danish
MH0021	MH0021	Danish		100.000/47/513 scaffold50003_3 (748 bp): GL0059447|2..748|lacks both ends|747 bp
MH0022	MH0022	Danish
MH0023	MH0023	Danish
MH0024	MH0024	Danish
MH0025	MH0025	Danish
MH0026	MH0026	Danish
MH0027	MH0027	Danish
MH0028	MH0028	Danish
MH0030	MH0030	Danish
MH0031	MH0031	Danish
MH0032	MH0032	Danish
MH0033	MH0033	Danish
MH0034	MH0034	Danish
MH0035	MH0035	Danish
MH0036	MH0036	Danish
MH0037	MH0037	Danish
MH0038	MH0038	Danish
MH0039	MH0039	Danish
MH0040	MH0040	Danish
MH0041	MH0041	Danish
MH0042	MH0042	Danish
MH0043	MH0043	Danish
MH0044	MH0044	Danish
MH0045	MH0045	Danish
MH0046	MH0046	Danish
MH0047	MH0047	Danish
MH0048	MH0048	Danish
MH0049	MH0049	Danish
MH0050	MH0050	Danish
MH0051	MH0051	Danish
MH0052	MH0052	Danish
MH0053	MH0053	Danish
MH0054	MH0054	Danish			100.000/52/590 scaffold6362_3 (882 bp): GL0035693|1..867|lacks 5'|867 bp; 100.000/46/518 scaffold6362_2 (1309 bp): GL0021632|449..1309|lacks 3'|861 bp
MH0055	MH0055	Danish
MH0056	MH0056	Danish
MH0057	MH0057	Danish
MH0058	MH0058	Danish
MH0059	MH0059	Danish
MH0060	MH0060	Danish
MH0061	MH0061	Danish
MH0062	MH0062	Danish
MH0063	MH0063	Danish
MH0064	MH0064	Danish
MH0065	MH0065	Danish
MH0066	MH0066	Danish
MH0067	MH0067	Danish
MH0068	MH0068	Danish			100.000/42/473 scaffold12370_17 (2942 bp): GL0045315|2175..2942|lacks 3'|768 bp; 100.000/57/647 scaffold12370_18 (1476 bp): GL0058026|3..953|lacks 5'|951 bp
MH0069	MH0069	Danish
MH0070	MH0070	Danish
MH0071	MH0071	Danish
MH0072	MH0072	Danish
MH0073	MH0073	Danish
MH0074	MH0074	Danish
MH0075	MH0075	Danish
MH0076	MH0076	Danish
MH0077	MH0077	Danish
MH0078	MH0078	Danish
MH0079	MH0079	Danish
MH0080	MH0080	Danish			100.000/36/416 scaffold32297_2 (607 bp): GL0005841|complement(2..607)|lacks both ends|606 bp
MH0081	MH0081	Danish
MH0082	MH0082	Danish
MH0083	MH0083	Danish
MH0084	MH0084	Danish
MH0085	MH0085	Danish
MH0086	MH0086	Danish
MH0087	MH0087	Danish
MH0088	MH0088	Danish
MH0089	MH0089	Danish
MH0090	MH0090	Danish
MH0091	MH0091	Danish
MH0092	MH0092	Danish	99.644/76/570 scaffold12780_14 (2169 bp): GL0058571|complement(3..845)|lacks 3'|843 bp; 100.000/22/167 scaffold12780_13 (1028 bp): GL0010242|complement(786..1028)|lacks 5'|243 bp	99.673/58/622 scaffold12780_14 (2169 bp): GL0058572|complement(1247..2167)|lacks 5'|921 bp; 100.000/40/426 scaffold12780_15 (1282 bp): GL0067103|complement(1..627)|lacks 3'|627 bp
MH0093	MH0093	Danish
MH0094	MH0094	Danish
MH0095	MH0095	Danish
MH0096	MH0096	Danish
MH0097	MH0097	Danish
MH0098	MH0098	Danish		100.000/28/295 scaffold108443_6 (569 bp): GL0092762|3..440|lacks 5'|438 bp
MH0099	MH0099	Danish
MH0100	MH0100	Danish
MH0101	MH0101	Danish
MH0102	MH0102	Danish	100.000/49/384 scaffold77074_3 (628 bp): GL0084229|75..626|lacks 3'|552 bp	100.000/53/562 scaffold22878_1 (833 bp): GL0101158|3..833|lacks both ends|831 bp
MH0103	MH0103	Danish
MH0104	MH0104	Danish	100.000/41/324 scaffold2240_6 (1116 bp): GL0123597|complement(651..1115)|lacks 5'|465 bp	99.441/34/363 scaffold2240_9 (544 bp): GL0088218|complement(5..544)|lacks 5'|540 bp
MH0105	MH0105	Danish
MH0106	MH0106	Danish
MH0107	MH0107	Danish
MH0108	MH0108	Danish
MH0109	MH0109	Danish	100.000/75/566 scaffold15342_18 (2652 bp): GL0059562|complement(1..837)|lacks 3'|837 bp	100.000/89/959 scaffold15342_18 (2652 bp): GL0059563|complement(1239..2651)|lacks 5'|1413 bp
MH0110	MH0110	Danish
MH0111	MH0111	Danish
MH0113	MH0113	Danish
MH0114	MH0114	Danish	98.876/24/181 scaffold46620_5 (570 bp): GL0011156|complement(3..269)|lacks 3'|267 bp; 100.000/41/324 scaffold46620_3 (525 bp): GL0015420|complement(60..524)|lacks 5'|465 bp	100.000/39/420 scaffold46620_7 (615 bp): GL0054628|complement(3..614)|lacks both ends|612 bp
MH0115	MH0115	Danish
MH0116	MH0116	Danish	100.000/79/602 scaffold8124_6 (888 bp): GL0043851|complement(3..887)|lacks both ends|885 bp	98.408/72/756 scaffold8124_8 (1513 bp): GL0063836|complement(374..1507)|complete|1134 bp; 100.000/27/287 scaffold8124_9 (1040 bp): GL0109097|complement(3..425)|lacks 3'|423 bp
MH0117	MH0117	Danish
MH0118	MH0118	Danish
MH0119	MH0119	Danish	100.000/100/761 scaffold1164_3 (5734 bp): GL0058520|2010..3128|complete|1119 bp	99.051/100/1061 scaffold1164_3 (5734 bp): GL0058519|25..1608|complete|1584 bp
MH0120	MH0120	Danish
MH0121	MH0121	Danish
MH0122	MH0122	Danish
MH0123	MH0123	Danish	100.000/55/428 scaffold51836_2 (923 bp): GL0001277|complement(213..830)|complete|618 bp	100.000/35/368 scaffold51836_7 (730 bp): GL0012357|complement(1..546)|lacks 3'|546 bp; 100.000/53/569 scaffold51836_5 (1216 bp): GL0067957|complement(380..1216)|lacks 5'|837 bp
MH0124	MH0124	Danish
MH0125	MH0125	Danish
MH0126	MH0126	Danish
MH0127	MH0127	Danish
MH0128	MH0128	Danish
MH0129	MH0129	Danish
MH0130	MH0130	Danish
MH0131	MH0131	Danish
MH0132	MH0132	Danish
MH0133	MH0133	Danish			99.621/95/1076 scaffold29234_2 (21721 bp): GL0050920|3..1589|lacks 5'|1587 bp
MH0134	MH0134	Danish
MH0135	MH0135	Danish
MH0136	MH0136	Danish
MH0137	MH0137	Danish
MH0138	MH0138	Danish
MH0139	MH0139	Danish
MH0140	MH0140	Danish
MH0141	MH0141	Danish
MH0142	MH0142	Danish
MH0143	MH0143	Danish
MH0144	MH0144	Danish
MH0145	MH0145	Danish
MH0146	MH0146	Danish
MH0147	MH0147	Danish
MH0148	MH0148	Danish			100.000/36/411 scaffold58735_4 (889 bp): GL0101707|2..604|lacks 5'|603 bp
MH0149	MH0149	Danish
MH0150	MH0150	Danish
MH0151	MH0151	Danish
MH0152	MH0152	Danish
MH0153	MH0153	Danish
MH0154	MH0154	Danish			100.000/31/347 scaffold28350_15 (511 bp): GL0025379|complement(1..510)|lacks both ends|510 bp; 100.000/31/359 scaffold28350_14 (520 bp): GL0002720|complement(3..518)|lacks both ends|516 bp
MH0155	MH0155	Danish
MH0156	MH0156	Danish
MH0157	MH0157	Danish
MH0158	MH0158	Danish
MH0159	MH0159	Danish
MH0160	MH0160	Danish			100.000/30/343 scaffold3843_14 (1450 bp): GL0093887|complement(940..1449)|lacks 5'|510 bp; 100.000/33/382 scaffold3843_15 (552 bp): GL0020220|complement(1..552)|lacks both ends|552 bp
MH0161	MH0161	Danish
MH0162	MH0162	Danish
MH0163	MH0163	Danish
MH0164	MH0164	Danish
MH0165	MH0165	Danish
MH0166	MH0166	Danish
MH0167	MH0167	Danish
MH0168	MH0168	Danish
MH0169	MH0169	Danish
MH0170	MH0170	Danish
MH0172	MH0172	Danish
MH0173	MH0173	Danish
MH0174	MH0174	Danish
MH0175	MH0175	Danish
MH0176	MH0176	Danish
MH0177	MH0177	Danish
MH0178	MH0178	Danish
MH0179	MH0179	Danish
MH0180	MH0180	Danish
MH0181	MH0181	Danish
MH0182	MH0182	Danish
MH0183	MH0183	Danish
MH0184	MH0184	Danish
MH0185	MH0185	Danish	100.000/100/761 scaffold65657_11 (1471 bp): GL0030245|complement(98..1216)|complete|1119 bp	100.000/100/1073 scaffold65657_12 (4015 bp): GL0081442|complement(114..1697)|complete|1584 bp
MH0186	MH0186	Danish			100.000/100/1135 scaffold16229_7 (15358 bp): GL0042779|422..2191|complete|1770 bp
MH0187	MH0187	Danish
MH0188	MH0188	Danish
MH0189	MH0189	Danish
MH0191	MH0191	Danish
MH0192	MH0192	Danish
MH0193	MH0193	Danish			100.000/100/1133 scaffold103267_1 (50094 bp): GL0008651|complement(46087..47826)|complete|1740 bp
MH0195	MH0195	Danish			100.000/29/328 scaffold31951_2 (5343 bp): GL0155491|3..488|lacks 5'|486 bp; 100.000/68/775 scaffold31951_1 (1846 bp): GL0125924|610..1845|lacks 3'|1236 bp
MH0196	MH0196	Danish
MH0197	MH0197	Danish
MH0198	MH0198	Danish
MH0199	MH0199	Danish			100.000/90/1025 scaffold24178_9 (3647 bp): GL0102954|complement(2141..3646)|lacks 5'|1506 bp
MH0200	MH0200	Danish
MH0203	MH0203	Danish
MH0204	MH0204	Danish			100.000/71/816 scaffold13228_20 (17300 bp): GL0076098|1..1194|lacks 5'|1194 bp; 100.000/27/300 scaffold13228_19 (4521 bp): GL0192561|4003..4521|lacks 3'|519 bp
MH0205	MH0205	Danish			100.000/100/1133 scaffold27131_32 (13044 bp): GL0140800|1009..2748|complete|1740 bp
MH0206	MH0206	Danish
MH0211	MH0211	Danish
MH0212	MH0212	Danish	100.000/100/761 scaffold51857_1 (84151 bp): GL0108149|complement(78749..79867)|complete|1119 bp	99.051/100/1061 scaffold51857_1 (84151 bp): GL0108150|complement(80269..81852)|complete|1584 bp
MH0217	MH0217	Danish
MH0220	MH0220	Danish
MH0221	MH0221	Danish			100.000/100/1133 scaffold36726_3 (101870 bp): GL0046733|complement(30398..32137)|complete|1740 bp
MH0222	MH0222	Danish
MH0224	MH0224	Danish
MH0227	MH0227	Danish			100.000/100/1133 scaffold20485_1 (31952 bp): GL0086072|2238..3977|complete|1740 bp
MH0229	MH0229	Danish
MH0230	MH0230	Danish			97.448/78/864 scaffold65350_2 (1294 bp): GL0096277|complement(2..1294)|lacks both ends|1293 bp
MH0233	MH0233	Danish
MH0234	MH0234	Danish
MH0236	MH0236	Danish
MH0238	MH0238	Danish
MH0239	MH0239	Danish
MH0243	MH0243	Danish
MH0244	MH0244	Danish
MH0245	MH0245	Danish
MH0246	MH0246	Danish
MH0247	MH0247	Danish
MH0250	MH0250	Danish
MH0251	MH0251	Danish	100.000/100/761 scaffold29034_1 (49482 bp): GL0101254|4310..5428|complete|1119 bp	99.810/100/1070 scaffold29034_1 (49482 bp): GL0101253|2325..3908|complete|1584 bp
MH0252	MH0252	Danish	99.731/100/760 scaffold1343_4 (6487 bp): GL0141995|complement(2276..3394)|complete|1119 bp	99.620/100/1068 scaffold1343_4 (6487 bp): GL0141996|complement(3796..5379)|complete|1584 bp
MH0253	MH0253	Danish
MH0257	MH0257	Danish
MH0259	MH0259	Danish
MH0260	MH0260	Danish
MH0261	MH0261	Danish
MH0262	MH0262	Danish
MH0264	MH0264	Danish
MH0265	MH0265	Danish
MH0266	MH0266	Danish
MH0267	MH0267	Danish			100.000/100/1133 scaffold73795_11 (61522 bp): GL0141951|complement(55135..56874)|complete|1740 bp
MH0268	MH0268	Danish
MH0270	MH0270	Danish
MH0271	MH0271	Danish
MH0272	MH0272	Danish
MH0274	MH0274	Danish
MH0275	MH0275	Danish
MH0276	MH0276	Danish
MH0277	MH0277	Danish
MH0280	MH0280	Danish			99.708/62/699 scaffold47580_3 (1544 bp): GL0175275|417..1544|lacks 3'|1128 bp
MH0281	MH0281	Danish			96.403/100/1077 scaffold34385_2 (4911 bp): GL0002569|377..2251|complete|1875 bp
MH0283	MH0283	Danish
MH0284	MH0284	Danish
MH0286	MH0286	Danish
MH0287	MH0287	Danish
MH0288	MH0288	Danish
MH0289	MH0289	Danish
MH0290	MH0290	Danish
MH0292	MH0292	Danish
MH0293	MH0293	Danish
MH0297	MH0297	Danish
MH0298	MH0298	Danish
MH0299	MH0299	Danish
MH0301	MH0301	Danish	99.585/65/484 scaffold60464_1 (726 bp): GL0066235|3..725|lacks both ends|723 bp	100.000/34/363 scaffold30411_3 (534 bp): GL0129292|complement(3..533)|lacks both ends|531 bp
MH0302	MH0302	Danish
MH0303	MH0303	Danish
MH0305	MH0305	Danish			100.000/100/1133 scaffold12301_1 (114647 bp): GL0029875|54034..55773|complete|1740 bp
MH0307	MH0307	Danish			99.618/47/537 scaffold85751_2 (788 bp): GL0127821|1..786|lacks both ends|786 bp; 100.000/39/442 scaffold85751_3 (1089 bp): GL0026248|1..651|lacks 5'|651 bp
MH0308	MH0308	Danish
MH0309	MH0309	Danish
MH0310	MH0310	Danish
MH0311	MH0311	Danish
MH0313	MH0313	Danish
MH0314	MH0314	Danish
MH0315	MH0315	Danish			100.000/100/1133 scaffold565_2 (44450 bp): GL0023557|3993..5732|complete|1740 bp
MH0316	MH0316	Danish
MH0318	MH0318	Danish
MH0319	MH0319	Danish
MH0321	MH0321	Danish
MH0322	MH0322	Danish
MH0323	MH0323	Danish
MH0325	MH0325	Danish	100.000/51/394 scaffold82815_4 (1234 bp): GL0106004|complement(663..1232)|lacks 5'|570 bp	100.000/78/838 scaffold8785_5 (1235 bp): GL0106392|1..1233|lacks both ends|1233 bp
MH0326	MH0326	Danish			100.000/47/551 scaffold42016_2 (796 bp): GL0158294|3..794|lacks both ends|792 bp
MH0327	MH0327	Danish
MH0328	MH0328	Danish
MH0329	MH0329	Danish
MH0330	MH0330	Danish
MH0332	MH0332	Danish
MH0333	MH0333	Danish	99.731/100/759 scaffold50551_1 (144480 bp): GL0046909|100075..101193|complete|1119 bp	100.000/100/1073 scaffold50551_1 (144480 bp): GL0046908|98090..99673|complete|1584 bp
MH0334	MH0334	Danish
MH0335	MH0335	Danish	99.731/100/760 scaffold28986_22 (7531 bp): GL0012416|complement(3846..4964)|complete|1119 bp	99.620/100/1068 scaffold28986_22 (7531 bp): GL0012417|complement(5366..6949)|complete|1584 bp
MH0336	MH0336	Danish
MH0337	MH0337	Danish
MH0338	MH0338	Danish
MH0339	MH0339	Danish	100.000/100/761 scaffold64126_7 (5887 bp): GL0074779|complement(2147..3265)|complete|1119 bp	99.810/100/1066 scaffold64126_7 (5887 bp): GL0074780|complement(3667..5247)|complete|1581 bp
MH0340	MH0340	Danish
MH0341	MH0341	Danish			96.000/90/989 scaffold21926_3 (7443 bp): GL0083687|complement(5941..7443)|lacks 5'|1503 bp
MH0342	MH0342	Danish	100.000/100/761 scaffold56098_1 (44090 bp): GL0154228|4285..5403|complete|1119 bp	99.051/100/1061 scaffold56098_1 (44090 bp): GL0154227|2300..3883|complete|1584 bp
MH0343	MH0343	Danish	99.731/100/760 scaffold5051_10 (1745 bp): GL0202787|226..1344|complete|1119 bp	99.620/100/1068 scaffold5051_9 (2284 bp): GL0021729|552..2135|complete|1584 bp
MH0345	MH0345	Danish
MH0346	MH0346	Danish
MH0347	MH0347	Danish			100.000/35/397 scaffold755_1 (756 bp): GL0092930|complement(172..756)|lacks 5'|585 bp
MH0348	MH0348	Danish
MH0349	MH0349	Danish
MH0350	MH0350	Danish
MH0351	MH0351	Danish
MH0354	MH0354	Danish
MH0355	MH0355	Danish
MH0356	MH0356	Danish
MH0357	MH0357	Danish
MH0358	MH0358	Danish
MH0359	MH0359	Danish
MH0360	MH0360	Danish
MH0361	MH0361	Danish
MH0362	MH0362	Danish
MH0363	MH0363	Danish
MH0364	MH0364	Danish
MH0365	MH0365	Danish
MH0366	MH0366	Danish
MH0367	MH0367	Danish
MH0368	MH0368	Danish
MH0369	MH0369	Danish
MH0370	MH0370	Danish			100.000/76/867 scaffold1299_49 (1450 bp): GL0095603|3..1448|lacks both ends|1446 bp
MH0371	MH0371	Danish
MH0372	MH0372	Danish
MH0373	MH0373	Danish
MH0374	MH0374	Danish
MH0375	MH0375	Danish
MH0376	MH0376	Danish
MH0377	MH0377	Danish			97.133/50/559 scaffold54655_15 (839 bp): GL0021629|complement(3..839)|lacks both ends|837 bp
MH0378	MH0378	Danish
MH0379	MH0379	Danish
MH0381	MH0381	Danish
MH0382	MH0382	Danish
MH0383	MH0383	Danish
MH0384	MH0384	Danish
MH0385	MH0385	Danish
MH0386	MH0386	Danish
MH0387	MH0387	Danish
MH0388	MH0388	Danish
MH0389	MH0389	Danish
MH0390	MH0390	Danish
MH0391	MH0391	Danish			100.000/24/265 scaffold24463_18 (1938 bp): GL0065778|1474..1938|lacks 3'|465 bp; 100.000/69/791 scaffold24463_19 (1154 bp): GL0175510|2..1153|lacks both ends|1152 bp
MH0392	MH0392	Danish
MH0393	MH0393	Danish			100.000/32/365 scaffold51791_2 (598 bp): GL0010478|2..541|lacks 5'|540 bp
MH0394	MH0394	Danish			100.000/81/925 scaffold68788_3 (3630 bp): GL0142636|1..1353|lacks 5'|1353 bp
MH0395	MH0395	Danish
MH0396	MH0396	Danish			100.000/83/950 scaffold36001_7 (1979 bp): GL0137902|complement(3..1601)|lacks 3'|1599 bp
MH0397	MH0397	Danish			96.774/95/1048 scaffold10229_12 (1930 bp): GL0172212|complement(345..1928)|lacks 5'|1584 bp
MH0398	MH0398	Danish
MH0399	MH0399	Danish
MH0400	MH0400	Danish
MH0401	MH0401	Danish
MH0402	MH0402	Danish
MH0403	MH0403	Danish
MH0404	MH0404	Danish
MH0405	MH0405	Danish
MH0406	MH0406	Danish
MH0407	MH0407	Danish
MH0408	MH0408	Danish
MH0409	MH0409	Danish
MH0410	MH0410	Danish	99.731/100/760 scaffold29896_9 (2766 bp): GL0156179|complement(1499..2617)|complete|1119 bp	99.620/100/1068 scaffold29896_10 (2484 bp): GL0162164|complement(224..1807)|complete|1584 bp
MH0411	MH0411	Danish			100.000/100/1137 scaffold28583_13 (26561 bp): GL0208499|438..2318|complete|1881 bp
MH0412	MH0412	Danish
MH0413	MH0413	Danish
MH0414	MH0414	Danish
MH0415	MH0415	Danish
MH0416	MH0416	Danish
MH0417	MH0417	Danish
MH0418	MH0418	Danish
MH0419	MH0419	Danish
MH0420	MH0420	Danish
MH0421	MH0421	Danish
MH0422	MH0422	Danish			100.000/74/847 scaffold23830_3 (1861 bp): GL0102930|complement(621..1859)|lacks 5'|1239 bp
MH0423	MH0423	Danish
MH0424	MH0424	Danish
MH0425	MH0425	Danish
MH0426	MH0426	Danish			100.000/100/1133 scaffold85665_2 (55811 bp): GL0090514|complement(44862..46601)|complete|1740 bp
MH0427	MH0427	Danish
MH0428	MH0428	Danish
MH0429	MH0429	Danish
MH0430	MH0430	Danish
MH0431	MH0431	Danish
MH0432	MH0432	Danish	100.000/100/761 scaffold29249_1 (47973 bp): GL0033376|complement(42517..43635)|complete|1119 bp	100.000/100/1073 scaffold29249_1 (47973 bp): GL0033377|complement(44037..45620)|complete|1584 bp
MH0433	MH0433	Danish
MH0434	MH0434	Danish
MH0435	MH0435	Danish			100.000/73/832 scaffold38787_27 (1305 bp): GL0017442|complement(70..1284)|complete|1215 bp
MH0436	MH0436	Danish
MH0437	MH0437	Danish
MH0438	MH0438	Danish
MH0439	MH0439	Danish
MH0440	MH0440	Danish
MH0441	MH0441	Danish
MH0442	MH0442	Danish
MH0443	MH0443	Danish
MH0444	MH0444	Danish
MH0445	MH0445	Danish
MH0446	MH0446	Danish	100.000/100/761 scaffold114231_3 (13426 bp): GL0144170|180..1298|complete|1119 bp	100.000/100/1073 scaffold114231_2 (2301 bp): GL0032846|624..2207|complete|1584 bp
MH0447	MH0447	Danish
MH0448	MH0448	Danish
MH0450	MH0450	Danish
MH0451	MH0451	Danish			100.000/42/488 scaffold119304_5 (708 bp): GL0128952|complement(2..706)|lacks both ends|705 bp
MH0452	MH0452	Danish			100.000/100/1133 scaffold114510_4 (15608 bp): GL0119137|complement(10814..12553)|complete|1740 bp
MH0453	MH0453	Danish	100.000/100/761 scaffold30852_26 (2278 bp): GL0002866|complement(977..2095)|complete|1119 bp	100.000/65/704 scaffold62878_2 (1038 bp): GL0080301|2..1036|lacks both ends|1035 bp; 100.000/25/270 scaffold62878_1 (2724 bp): GL0014180|2326..2724|lacks 3'|399 bp
MH0454	MH0454	Danish
MH0455	MH0455	Danish			100.000/100/1133 scaffold5217_1 (97044 bp): GL0115233|complement(58875..60614)|complete|1740 bp
MH0456	MH0456	Danish
MH0457	MH0457	Danish
MH0458	MH0458	Danish
MH0462	MH0462	Danish
N075A	N075A	Chinese			100.000/30/332 scaffold20206_3 (566 bp): GL0027252|complement(2..565)|lacks both ends|564 bp
N104A	N104A	Chinese			100.000/39/441 scaffold10789_1 (980 bp): GL0047725|complement(333..980)|lacks 5'|648 bp
NLF001	NLF001	Chinese
NLF002	NLF002	Chinese	100.000/100/761 scaffold25135_2 (18141 bp): GL0034320|3212..4330|complete|1119 bp	100.000/100/1073 scaffold25135_2 (18141 bp): GL0034319|1227..2810|complete|1584 bp
NLF005	NLF005	Chinese
NLF006	NLF006	Chinese
NLF007	NLF007	Chinese
NLF008	NLF008	Chinese
NLF009	NLF009	Chinese			100.000/89/1016 scaffold1870_10 (4795 bp): GL0048868|complement(3305..4795)|lacks 5'|1491 bp
NLF010	NLF010	Chinese	100.000/50/374 scaffold3574_4 (2887 bp): GL0001509|2331..2885|lacks 3'|555 bp; 100.000/46/355 scaffold3574_5 (858 bp): GL0035464|3..515|lacks 5'|513 bp	100.000/100/1073 scaffold3574_4 (2887 bp): GL0001508|346..1929|complete|1584 bp
NLF011	NLF011	Chinese
NLF012	NLF012	Chinese
NLF013	NLF013	Chinese
NLF014	NLF014	Chinese	99.731/100/760 scaffold11053_2 (7580 bp): GL0019783|complement(2136..3254)|complete|1119 bp	99.810/100/1070 scaffold11053_2 (7580 bp): GL0019784|complement(3656..5239)|complete|1584 bp
NLF015	NLF015	Chinese
NLM001	NLM001	Chinese
NLM002	NLM002	Chinese
NLM003	NLM003	Chinese	99.731/100/760 scaffold29130_4 (3554 bp): GL0014653|complement(2278..3396)|complete|1119 bp	99.599/95/1011 scaffold29130_5 (1996 bp): GL0031961|complement(269..1768)|complete|1500 bp
NLM004	NLM004	Chinese
NLM005	NLM005	Chinese
NLM006	NLM006	Chinese
NLM007	NLM007	Chinese
NLM008	NLM008	Chinese
NLM009	NLM009	Chinese
NLM010	NLM010	Chinese	100.000/35/262 scaffold13406_4 (1314 bp): GL0010838|complement(3..392)|lacks 3'|390 bp	100.000/47/504 scaffold13406_6 (1180 bp): GL0032797|complement(1..744)|lacks 3'|744 bp; 100.000/33/350 scaffold13406_4 (1314 bp): GL0010839|complement(794..1312)|lacks 5'|519 bp
NLM015	NLM015	Chinese
NLM016	NLM016	Chinese
NLM017	NLM017	Chinese	100.000/100/761 scaffold24295_13 (7513 bp): GL0046468|complement(2228..3346)|complete|1119 bp	100.000/100/1073 scaffold24295_13 (7513 bp): GL0046469|complement(3748..5331)|complete|1584 bp
NLM021	NLM021	Chinese
NLM022	NLM022	Chinese
NLM023	NLM023	Chinese	100.000/100/761 scaffold1871_9 (38595 bp): GL0023838|29178..30296|complete|1119 bp	99.810/100/1070 scaffold1871_9 (38595 bp): GL0023837|27193..28776|complete|1584 bp
NLM024	NLM024	Chinese
NLM025	NLM025	Chinese
NLM026	NLM026	Chinese
NLM027	NLM027	Chinese
NLM028	NLM028	Chinese	100.000/100/761 scaffold34121_1 (128314 bp): GL0016347|88505..89623|complete|1119 bp	100.000/100/1073 scaffold34121_1 (128314 bp): GL0016346|86520..88103|complete|1584 bp
NLM029	NLM029	Chinese
NLM031	NLM031	Chinese
NLM032	NLM032	Chinese
NOF001	NOF001	Chinese
NOF002	NOF002	Chinese	100.000/100/761 scaffold23022_3 (44120 bp): GL0018220|4293..5411|complete|1119 bp	100.000/100/1073 scaffold23022_3 (44120 bp): GL0018219|2308..3891|complete|1584 bp
NOF004	NOF004	Chinese
NOF005	NOF005	Chinese
NOF006	NOF006	Chinese			100.000/86/977 scaffold20556_3 (1664 bp): GL0064658|3..1436|lacks 5'|1434 bp
NOF007	NOF007	Chinese	100.000/30/231 scaffold1766_45 (1805 bp): GL0061652|complement(1472..1804)|lacks 5'|333 bp; 100.000/68/511 scaffold1766_46 (3525 bp): GL0016769|complement(1..756)|lacks 3'|756 bp	100.000/100/1073 scaffold1766_46 (3525 bp): GL0016770|complement(1158..2741)|complete|1584 bp
NOF008	NOF008	Chinese
NOF009	NOF009	Chinese
NOF010	NOF010	Chinese
NOF011	NOF011	Chinese		99.415/32/345 scaffold44996_2 (515 bp): GL0041219|complement(1..513)|lacks both ends|513 bp
NOF012	NOF012	Chinese
NOF013	NOF013	Chinese	98.684/20/154 scaffold5003_15 (1493 bp): GL0053015|complement(1033..1317)|complete|285 bp; 99.283/75/568 scaffold5003_15 (1493 bp): GL0053014|complement(197..1036)|complete|840 bp	98.494/63/674 scaffold5003_17 (997 bp): GL0077720|complement(1..996)|lacks both ends|996 bp; 96.610/22/234 scaffold5003_16 (557 bp): GL0057002|complement(200..556)|lacks 5'|357 bp
NOF014	NOF014	Chinese		100.000/28/301 scaffold1069_7 (540 bp): GL0021880|complement(1..444)|lacks 3'|444 bp
NOM001	NOM001	Chinese
NOM002	NOM002	Chinese
NOM004	NOM004	Chinese	100.000/100/761 scaffold15937_3 (44087 bp): GL0021083|complement(38670..39788)|complete|1119 bp	99.810/100/1066 scaffold15937_3 (44087 bp): GL0021084|complement(40190..41770)|complete|1581 bp
NOM005	NOM005	Chinese
NOM007	NOM007	Chinese
NOM008	NOM008	Chinese			97.281/60/669 scaffold16138_11 (997 bp): GL0040267|3..995|lacks both ends|993 bp
NOM009	NOM009	Chinese
NOM010	NOM010	Chinese			96.285/58/644 scaffold13586_4 (3532 bp): GL0009619|3..974|lacks 5'|972 bp
NOM012	NOM012	Chinese
NOM013	NOM013	Chinese
NOM014	NOM014	Chinese
NOM015	NOM015	Chinese
NOM016	NOM016	Chinese
NOM017	NOM017	Chinese
NOM018	NOM018	Chinese
NOM019	NOM019	Chinese
NOM020	NOM020	Chinese
NOM022	NOM022	Chinese
NOM023	NOM023	Chinese	100.000/100/761 scaffold4530_1 (54118 bp): GL0040755|4328..5446|complete|1119 bp	100.000/100/1073 scaffold4530_1 (54118 bp): GL0040754|2343..3926|complete|1584 bp
NOM025	NOM025	Chinese
NOM026	NOM026	Chinese
NOM027	NOM027	Chinese
NOM028	NOM028	Chinese		100.000/25/266 scaffold754_2 (591 bp): GL0085888|complement(194..589)|lacks 5'|396 bp
NOM029	NOM029	Chinese	100.000/100/761 scaffold2348_5 (44120 bp): GL0049043|4293..5411|complete|1119 bp	100.000/100/1073 scaffold2348_5 (44120 bp): GL0049042|2308..3891|complete|1584 bp
O2.CD1-0-PT	O2.CD1	Spanish	100.000/100/761 scaffold36883_1 (181547 bp): GL0031871|101592..102710|complete|1119 bp	100.000/100/1073 scaffold36883_1 (181547 bp): GL0031870|99607..101190|complete|1584 bp
O2.CD1-0	O2.CD1	Spanish	100.000/39/306 scaffold11689_7 (784 bp): GL0097505|2..442|lacks 5'|441 bp; 100.000/37/280 scaffold11689_5 (770 bp): GL0120200|353..769|lacks 3'|417 bp	100.000/33/355 scaffold11689_1 (523 bp): GL0180640|3..521|lacks both ends|519 bp
O2.CD2-0-PT	O2.CD2	Spanish			100.000/100/1133 scaffold13253_1 (156552 bp): GL0005927|95933..97672|complete|1740 bp
O2.CD2-0	O2.CD2	Spanish
O2.CD3-0-PT	O2.CD3	Spanish
O2.UC1-1	O2.UC1	Spanish
O2.UC1-0	O2.UC1	Spanish
O2.UC1-2	O2.UC1	Spanish
O2.UC11-1	O2.UC11	Spanish			100.000/100/1133 scaffold24793_17 (6675 bp): GL0158203|complement(786..2525)|complete|1740 bp
O2.UC11-2	O2.UC11	Spanish			100.000/42/476 scaffold18188_2 (696 bp): GL0073308|3..695|lacks both ends|693 bp
O2.UC11-0	O2.UC11	Spanish
O2.UC12-1	O2.UC12	Spanish
O2.UC12-0	O2.UC12	Spanish
O2.UC12-2	O2.UC12	Spanish
O2.UC13-0	O2.UC13	Spanish
O2.UC13-1	O2.UC13	Spanish
O2.UC13-2	O2.UC13	Spanish
O2.UC14-1	O2.UC14	Spanish
O2.UC14-2	O2.UC14	Spanish
O2.UC14-0	O2.UC14	Spanish
O2.UC15-1	O2.UC15	Spanish
O2.UC15-2	O2.UC15	Spanish
O2.UC15-0	O2.UC15	Spanish
O2.UC16-1	O2.UC16	Spanish
O2.UC16-0	O2.UC16	Spanish
O2.UC16-2	O2.UC16	Spanish
O2.UC17-2	O2.UC17	Spanish
O2.UC17-0	O2.UC17	Spanish
O2.UC17-1	O2.UC17	Spanish
O2.UC18-1	O2.UC18	Spanish
O2.UC18-2	O2.UC18	Spanish
O2.UC18-0	O2.UC18	Spanish
O2.UC19-0	O2.UC19	Spanish
O2.UC19-2	O2.UC19	Spanish
O2.UC19-1	O2.UC19	Spanish
O2.UC2-0	O2.UC2	Spanish
O2.UC2-1	O2.UC2	Spanish
O2.UC2-2	O2.UC2	Spanish
O2.UC20-0	O2.UC20	Spanish
O2.UC20-1	O2.UC20	Spanish
O2.UC20-2	O2.UC20	Spanish
O2.UC21-0	O2.UC21	Spanish
O2.UC21-1	O2.UC21	Spanish
O2.UC21-2	O2.UC21	Spanish
O2.UC22-0	O2.UC22	Spanish
O2.UC22-1	O2.UC22	Spanish
O2.UC22-2	O2.UC22	Spanish			100.000/24/275 scaffold22757_5 (1342 bp): GL0112240|1..405|lacks 5'|405 bp; 100.000/52/593 scaffold22757_3 (867 bp): GL0115316|1..867|lacks both ends|867 bp
O2.UC23-0	O2.UC23	Spanish
O2.UC23-1	O2.UC23	Spanish
O2.UC23-2	O2.UC23	Spanish
O2.UC24-0	O2.UC24	Spanish
O2.UC24-1	O2.UC24	Spanish
O2.UC24-2	O2.UC24	Spanish
O2.UC26-0	O2.UC26	Spanish			99.820/100/1133 scaffold13714_17 (14316 bp): GL0034841|complement(10295..12034)|complete|1740 bp
O2.UC26-2	O2.UC26	Spanish			99.820/100/1133 scaffold2547_1 (14101 bp): GL0010109|2285..4024|complete|1740 bp
O2.UC26-1	O2.UC26	Spanish			99.820/100/1133 scaffold59_1 (99799 bp): GL0052031|2351..4090|complete|1740 bp
O2.UC27-0	O2.UC27	Spanish
O2.UC27-1	O2.UC27	Spanish
O2.UC27-2	O2.UC27	Spanish
O2.UC28-0	O2.UC28	Spanish
O2.UC28-1	O2.UC28	Spanish
O2.UC28-2	O2.UC28	Spanish
O2.UC29-0	O2.UC29	Spanish
O2.UC29-1	O2.UC29	Spanish
O2.UC29-2	O2.UC29	Spanish
O2.UC3-0	O2.UC3	Spanish
O2.UC3-1	O2.UC3	Spanish
O2.UC3-2	O2.UC3	Spanish
O2.UC30-0	O2.UC30	Spanish
O2.UC30-1	O2.UC30	Spanish
O2.UC30-2	O2.UC30	Spanish
O2.UC31-0	O2.UC31	Spanish
O2.UC31-1	O2.UC31	Spanish
O2.UC31-2	O2.UC31	Spanish
O2.UC32-0	O2.UC32	Spanish
O2.UC32-1	O2.UC32	Spanish
O2.UC32-2	O2.UC32	Spanish
O2.UC34-0	O2.UC34	Spanish
O2.UC34-2	O2.UC34	Spanish			100.000/100/1135 scaffold10607_16 (22473 bp): GL0043620|547..2316|complete|1770 bp
O2.UC35-0	O2.UC35	Spanish
O2.UC35-1	O2.UC35	Spanish
O2.UC35-2	O2.UC35	Spanish
O2.UC36-0	O2.UC36	Spanish
O2.UC36-2	O2.UC36	Spanish
O2.UC36-1	O2.UC36	Spanish	97.849/100/750 scaffold47476_8 (3298 bp): GL0069703|complement(1591..2709)|complete|1119 bp	98.886/85/905 scaffold47476_9 (4698 bp): GL0133030|complement(1..1347)|lacks 3'|1347 bp
O2.UC37-0	O2.UC37	Spanish
O2.UC37-1	O2.UC37	Spanish
O2.UC37-2	O2.UC37	Spanish
O2.UC38-1	O2.UC38	Spanish
O2.UC38-2	O2.UC38	Spanish
O2.UC38-0	O2.UC38	Spanish
O2.UC4-0	O2.UC4	Spanish
O2.UC4-1	O2.UC4	Spanish
O2.UC4-2	O2.UC4	Spanish
O2.UC40-0	O2.UC40	Spanish
O2.UC40-1	O2.UC40	Spanish
O2.UC40-2	O2.UC40	Spanish
O2.UC41-0	O2.UC41	Spanish
O2.UC41-1	O2.UC41	Spanish
O2.UC41-2	O2.UC41	Spanish
O2.UC43-0	O2.UC43	Spanish
O2.UC43-1	O2.UC43	Spanish
O2.UC43-2	O2.UC43	Spanish
O2.UC44-0	O2.UC44	Spanish
O2.UC44-1	O2.UC44	Spanish
O2.UC44-2	O2.UC44	Spanish
O2.UC46-0	O2.UC46	Spanish
O2.UC46-1	O2.UC46	Spanish
O2.UC46-2	O2.UC46	Spanish
O2.UC47-0	O2.UC47	Spanish
O2.UC47-1	O2.UC47	Spanish
O2.UC47-2	O2.UC47	Spanish
O2.UC48-0	O2.UC48	Spanish
O2.UC48-1	O2.UC48	Spanish
O2.UC48-2	O2.UC48	Spanish
O2.UC49-0	O2.UC49	Spanish
O2.UC49-2	O2.UC49	Spanish
O2.UC5-0	O2.UC5	Spanish
O2.UC5-1	O2.UC5	Spanish
O2.UC5-2	O2.UC5	Spanish
O2.UC50-2	O2.UC50	Spanish
O2.UC50-0	O2.UC50	Spanish	100.000/100/761 scaffold21177_1 (5618 bp): GL0039656|4334..5452|complete|1119 bp	100.000/100/1073 scaffold21177_1 (5618 bp): GL0039655|2349..3932|complete|1584 bp
O2.UC51-0	O2.UC51	Spanish	100.000/100/761 scaffold77162_1 (6565 bp): GL0022071|4327..5445|complete|1119 bp	100.000/100/1073 scaffold77162_1 (6565 bp): GL0022070|2342..3925|complete|1584 bp
O2.UC51-2	O2.UC51	Spanish	100.000/78/595 scaffold68747_11 (3189 bp): GL0036330|complement(3..875)|lacks 3'|873 bp	100.000/100/1073 scaffold68747_11 (3189 bp): GL0036331|complement(1277..2860)|complete|1584 bp
O2.UC52-0	O2.UC52	Spanish
O2.UC52-2	O2.UC52	Spanish	100.000/100/761 scaffold17877_16 (5369 bp): GL0015612|complement(266..1384)|complete|1119 bp	100.000/100/1073 scaffold17877_16 (5369 bp): GL0015613|complement(1786..3369)|complete|1584 bp
O2.UC53-0	O2.UC53	Spanish
O2.UC53-2	O2.UC53	Spanish
O2.UC54-0	O2.UC54	Spanish
O2.UC54-2	O2.UC54	Spanish
O2.UC55-0	O2.UC55	Spanish
O2.UC55-2	O2.UC55	Spanish
O2.UC56-0	O2.UC56	Spanish
O2.UC56-2	O2.UC56	Spanish
O2.UC57-0	O2.UC57	Spanish
O2.UC57-2	O2.UC57	Spanish
O2.UC58-0	O2.UC58	Spanish
O2.UC58-2	O2.UC58	Spanish
O2.UC59-0	O2.UC59	Spanish
O2.UC59-2	O2.UC59	Spanish
O2.UC6-1	O2.UC6	Spanish
O2.UC6-2	O2.UC6	Spanish
O2.UC6-0	O2.UC6	Spanish
O2.UC60-0	O2.UC60	Spanish
O2.UC60-2	O2.UC60	Spanish
O2.UC7-0	O2.UC7	Spanish
O2.UC7-1	O2.UC7	Spanish
O2.UC8-0	O2.UC8	Spanish
O2.UC8-1	O2.UC8	Spanish
O2.UC8-2	O2.UC8	Spanish
O2.UC9-0	O2.UC9	Spanish
O2.UC9-1	O2.UC9	Spanish
O2.UC9-2	O2.UC9	Spanish
SZEY-101A	SZEY-101A	Chinese
SZEY-103A	SZEY-103A	Chinese			95.113/48/524 scaffold25843_9 (800 bp): GL0023095|complement(1..798)|lacks both ends|798 bp
SZEY-104A	SZEY-104A	Chinese
SZEY-106A	SZEY-106A	Chinese
SZEY-90A	SZEY-90A	Chinese
SZEY-93A	SZEY-93A	Chinese
SZEY-95A	SZEY-95A	Chinese			100.000/100/1133 scaffold4869_1 (197627 bp): GL0021265|complement(78759..80498)|complete|1740 bp
SZEY-97A	SZEY-97A	Chinese
SZEY-99A	SZEY-99A	Chinese
T2D-102A	T2D-001	Chinese
T2D-127A	T2D-002	Chinese
T2D-135A	T2D-003	Chinese		100.000/38/410 scaffold14233_1 (601 bp): GL0078185|complement(1..600)|lacks both ends|600 bp
T2D-149A	T2D-004	Chinese
T2D-156A	T2D-005	Chinese
T2D-173A	T2D-006	Chinese
T2D-175A	T2D-007	Chinese			96.491/62/682 scaffold10827_3 (1593 bp): GL0002650|complement(563..1591)|lacks 5'|1029 bp; 98.276/31/350 scaffold10827_4 (1003 bp): GL0048346|complement(2..733)|lacks 3'|732 bp
T2D-178A	T2D-008	Chinese
T2D-187A	T2D-009	Chinese	100.000/100/761 scaffold17510_2 (4200 bp): GL0023789|2660..3778|complete|1119 bp	100.000/100/1073 scaffold17510_2 (4200 bp): GL0023788|675..2258|complete|1584 bp
T2D-35A	T2D-010	Chinese
T2D-42A	T2D-011	Chinese
T2D-53A	T2D-012	Chinese
T2D-56A	T2D-013	Chinese
T2D-77A	T2D-014	Chinese	100.000/100/761 scaffold17707_1 (171547 bp): GL0023516|115254..116372|complete|1119 bp	99.810/100/1070 scaffold17707_1 (171547 bp): GL0023515|113269..114852|complete|1584 bp
T2D-97A	T2D-015	Chinese			100.000/35/390 scaffold8105_4 (589 bp): GL0062662|complement(2..589)|lacks both ends|588 bp
ED12A	T2D-016	Chinese	99.731/100/760 scaffold30295_1 (84259 bp): GL0041737|4398..5516|complete|1119 bp	99.620/100/1068 scaffold30295_1 (84259 bp): GL0041736|2413..3996|complete|1584 bp
ED13A	T2D-017	Chinese
ED14A	T2D-018	Chinese			96.942/100/1106 scaffold31974_1 (5393 bp): GL0080467|2268..4001|complete|1734 bp
ED15A	T2D-019	Chinese			96.763/100/1104 scaffold26076_1 (102426 bp): GL0049727|complement(98437..100170)|complete|1734 bp
ED19A	T2D-020	Chinese			96.942/100/1106 scaffold14950_1 (243288 bp): GL0056524|97937..99676|complete|1740 bp
ED20A	T2D-021	Chinese			100.000/90/1027 scaffold41876_2 (14911 bp): GL0042428|complement(13401..14909)|lacks 5'|1509 bp
ED9A	T2D-022	Chinese	100.000/100/761 scaffold40117_1 (181494 bp): GL0019590|complement(78783..79901)|complete|1119 bp	100.000/100/1073 scaffold40117_1 (181494 bp): GL0019591|complement(80303..81886)|complete|1584 bp
T2D-107A	T2D-023	Chinese
T2D-108A	T2D-024	Chinese
T2D-10A	T2D-025	Chinese
T2D-114A	T2D-026	Chinese
T2D-143A	T2D-028	Chinese
T2D-146A	T2D-029	Chinese			96.583/100/1102 scaffold32824_1 (4036 bp): GL0018655|2262..3995|complete|1734 bp
T2D-155A	T2D-030	Chinese
T2D-157A	T2D-031	Chinese
T2D-203A	T2D-036	Chinese
T2D-20A	T2D-039	Chinese
T2D-2A	T2D-040	Chinese
T2D-45A	T2D-041	Chinese
T2D-54A	T2D-042	Chinese
T2D-6A	T2D-043	Chinese
T2D-73A	T2D-044	Chinese
T2D-8A	T2D-045	Chinese	100.000/100/761 scaffold27273_1 (60571 bp): GL0070218|4313..5431|complete|1119 bp	100.000/100/1073 scaffold27273_1 (60571 bp): GL0070217|2328..3911|complete|1584 bp
N028A	T2D-046	Chinese
T2D-103A	T2D-047	Chinese			100.000/100/1133 scaffold18095_4 (20473 bp): GL0007667|complement(16381..18120)|complete|1740 bp
T2D-105A	T2D-048	Chinese	100.000/100/761 scaffold29498_2 (60537 bp): GL0062663|complement(55105..56223)|complete|1119 bp	100.000/100/1073 scaffold29498_2 (60537 bp): GL0062664|complement(56625..58208)|complete|1584 bp
T2D-106A	T2D-049	Chinese
T2D-109A	T2D-050	Chinese
T2D-113A	T2D-051	Chinese
T2D-122A	T2D-052	Chinese
T2D-126A	T2D-053	Chinese
T2D-132A	T2D-054	Chinese
T2D-139A	T2D-055	Chinese
T2D-140A	T2D-056	Chinese
T2D-148A	T2D-057	Chinese
T2D-14A	T2D-058	Chinese			96.396/40/446 scaffold2932_4 (668 bp): GL0009983|complement(2..667)|lacks both ends|666 bp
T2D-154A	T2D-059	Chinese			100.000/34/387 scaffold26202_7 (659 bp): GL0067130|complement(90..659)|lacks 5'|570 bp; 100.000/40/456 scaffold26202_9 (671 bp): GL0109850|complement(3..671)|lacks both ends|669 bp
T2D-176A	T2D-060	Chinese
T2D-26A	T2D-062	Chinese			100.000/100/1133 scaffold40527_9 (82818 bp): GL0104091|38677..40416|complete|1740 bp
T2D-29A	T2D-063	Chinese	99.731/100/755 scaffold27124_1 (84256 bp): GL0103129|4386..5501|complete|1116 bp	100.000/100/1073 scaffold27124_1 (84256 bp): GL0103128|2401..3984|complete|1584 bp
T2D-33A	T2D-064	Chinese
T2D-48A	T2D-065	Chinese		100.000/91/973 scaffold33913_2 (1690 bp): GL0083741|257..1690|lacks 3'|1434 bp
T2D-51A	T2D-066	Chinese	100.000/26/201 scaffold16869_17 (1033 bp): GL0026825|complement(744..1031)|lacks 5'|288 bp	100.000/68/731 scaffold49277_4 (1594 bp): GL0041292|1..1074|lacks 5'|1074 bp
T2D-63A	T2D-067	Chinese			100.000/100/1133 scaffold31180_2 (180932 bp): GL0057890|96381..98120|complete|1740 bp
T2D-78A	T2D-068	Chinese
T2D-87A	T2D-069	Chinese
T2D-91A	T2D-070	Chinese			100.000/45/518 scaffold4965_16 (750 bp): GL0134074|2..748|lacks both ends|747 bp; 100.000/28/322 scaffold4965_17 (526 bp): GL0012696|1..474|lacks 5'|474 bp
ED50A	T2D-071	Chinese
T2D-110A	T2D-072	Chinese	99.731/100/760 scaffold33835_8 (62933 bp): GL0109050|19167..20285|complete|1119 bp	99.620/100/1068 scaffold33835_8 (62933 bp): GL0109049|17182..18765|complete|1584 bp
T2D-112A	T2D-073	Chinese
T2D-118A	T2D-074	Chinese
T2D-11A	T2D-075	Chinese
T2D-120A	T2D-076	Chinese
T2D-123A	T2D-077	Chinese
T2D-12A	T2D-078	Chinese	100.000/100/761 scaffold28109_1 (60664 bp): GL0029617|4332..5450|complete|1119 bp	100.000/100/1073 scaffold28109_1 (60664 bp): GL0029616|2347..3930|complete|1584 bp
T2D-133A	T2D-079	Chinese
T2D-134A	T2D-080	Chinese
T2D-13A	T2D-081	Chinese			100.000/54/621 scaffold5277_5 (908 bp): GL0071486|3..908|lacks both ends|906 bp
T2D-142A	T2D-082	Chinese
T2D-144A	T2D-083	Chinese
T2D-150A	T2D-084	Chinese
T2D-15A	T2D-085	Chinese
T2D-163A	T2D-086	Chinese
T2D-177A	T2D-087	Chinese
T2D-17A	T2D-088	Chinese			100.000/100/1133 scaffold16259_5 (156843 bp): GL0085890|complement(59176..60915)|complete|1740 bp
T2D-19A	T2D-089	Chinese
T2D-22A	T2D-090	Chinese			96.942/100/1106 scaffold47166_2 (172832 bp): GL0115074|94191..95924|complete|1734 bp
T2D-25A	T2D-091	Chinese	99.731/100/760 scaffold45404_7 (9789 bp): GL0007957|110..1228|complete|1119 bp	100.000/28/301 scaffold45404_4 (3774 bp): GL0076966|3331..3774|lacks 3'|444 bp; 99.385/62/659 scaffold45404_5 (977 bp): GL0097412|2..976|lacks both ends|975 bp
T2D-31A	T2D-092	Chinese
T2D-34A	T2D-093	Chinese
T2D-41A	T2D-094	Chinese
T2D-46A	T2D-095	Chinese
T2D-47A	T2D-096	Chinese			95.863/100/1074 scaffold25841_1 (176022 bp): GL0024324|92994..94733|complete|1740 bp
T2D-49A	T2D-097	Chinese
T2D-52A	T2D-098	Chinese
T2D-57A	T2D-099	Chinese			96.942/100/1106 scaffold61018_1 (53399 bp): GL0065711|complement(49535..51268)|complete|1734 bp
T2D-59A	T2D-100	Chinese
T2D-61A	T2D-101	Chinese
T2D-62A	T2D-102	Chinese
T2D-66A	T2D-103	Chinese
T2D-68A	T2D-104	Chinese			100.000/46/525 scaffold14273_5 (764 bp): GL0091668|1..762|lacks both ends|762 bp
T2D-70A	T2D-105	Chinese
T2D-76A	T2D-106	Chinese
T2D-81A	T2D-107	Chinese
T2D-9A	T2D-108	Chinese
T2D-189A	T2D-189A	Chinese
T2D-192A	T2D-192A	Chinese
T2D-195A	T2D-195A	Chinese
T2D-198A	T2D-198A	Chinese	100.000/100/761 scaffold51043_1 (7956 bp): GL0019393|complement(4246..5364)|complete|1119 bp	99.810/100/1070 scaffold51043_1 (7956 bp): GL0019394|complement(5766..7349)|complete|1584 bp
T2D-206A	T2D-206A	Chinese			99.789/85/966 scaffold17419_1 (5921 bp): GL0060658|complement(3..1490)|lacks 3'|1488 bp
T2D-207A	T2D-207A	Chinese			100.000/100/1133 scaffold31081_4 (28764 bp): GL0017235|14793..16532|complete|1740 bp
V1.CD1-0	V1.CD1	Spanish
V1.CD1-0-PN	V1.CD1	Spanish
V1.CD1-0-PT	V1.CD1	Spanish
V1.CD1-3-PN	V1.CD1	Spanish
V1.CD10-0	V1.CD10	Spanish
V1.CD11-0	V1.CD11	Spanish
V1.CD12-3	V1.CD12	Spanish
V1.CD12-0	V1.CD12	Spanish
V1.CD13-0	V1.CD13	Spanish
V1.CD14-0	V1.CD14	Spanish
V1.CD15-0	V1.CD15	Spanish
V1.CD15-3	V1.CD15	Spanish
V1.CD16-0	V1.CD16	Spanish
V1.CD17-0	V1.CD17	Spanish
V1.CD17-4	V1.CD17	Spanish
V1.CD18-0	V1.CD18	Spanish
V1.CD18-3	V1.CD18	Spanish
V1.CD19-0	V1.CD19	Spanish
V1.CD2-0-PN	V1.CD2	Spanish
V1.CD2-0-PT	V1.CD2	Spanish
V1.CD2-0	V1.CD2	Spanish
V1.CD20-0	V1.CD20	Spanish
V1.CD20-4	V1.CD20	Spanish
V1.CD21-0	V1.CD21	Spanish	100.000/100/761 scaffold11349_1 (117994 bp): GL0080624|complement(42306..43424)|complete|1119 bp	100.000/100/1073 scaffold11349_1 (117994 bp): GL0080625|complement(43826..45409)|complete|1584 bp
V1.CD21-4	V1.CD21	Spanish	100.000/100/761 scaffold31976_5 (50367 bp): GL0101337|10568..11686|complete|1119 bp	100.000/100/1073 scaffold31976_5 (50367 bp): GL0101336|8583..10166|complete|1584 bp
V1.CD22-0	V1.CD22	Spanish
V1.CD24-0	V1.CD24	Spanish
V1.CD25-0	V1.CD25	Spanish
V1.CD25-4	V1.CD25	Spanish
V1.CD27-0	V1.CD27	Spanish
V1.CD28-0	V1.CD28	Spanish
V1.CD29-0	V1.CD29	Spanish
V1.CD3-0-PT	V1.CD3	Spanish	100.000/100/761 scaffold28395_1 (42298 bp): GL0003319|4139..5257|complete|1119 bp	100.000/100/1073 scaffold28395_1 (42298 bp): GL0003318|2154..3737|complete|1584 bp
V1.CD3-3-PN	V1.CD3	Spanish	99.731/100/760 scaffold26308_1 (158294 bp): GL0023366|99831..100949|complete|1119 bp	99.620/100/1068 scaffold26308_1 (158294 bp): GL0023365|97846..99429|complete|1584 bp
V1.CD3-0-PN	V1.CD3	Spanish	99.731/100/760 scaffold45594_2 (139046 bp): GL0042491|94474..95592|complete|1119 bp	99.620/100/1068 scaffold45594_2 (139046 bp): GL0042490|92489..94072|complete|1584 bp
V1.CD3-0	V1.CD3	Spanish
V1.CD30-0	V1.CD30	Spanish
V1.CD31-0	V1.CD31	Spanish
V1.CD32-4	V1.CD32	Spanish
V1.CD32-0	V1.CD32	Spanish			100.000/39/441 scaffold69264_3 (943 bp): GL0070314|1..648|lacks 5'|648 bp; 100.000/36/407 scaffold69264_1 (602 bp): GL0032118|1..600|lacks both ends|600 bp
V1.CD34-0	V1.CD34	Spanish
V1.CD35-0	V1.CD35	Spanish
V1.CD35-1	V1.CD35	Spanish
V1.CD36-0	V1.CD36	Spanish			100.000/32/375 scaffold16739_3 (542 bp): GL0042019|2..541|lacks both ends|540 bp
V1.CD37-4	V1.CD37	Spanish
V1.CD38-0	V1.CD38	Spanish
V1.CD4-0	V1.CD4	Spanish
V1.CD4-0-PN	V1.CD4	Spanish
V1.CD4-0-PT	V1.CD4	Spanish	100.000/100/761 scaffold3660_1 (197526 bp): GL0062599|101592..102710|complete|1119 bp	100.000/100/1073 scaffold3660_1 (197526 bp): GL0062598|99607..101190|complete|1584 bp
V1.CD40-0	V1.CD40	Spanish
V1.CD41-0	V1.CD41	Spanish
V1.CD42-0	V1.CD42	Spanish
V1.CD43-0	V1.CD43	Spanish
V1.CD44-0	V1.CD44	Spanish
V1.CD44-4	V1.CD44	Spanish
V1.CD45-0	V1.CD45	Spanish
V1.CD46-0	V1.CD46	Spanish			100.000/100/1133 scaffold5631_2 (87317 bp): GL0085945|24516..26255|complete|1740 bp
V1.CD48-0	V1.CD48	Spanish
V1.CD49-0	V1.CD49	Spanish
V1.CD5-0-PN	V1.CD5	Spanish
V1.CD50-0	V1.CD50	Spanish
V1.CD51-0	V1.CD51	Spanish
V1.CD52-0	V1.CD52	Spanish
V1.CD53-0	V1.CD53	Spanish			100.000/100/1133 scaffold33682_1 (101957 bp): GL0018263|complement(55179..56918)|complete|1740 bp
V1.CD54-0	V1.CD54	Spanish
V1.CD55-0	V1.CD55	Spanish
V1.CD6-0	V1.CD6	Spanish
V1.CD6-0-PN	V1.CD6	Spanish
V1.CD6-0-PT	V1.CD6	Spanish
V1.CD6-4	V1.CD6	Spanish	100.000/100/761 scaffold28635_3 (114329 bp): GL0016254|74530..75648|complete|1119 bp	100.000/100/1073 scaffold28635_3 (114329 bp): GL0016253|72545..74128|complete|1584 bp
V1.CD7-0	V1.CD7	Spanish
V1.CD7-4	V1.CD7	Spanish
V1.CD7-0-PN	V1.CD7	Spanish
V1.CD8-0	V1.CD8	Spanish
V1.CD8-0-PN	V1.CD8	Spanish
V1.CD9-0	V1.CD9	Spanish
V1.FI01	V1.FI01	Spanish
V1.FI02	V1.FI02	Spanish
V1.FI03	V1.FI03	Spanish
V1.FI04	V1.FI04	Spanish
V1.FI05	V1.FI05	Spanish
V1.FI06	V1.FI06	Spanish
V1.FI07	V1.FI07	Spanish
V1.FI08	V1.FI08	Spanish
V1.FI09	V1.FI09	Spanish
V1.FI10	V1.FI10	Spanish
V1.FI11	V1.FI11	Spanish
V1.FI12	V1.FI12	Spanish
V1.FI13	V1.FI13	Spanish
V1.FI14	V1.FI14	Spanish
V1.FI15	V1.FI15	Spanish
V1.FI16	V1.FI16	Spanish
V1.FI17	V1.FI17	Spanish			100.000/67/763 scaffold28510_10 (2492 bp): GL0213681|complement(1..1188)|lacks 3'|1188 bp; 100.000/30/343 scaffold28510_9 (4662 bp): GL0047617|complement(4151..4660)|lacks 5'|510 bp
V1.FI18	V1.FI18	Spanish
V1.FI19	V1.FI19	Spanish
V1.FI20	V1.FI20	Spanish
V1.FI21	V1.FI21	Spanish			100.000/100/1133 scaffold10894_1 (230498 bp): GL0016641|complement(92301..94040)|complete|1740 bp
V1.FI22	V1.FI22	Spanish			100.000/100/1133 scaffold39259_3 (49536 bp): GL0110721|25784..27523|complete|1740 bp
V1.FI23	V1.FI23	Spanish
V1.FI24	V1.FI24	Spanish	100.000/100/761 scaffold84490_1 (45509 bp): GL0046298|4398..5516|complete|1119 bp	100.000/100/1073 scaffold84490_1 (45509 bp): GL0046297|2413..3996|complete|1584 bp
V1.FI25	V1.FI25	Spanish
V1.FI26	V1.FI26	Spanish
V1.FI27	V1.FI27	Spanish
V1.FI28	V1.FI28	Spanish
V1.FI29	V1.FI29	Spanish	100.000/73/554 scaffold17193_10 (906 bp): GL0109850|3..815|lacks 5'|813 bp	99.620/100/1068 scaffold17193_8 (2754 bp): GL0114679|792..2375|complete|1584 bp
V1.FI30	V1.FI30	Spanish
V1.FI31	V1.FI31	Spanish
V1.FI32	V1.FI32	Spanish
V1.FI33	V1.FI33	Spanish
V1.FI34	V1.FI34	Spanish
V1.FI35	V1.FI35	Spanish
V1.FI36	V1.FI36	Spanish
V1.FI37	V1.FI37	Spanish			99.543/39/446 scaffold20627_3 (984 bp): GL0090836|3..662|lacks 5'|660 bp
V1.UC1-0	V1.UC1	Spanish			100.000/35/400 scaffold10900_10 (579 bp): GL0122650|complement(1..579)|lacks both ends|579 bp
V1.UC10-2	V1.UC10	Spanish
V1.UC10-0	V1.UC10	Spanish
V1.UC11-0	V1.UC11	Spanish
V1.UC11-5	V1.UC11	Spanish
V1.UC12-4	V1.UC12	Spanish
V1.UC12-0	V1.UC12	Spanish
V1.UC13-3	V1.UC13	Spanish
V1.UC13-0	V1.UC13	Spanish			100.000/78/889 scaffold29310_6 (8408 bp): GL0029398|complement(3..1373)|lacks 3'|1371 bp
V1.UC14-0	V1.UC14	Spanish
V1.UC14-1	V1.UC14	Spanish
V1.UC15-0	V1.UC15	Spanish			100.000/100/1133 scaffold40781_6 (71316 bp): GL0049980|46480..48219|complete|1740 bp
V1.UC15-3	V1.UC15	Spanish			100.000/100/1137 scaffold15357_12 (63347 bp): GL0017498|406..2286|complete|1881 bp
V1.UC16-0	V1.UC16	Spanish
V1.UC17-2	V1.UC17	Spanish			100.000/82/933 scaffold1665_21 (1369 bp): GL0142986|complement(1..1368)|lacks both ends|1368 bp
V1.UC17-0	V1.UC17	Spanish			100.000/45/522 scaffold20816_3 (758 bp): GL0006651|3..758|lacks both ends|756 bp
V1.UC18-0	V1.UC18	Spanish
V1.UC19-0	V1.UC19	Spanish
V1.UC2-0	V1.UC2	Spanish
V1.UC2-4	V1.UC2	Spanish
V1.UC21-0	V1.UC21	Spanish
V1.UC21-4	V1.UC21	Spanish
V1.UC22-1	V1.UC22	Spanish
V1.UC23-0	V1.UC23	Spanish
V1.UC23-1	V1.UC23	Spanish
V1.UC24-0	V1.UC24	Spanish
V1.UC25-1	V1.UC25	Spanish	100.000/60/461 scaffold24647_6 (1230 bp): GL0031809|complement(560..1228)|lacks 5'|669 bp	99.628/51/539 scaffold38368_13 (1552 bp): GL0114263|749..1552|lacks 3'|804 bp
V1.UC25-0	V1.UC25	Spanish
V1.UC26-0	V1.UC26	Spanish
V1.UC26-4	V1.UC26	Spanish	99.731/100/759 scaffold47257_7 (44077 bp): GL0090207|4270..5388|complete|1119 bp	99.810/100/1071 scaffold47257_7 (44077 bp): GL0090206|2285..3868|complete|1584 bp
V1.UC27-0	V1.UC27	Spanish
V1.UC28-0	V1.UC28	Spanish
V1.UC29-0	V1.UC29	Spanish
V1.UC3-0	V1.UC3	Spanish
V1.UC3-2	V1.UC3	Spanish
V1.UC30-0	V1.UC30	Spanish
V1.UC31-0	V1.UC31	Spanish
V1.UC31-4	V1.UC31	Spanish	99.715/94/714 scaffold55384_1 (1219 bp): GL0045069|complement(162..1217)|lacks 5'|1056 bp
V1.UC32-0	V1.UC32	Spanish	100.000/100/761 scaffold12461_2 (1590 bp): GL0152770|complement(401..1519)|complete|1119 bp	100.000/99/1058 scaffold12461_3 (1844 bp): GL0055851|complement(282..1844)|lacks 5'|1563 bp
V1.UC33-0	V1.UC33	Spanish
V1.UC34-0	V1.UC34	Spanish	99.731/100/759 scaffold21652_3 (21207 bp): GL0046073|complement(10951..12069)|complete|1119 bp	100.000/100/1073 scaffold21652_3 (21207 bp): GL0046074|complement(12471..14054)|complete|1584 bp
V1.UC35-4	V1.UC35	Spanish			100.000/100/1135 scaffold5325_10 (2453 bp): GL0030935|2..1801|lacks 5'|1800 bp
V1.UC35-0	V1.UC35	Spanish
V1.UC36-0	V1.UC36	Spanish
V1.UC37-0	V1.UC37	Spanish
V1.UC38-0	V1.UC38	Spanish
V1.UC38-4	V1.UC38	Spanish
V1.UC39-0	V1.UC39	Spanish
V1.UC39-4	V1.UC39	Spanish			95.863/100/1074 scaffold54279_4 (11785 bp): GL0063085|complement(2370..4109)|complete|1740 bp
V1.UC4-0	V1.UC4	Spanish
V1.UC4-5	V1.UC4	Spanish
V1.UC40-0	V1.UC40	Spanish
V1.UC40-1	V1.UC40	Spanish
V1.UC41-0	V1.UC41	Spanish
V1.UC42-0	V1.UC42	Spanish
V1.UC43-0	V1.UC43	Spanish
V1.UC44-0	V1.UC44	Spanish
V1.UC45-0	V1.UC45	Spanish
V1.UC46-0	V1.UC46	Spanish
V1.UC47-0	V1.UC47	Spanish
V1.UC47-4	V1.UC47	Spanish
V1.UC48-0	V1.UC48	Spanish
V1.UC49-0	V1.UC49	Spanish
V1.UC49-1	V1.UC49	Spanish
V1.UC5-0	V1.UC5	Spanish
V1.UC5-3	V1.UC5	Spanish
V1.UC50-1	V1.UC50	Spanish
V1.UC51-0	V1.UC51	Spanish
V1.UC51-4	V1.UC51	Spanish
V1.UC52-0	V1.UC52	Spanish
V1.UC52-1	V1.UC52	Spanish
V1.UC53-0	V1.UC53	Spanish
V1.UC53-4	V1.UC53	Spanish
V1.UC54-0	V1.UC54	Spanish
V1.UC54-4	V1.UC54	Spanish
V1.UC55-0	V1.UC55	Spanish
V1.UC55-4	V1.UC55	Spanish
V1.UC56-0	V1.UC56	Spanish
V1.UC56-1	V1.UC56	Spanish
V1.UC57-0	V1.UC57	Spanish
V1.UC58-0	V1.UC58	Spanish
V1.UC58-4	V1.UC58	Spanish
V1.UC59-0	V1.UC59	Spanish
V1.UC59-4	V1.UC59	Spanish
V1.UC6-0	V1.UC6	Spanish
V1.UC60-0	V1.UC60	Spanish
V1.UC61-0	V1.UC61	Spanish
V1.UC62-0	V1.UC62	Spanish
V1.UC63-0	V1.UC63	Spanish
V1.UC64-0	V1.UC64	Spanish
V1.UC7-0	V1.UC7	Spanish
V1.UC8-0	V1.UC8	Spanish
V1.UC9-0	V1.UC9	Spanish

## Sheet: B. fragilis heatmap
	158256496-stool1	158337416-stool1	158337416-stool2	158458797-stool1	158479027-stool1	158499257-stool1	158499257-stool2	158742018-stool1	158802708-stool1	158802708-stool2	158883629-stool1	158924089-stool1	158944319-stool1	158944319-stool2	159005010-stool1	159146620-stool1	159166850-stool1	159207311-stool2	159207311-stool1	159227541-stool1	159227541-stool2	159227541-stool3	159247771-stool1	159247771-stool2	159268001-stool1	159268001-stool2	159369152-stool2	159369152-stool1	159490532-stool1	159490532-stool2	159510762-stool1	159510762-stool2	159551223-stool1	159551223-stool2	159571453-stool1	159571453-stool2	159591683-stool2	159591683-stool1	159611913-stool1	159611913-stool2	159632143-stool1	159713063-stool1	159733294-stool1	159753524-stool2	159753524-stool1	159814214-stool2	159814214-stool1	159915365-stool1	160158126-stool1
BF638R_1646 (BSAP-1)
BF638R_1645
HMPREF1080_01556
key:
bit score bin		color
250.333
386.667
523
659.333
795.667
932
1068.33
1204.67
1341
[truncated: 1,218 more columns]

## Sheet: B. fragilis data
	158256496-stool1	158337416-stool1	158337416-stool2	158458797-stool1	158479027-stool1	158499257-stool1	158499257-stool2	158742018-stool1	158802708-stool1	158802708-stool2	158883629-stool1	158924089-stool1	158944319-stool1	158944319-stool2	159005010-stool1	159146620-stool1	159166850-stool1	159207311-stool2	159207311-stool1	159227541-stool1	159227541-stool2	159227541-stool3	159247771-stool1	159247771-stool2	159268001-stool1	159268001-stool2	159369152-stool2	159369152-stool1	159490532-stool1	159490532-stool2	159510762-stool1	159510762-stool2	159551223-stool1	159551223-stool2	159571453-stool1	159571453-stool2	159591683-stool2	159591683-stool1	159611913-stool1	159611913-stool2	159632143-stool1	159713063-stool1	159733294-stool1	159753524-stool2	159753524-stool1	159814214-stool2	159814214-stool1	159915365-stool1	160158126-stool1
BF638R_1646 (BSAP-1)					761																						761	761				761
BF638R_1645					1073																						1073	1073			329	1061
HMPREF1080_01556											1133					344		1133	605																		1133	1133				1110	1074	1106	331	1133
[truncated: 1,218 more columns]
