# Supplementary material for: Bacteroidales Secreted Antimicrobial Proteins Target Surface Molecules Necessary for Gut Colonization and Mediate Competition In Vivo
Source: mBio. 2016 Aug 23;7(4):e01055-16. doi: 10.1128/mBio.01055-16 (PMC4999547; doi:10.1128/mBio.01055-16)
Supplement: Table S5 — Identification and cooccurrence of BSAP-2 and glycosyl transferases unique to the sensitive and resistant O-ag in human gut metagenomes. [file mbo004162946st5.xlsx]

## Sheet: B. uniformis
	Table S5. Identification and co-occurrence of BSAP-2, and glycosly transferases unique to the sensitive and resistant O-ag in human gut metagenomes
	Column headers (e.g., BACUNI_00969) identify the B. uniformis protein sequences used as queries in BLASTp analyses against the translated metagenomics sequences. Hits for each query reaching or exceeding 95% protein identity and 20% query coverage are reported for each metagenome in the following format: percent identity/query coverage/bit score, contig or scaffold name (length), gene name, gene …
metagenome	participant ID	nationality	BACUNI_00969	BACUNI_00968	BACUNI_00967	BACUNI_00966	BACUNI_00965	BACUNI_00964	BACUNI_00963	BACUNI_00962	HMPREF1072_01173	HMPREF1072_01172	HMPREF1072_01171	HMPREF1072_01170	HMPREF1072_01169	HMPREF1072_01167 (BSAP-2)
158256496-stool1	158256496	American	100.000/100/703 scaffold2476_2 (12571 bp): gene79372|488..1498|complete|1011 bp	100.000/100/741 scaffold2476_2 (12571 bp): gene79373|1518..2594|complete|1077 bp	100.000/100/657 scaffold2476_2 (12571 bp): gene79374|2591..3535|complete|945 bp	100.000/100/890 scaffold2476_2 (12571 bp): gene79375|3535..4818|complete|1284 bp	100.000/100/607 scaffold2476_2 (12571 bp): gene79376|4831..5706|complete|876 bp	100.000/100/786 scaffold2476_2 (12571 bp): gene79377|5709..6857|complete|1149 bp	100.000/99/666 scaffold2476_2 (12571 bp): gene79378|6876..7847|complete|972 bp	99.670/100/625 scaffold2476_2 (12571 bp): gene79379|7852..8763|complete|912 bp	99.688/100/672 scaffold2475_1 (8004 bp): gene117547|complement(6894..7859)|complete|966 bp	100.000/100/618 scaffold2475_1 (8004 bp): gene117546|complement(5980..6864)|complete|885 bp	99.640/100/577 scaffold2475_1 (8004 bp): gene117545|complement(5084..5920)|complete|837 bp	99.632/100/556 scaffold2475_1 (8004 bp): gene117544|complement(4269..5087)|complete|819 bp	99.455/100/754 scaffold2475_1 (8004 bp): gene117543|3161..4264|complete|1104 bp	99.803/100/1050 scaffold2475_1 (8004 bp): gene117541|495..2021|complete|1527 bp
158337416-stool1	158337416	American	100.000/100/703 C1289952_1 (37272 bp): gene214232|16845..17855|complete|1011 bp	100.000/100/741 C1289952_1 (37272 bp): gene214233|17875..18951|complete|1077 bp	100.000/100/657 C1289952_1 (37272 bp): gene214234|18948..19892|complete|945 bp	100.000/100/890 C1289952_1 (37272 bp): gene214235|19892..21175|complete|1284 bp	100.000/56/341 C1289952_1 (37272 bp): gene214236|21188..21679|complete|492 bp; 100.000/41/251 C1289952_1 (37272 bp): gene214237|21701..22063|complete|363 bp	100.000/100/785 C1289952_1 (37272 bp): gene214238|22075..23214|complete|1140 bp	100.000/91/607 C1289952_1 (37272 bp): gene214239|23320..24204|complete|885 bp	100.000/91/572 C1289952_1 (37272 bp): gene214240|24293..25120|complete|828 bp
158337416-stool2	158337416	American	100.000/100/703 scaffold22652_1 (37282 bp): gene96494|16847..17857|complete|1011 bp	100.000/100/741 scaffold22652_1 (37282 bp): gene96495|17877..18953|complete|1077 bp	100.000/100/657 scaffold22652_1 (37282 bp): gene96496|18950..19894|complete|945 bp	100.000/100/890 scaffold22652_1 (37282 bp): gene96497|19894..21177|complete|1284 bp	100.000/41/251 scaffold22652_1 (37282 bp): gene96499|21703..22065|complete|363 bp; 100.000/56/341 scaffold22652_1 (37282 bp): gene96498|21190..21681|complete|492 bp	100.000/100/785 scaffold22652_1 (37282 bp): gene96500|22077..23216|complete|1140 bp	100.000/91/607 scaffold22652_1 (37282 bp): gene96501|23322..24206|complete|885 bp	100.000/91/572 scaffold22652_1 (37282 bp): gene96502|24295..25122|complete|828 bp
158458797-stool1	158458797	American
158479027-stool1	158479027	American									100.000/100/673 scaffold30159_2 (43551 bp): gene125224|complement(35238..36203)|complete|966 bp	100.000/100/618 scaffold30159_2 (43551 bp): gene125223|complement(34324..35208)|complete|885 bp	100.000/100/580 scaffold30159_2 (43551 bp): gene125222|complement(33428..34264)|complete|837 bp	100.000/100/559 scaffold30159_2 (43551 bp): gene125221|complement(32613..33431)|complete|819 bp	100.000/100/758 scaffold30159_2 (43551 bp): gene125220|31505..32608|complete|1104 bp	100.000/100/1051 scaffold30159_2 (43551 bp): gene125218|28839..30365|complete|1527 bp
158499257-stool1	158499257	American	100.000/65/461 C1410153_1 (1473 bp): gene26261|1..663|lacks 3'|663 bp	100.000/73/549 C1410153_1 (1473 bp): gene26262|683..1471|lacks 5'|789 bp	100.000/60/397 scaffold7553_3 (11373 bp): gene112777|complement(10802..11371)|lacks 3'|570 bp	100.000/100/890 scaffold7553_3 (11373 bp): gene112776|complement(9519..10802)|complete|1284 bp	100.000/100/607 scaffold7553_3 (11373 bp): gene112775|complement(8631..9506)|complete|876 bp	99.736/100/784 scaffold7553_3 (11373 bp): gene112774|complement(7480..8619)|complete|1140 bp	99.691/100/667 scaffold7553_3 (11373 bp): gene112773|complement(6490..7464)|complete|975 bp	98.909/91/565 scaffold7553_3 (11373 bp): gene112772|complement(5574..6401)|complete|828 bp
158499257-stool2	158499257	American	100.000/65/461 C1296276_1 (1790 bp): gene188053|1..663|lacks 3'|663 bp	100.000/100/741 C1296276_1 (1790 bp): gene188054|683..1759|complete|1077 bp	100.000/60/397 scaffold31344_1 (11420 bp): gene86570|3..572|lacks 3'|570 bp	100.000/100/890 scaffold31344_1 (11420 bp): gene86571|572..1855|complete|1284 bp	100.000/100/607 scaffold31344_1 (11420 bp): gene86572|1868..2743|complete|876 bp	99.736/100/784 scaffold31344_1 (11420 bp): gene86573|2755..3894|complete|1140 bp	99.690/99/665 scaffold31344_1 (11420 bp): gene86574|3913..4884|complete|972 bp	99.010/100/620 scaffold31344_1 (11420 bp): gene86575|4889..5800|complete|912 bp
158742018-stool1	158742018	American	100.000/100/703 C793583_1 (3147 bp): gene110697|96..1106|complete|1011 bp	100.000/100/741 C793583_1 (3147 bp): gene110698|1126..2202|complete|1077 bp	100.000/100/657 C793583_1 (3147 bp): gene110699|2199..3143|complete|945 bp	99.766/100/889 C804153_1 (7368 bp): gene128614|45..1328|complete|1284 bp	99.656/100/605 C804153_1 (7368 bp): gene128615|1341..2216|complete|876 bp	98.417/100/776 C804153_1 (7368 bp): gene128616|2219..3367|complete|1149 bp	99.071/99/660 C804153_1 (7368 bp): gene128617|3386..4357|complete|972 bp	99.010/100/621 C804153_1 (7368 bp): gene128618|4362..5273|complete|912 bp	99.688/100/672 scaffold20809_1 (9166 bp): gene60493|97..1062|complete|966 bp	100.000/100/618 scaffold20809_1 (9166 bp): gene60494|1092..1976|complete|885 bp	99.640/100/577 scaffold20809_1 (9166 bp): gene60495|2036..2872|complete|837 bp	99.632/100/556 scaffold20809_1 (9166 bp): gene60496|2869..3687|complete|819 bp	99.455/100/754 scaffold20809_1 (9166 bp): gene60497|complement(3692..4795)|complete|1104 bp	99.606/100/1047 scaffold20809_1 (9166 bp): gene60499|complement(5935..7461)|complete|1527 bp
158802708-stool1	158802708	American	100.000/100/703 scaffold11142_1 (17515 bp): gene31490|complement(12301..13311)|complete|1011 bp	100.000/100/741 scaffold11142_1 (17515 bp): gene31489|complement(11205..12281)|complete|1077 bp	100.000/100/657 scaffold11142_1 (17515 bp): gene31488|complement(10264..11208)|complete|945 bp	99.766/100/889 scaffold11142_1 (17515 bp): gene31487|complement(8981..10264)|complete|1284 bp	100.000/100/607 scaffold11142_1 (17515 bp): gene31486|complement(8093..8968)|complete|876 bp	100.000/100/785 scaffold11142_1 (17515 bp): gene31485|complement(6942..8081)|complete|1140 bp	99.660/91/605 scaffold11142_1 (17515 bp): gene31484|complement(5952..6836)|complete|885 bp	99.636/91/568 scaffold11142_1 (17515 bp): gene31483|complement(5036..5863)|complete|828 bp
158802708-stool2	158802708	American	99.702/100/701 C1085849_1 (13364 bp): gene88700|175..1185|complete|1011 bp	100.000/100/741 C1085849_1 (13364 bp): gene88701|1205..2281|complete|1077 bp	100.000/100/657 C1085849_1 (13364 bp): gene88702|2278..3222|complete|945 bp	99.532/100/885 C1085849_1 (13364 bp): gene88703|3222..4505|complete|1284 bp	100.000/100/607 C1085849_1 (13364 bp): gene88704|4518..5393|complete|876 bp	99.736/100/782 C1085849_1 (13364 bp): gene88705|5396..6544|complete|1149 bp	99.381/99/660 C1085849_1 (13364 bp): gene88706|6563..7534|complete|972 bp	99.340/100/623 C1085849_1 (13364 bp): gene88707|7539..8450|complete|912 bp
158883629-stool1	158883629	American
158924089-stool1	158924089	American	97.917/100/688 scaffold19206_1 (37219 bp): gene3100|16783..17793|complete|1011 bp	99.441/100/737 scaffold19206_1 (37219 bp): gene3101|17813..18889|complete|1077 bp	99.363/100/654 scaffold19206_1 (37219 bp): gene3102|18886..19830|complete|945 bp	99.766/100/889 scaffold19206_1 (37219 bp): gene3103|19830..21113|complete|1284 bp	100.000/100/607 scaffold19206_1 (37219 bp): gene3104|21126..22001|complete|876 bp	100.000/100/785 scaffold19206_1 (37219 bp): gene3105|22013..23152|complete|1140 bp	100.000/91/607 scaffold19206_1 (37219 bp): gene3106|23258..24142|complete|885 bp	99.636/91/568 scaffold19206_1 (37219 bp): gene3107|24231..25058|complete|828 bp
158944319-stool1	158944319	American	99.702/100/701 scaffold6966_2 (16104 bp): gene42329|2227..3237|complete|1011 bp	100.000/100/741 scaffold6966_2 (16104 bp): gene42330|3257..4333|complete|1077 bp	100.000/100/657 scaffold6966_2 (16104 bp): gene42331|4330..5274|complete|945 bp	99.532/100/885 scaffold6966_2 (16104 bp): gene42332|5274..6557|complete|1284 bp	100.000/100/607 scaffold6966_2 (16104 bp): gene42333|6570..7445|complete|876 bp	100.000/100/785 scaffold6966_2 (16104 bp): gene42334|7457..8596|complete|1140 bp	99.660/91/605 scaffold6966_2 (16104 bp): gene42335|8702..9586|complete|885 bp	99.010/100/620 scaffold6966_2 (16104 bp): gene42336|9591..10502|complete|912 bp
158944319-stool2	158944319	American	99.702/100/701 scaffold12994_3 (7986 bp): gene16172|complement(5036..6046)|complete|1011 bp	100.000/100/741 scaffold12994_3 (7986 bp): gene16171|complement(3940..5016)|complete|1077 bp	100.000/100/657 scaffold12994_3 (7986 bp): gene16170|complement(2999..3943)|complete|945 bp	99.532/100/885 scaffold12994_3 (7986 bp): gene16169|complement(1716..2999)|complete|1284 bp	100.000/100/607 scaffold12994_3 (7986 bp): gene16168|complement(828..1703)|complete|876 bp	100.000/72/572 scaffold12994_3 (7986 bp): gene16167|complement(1..816)|lacks 5'|816 bp	99.691/100/667 scaffold12994_2 (2996 bp): gene49631|complement(1836..2810)|complete|975 bp	99.273/91/567 scaffold12994_2 (2996 bp): gene49630|complement(920..1747)|complete|828 bp
159005010-stool1	159005010	American	97.917/100/688 scaffold15297_1 (32651 bp): gene41712|complement(14859..15869)|complete|1011 bp	99.441/100/737 scaffold15297_1 (32651 bp): gene41711|complement(13763..14839)|complete|1077 bp	99.363/100/654 scaffold15297_1 (32651 bp): gene41710|complement(12822..13766)|complete|945 bp	99.766/100/889 scaffold15297_1 (32651 bp): gene41709|complement(11539..12822)|complete|1284 bp	100.000/100/607 scaffold15297_1 (32651 bp): gene41708|complement(10651..11526)|complete|876 bp	100.000/100/785 scaffold15297_1 (32651 bp): gene41707|complement(9500..10639)|complete|1140 bp	100.000/91/607 scaffold15297_1 (32651 bp): gene41706|complement(8510..9394)|complete|885 bp	99.636/91/568 scaffold15297_1 (32651 bp): gene41705|complement(7594..8421)|complete|828 bp
159146620-stool1	159146620	American	100.000/100/703 scaffold9254_1 (25966 bp): gene4731|16847..17857|complete|1011 bp	100.000/100/741 scaffold9254_1 (25966 bp): gene4732|17877..18953|complete|1077 bp	100.000/100/657 scaffold9254_1 (25966 bp): gene4733|18950..19894|complete|945 bp	100.000/100/890 scaffold9254_1 (25966 bp): gene4734|19894..21177|complete|1284 bp	100.000/100/607 scaffold9254_1 (25966 bp): gene4735|21190..22065|complete|876 bp	100.000/100/785 scaffold9254_1 (25966 bp): gene4736|22077..23216|complete|1140 bp	100.000/91/607 scaffold9254_1 (25966 bp): gene4737|23322..24206|complete|885 bp	100.000/91/572 scaffold9254_1 (25966 bp): gene4738|24295..25122|complete|828 bp
159166850-stool1	159166850	American	99.702/100/701 scaffold8169_3 (43122 bp): gene27362|16734..17744|complete|1011 bp	100.000/100/741 scaffold8169_3 (43122 bp): gene27363|17764..18840|complete|1077 bp	100.000/100/657 scaffold8169_3 (43122 bp): gene27364|18837..19781|complete|945 bp	99.532/100/885 scaffold8169_3 (43122 bp): gene27365|19781..21064|complete|1284 bp	100.000/100/607 scaffold8169_3 (43122 bp): gene27366|21077..21952|complete|876 bp	99.736/100/784 scaffold8169_3 (43122 bp): gene27367|21964..23103|complete|1140 bp	99.660/91/605 scaffold8169_3 (43122 bp): gene27368|23209..24093|complete|885 bp	98.909/91/565 scaffold8169_3 (43122 bp): gene27369|24182..25009|complete|828 bp
159207311-stool1	159207311	American	99.702/100/701 scaffold38775_1 (28532 bp): gene186255|6602..7612|complete|1011 bp	100.000/100/741 scaffold38775_1 (28532 bp): gene186256|7632..8708|complete|1077 bp	100.000/100/657 scaffold38775_1 (28532 bp): gene186257|8705..9649|complete|945 bp	99.532/100/885 scaffold38775_1 (28532 bp): gene186258|9649..10932|complete|1284 bp	100.000/100/607 scaffold38775_1 (28532 bp): gene186259|10945..11820|complete|876 bp	100.000/100/785 scaffold38775_1 (28532 bp): gene186260|11832..12971|complete|1140 bp	99.660/91/605 scaffold38775_1 (28532 bp): gene186261|13077..13961|complete|885 bp	98.909/91/565 scaffold38775_1 (28532 bp): gene186262|14050..14877|complete|828 bp
159207311-stool2	159207311	American	99.702/100/701 scaffold38529_1 (37243 bp): gene93151|16810..17820|complete|1011 bp	100.000/100/741 scaffold38529_1 (37243 bp): gene93152|17840..18916|complete|1077 bp	100.000/100/657 scaffold38529_1 (37243 bp): gene93153|18913..19857|complete|945 bp	99.532/100/885 scaffold38529_1 (37243 bp): gene93154|19857..21140|complete|1284 bp	100.000/100/607 scaffold38529_1 (37243 bp): gene93155|21153..22028|complete|876 bp	100.000/100/785 scaffold38529_1 (37243 bp): gene93156|22040..23179|complete|1140 bp	99.660/91/605 scaffold38529_1 (37243 bp): gene93157|23285..24169|complete|885 bp	98.909/91/565 scaffold38529_1 (37243 bp): gene93158|24258..25085|complete|828 bp
159227541-stool1	159227541	American									100.000/43/294 C448625_1 (745 bp): gene53212|3..419|lacks 3'|417 bp	100.000/34/208 C448625_1 (745 bp): gene53213|449..745|lacks 5'|297 bp; 100.000/69/429 C469504_1 (1318 bp): gene46727|3..614|lacks 3'|612 bp	99.535/77/447 C469504_1 (1318 bp): gene46728|674..1318|lacks 5'|645 bp; 100.000/23/134 C433241_1 (567 bp): gene71507|complement(373..567)|lacks 3'|195 bp	99.200/46/255 C433241_1 (567 bp): gene71506|complement(2..376)|lacks 5'|375 bp	98.857/48/357 C427967_1 (526 bp): gene25816|complement(1..525)|lacks both ends|525 bp	99.606/100/1047 C476144_1 (1726 bp): gene15310|180..1706|complete|1527 bp
159227541-stool2	159227541	American	96.726/100/680 scaffold3358_1 (11602 bp): gene116286|complement(10534..11544)|complete|1011 bp	100.000/100/741 scaffold3358_1 (11602 bp): gene116285|complement(9438..10514)|complete|1077 bp	100.000/100/657 scaffold3358_1 (11602 bp): gene116284|complement(8497..9441)|complete|945 bp	100.000/100/890 scaffold3358_1 (11602 bp): gene116283|complement(7214..8497)|complete|1284 bp	100.000/100/607 scaffold3358_1 (11602 bp): gene116282|complement(6326..7201)|complete|876 bp	99.736/100/784 scaffold3358_1 (11602 bp): gene116281|complement(5175..6314)|complete|1140 bp	99.691/100/667 scaffold3358_1 (11602 bp): gene116280|complement(4185..5159)|complete|975 bp	98.909/91/565 scaffold3358_1 (11602 bp): gene116279|complement(3269..4096)|complete|828 bp	99.688/100/672 scaffold3357_1 (8484 bp): gene17349|109..1074|complete|966 bp	100.000/100/618 scaffold3357_1 (8484 bp): gene17350|1104..1988|complete|885 bp	99.640/100/577 scaffold3357_1 (8484 bp): gene17351|2048..2884|complete|837 bp	99.632/100/556 scaffold3357_1 (8484 bp): gene17352|2881..3699|complete|819 bp	99.455/100/754 scaffold3357_1 (8484 bp): gene17353|complement(3704..4807)|complete|1104 bp	99.606/100/1047 scaffold3357_1 (8484 bp): gene17355|complement(5947..7473)|complete|1527 bp
159227541-stool3	159227541	American							100.000/24/166 C669283_1 (598 bp): gene73941|1..240|lacks 3'|240 bp	99.153/39/244 C669283_1 (598 bp): gene73942|245..598|lacks 5'|354 bp	99.688/100/672 scaffold1452_1 (22438 bp): gene48484|982..1947|complete|966 bp	100.000/100/618 scaffold1452_1 (22438 bp): gene48485|1977..2861|complete|885 bp	99.640/100/577 scaffold1452_1 (22438 bp): gene48486|2921..3757|complete|837 bp	99.632/100/556 scaffold1452_1 (22438 bp): gene48487|3754..4572|complete|819 bp	99.455/100/754 scaffold1452_1 (22438 bp): gene48488|complement(4577..5680)|complete|1104 bp	99.606/100/1047 scaffold1452_1 (22438 bp): gene48490|complement(6820..8346)|complete|1527 bp
159247771-stool1	159247771	American	99.702/100/701 scaffold17426_1 (26018 bp): gene34871|complement(9046..10056)|complete|1011 bp	99.721/100/739 scaffold17426_1 (26018 bp): gene34870|complement(7950..9026)|complete|1077 bp	100.000/100/657 scaffold17426_1 (26018 bp): gene34869|complement(7009..7953)|complete|945 bp	99.532/100/885 scaffold17426_1 (26018 bp): gene34868|complement(5726..7009)|complete|1284 bp	100.000/100/607 scaffold17426_1 (26018 bp): gene34867|complement(4838..5713)|complete|876 bp	99.208/100/776 scaffold17426_1 (26018 bp): gene34866|complement(3690..4826)|complete|1137 bp	99.660/91/605 scaffold17426_1 (26018 bp): gene34865|complement(2700..3584)|complete|885 bp	99.273/91/567 scaffold17426_1 (26018 bp): gene34864|complement(1784..2611)|complete|828 bp
159247771-stool2	159247771	American	99.702/100/701 C476341_1 (26019 bp): gene47981|15962..16972|complete|1011 bp	99.721/100/739 C476341_1 (26019 bp): gene47982|16992..18068|complete|1077 bp	100.000/100/657 C476341_1 (26019 bp): gene47983|18065..19009|complete|945 bp	99.532/100/885 C476341_1 (26019 bp): gene47984|19009..20292|complete|1284 bp	100.000/100/607 C476341_1 (26019 bp): gene47985|20305..21180|complete|876 bp	99.208/100/776 C476341_1 (26019 bp): gene47986|21192..22328|complete|1137 bp	99.660/91/605 C476341_1 (26019 bp): gene47987|22434..23318|complete|885 bp	99.273/91/567 C476341_1 (26019 bp): gene47988|23407..24234|complete|828 bp
159268001-stool1	159268001	American	99.702/100/701 scaffold49353_1 (34805 bp): gene67550|16782..17792|complete|1011 bp	99.721/100/739 scaffold49353_1 (34805 bp): gene67551|17812..18888|complete|1077 bp	100.000/100/657 scaffold49353_1 (34805 bp): gene67552|18885..19829|complete|945 bp	100.000/100/890 scaffold49353_1 (34805 bp): gene67553|19829..21112|complete|1284 bp	100.000/100/607 scaffold49353_1 (34805 bp): gene67554|21125..22000|complete|876 bp	100.000/100/785 scaffold49353_1 (34805 bp): gene67555|22012..23151|complete|1140 bp	99.660/91/605 scaffold49353_1 (34805 bp): gene67556|23257..24141|complete|885 bp	98.909/91/565 scaffold49353_1 (34805 bp): gene67557|24230..25057|complete|828 bp
159268001-stool2	159268001	American	99.674/91/641 scaffold28454_1 (17907 bp): gene71810|complement(16984..17907)|lacks 3'|924 bp	99.721/100/739 scaffold28454_1 (17907 bp): gene71809|complement(15888..16964)|complete|1077 bp	100.000/100/657 scaffold28454_1 (17907 bp): gene71808|complement(14947..15891)|complete|945 bp	100.000/100/890 scaffold28454_1 (17907 bp): gene71807|complement(13664..14947)|complete|1284 bp	100.000/100/607 scaffold28454_1 (17907 bp): gene71806|complement(12776..13651)|complete|876 bp	100.000/100/785 scaffold28454_1 (17907 bp): gene71805|complement(11625..12764)|complete|1140 bp	99.660/91/605 scaffold28454_1 (17907 bp): gene71804|complement(10635..11519)|complete|885 bp	98.909/91/565 scaffold28454_1 (17907 bp): gene71803|complement(9719..10546)|complete|828 bp
159369152-stool1	159369152	American									100.000/100/673 scaffold11913_5 (24844 bp): gene7681|complement(22464..23429)|complete|966 bp	100.000/100/618 scaffold11913_5 (24844 bp): gene7680|complement(21550..22434)|complete|885 bp	100.000/100/580 scaffold11913_5 (24844 bp): gene7679|complement(20654..21490)|complete|837 bp	100.000/100/559 scaffold11913_5 (24844 bp): gene7678|complement(19839..20657)|complete|819 bp	100.000/100/758 scaffold11913_5 (24844 bp): gene7677|18731..19834|complete|1104 bp	100.000/100/1051 scaffold11913_5 (24844 bp): gene7675|16065..17591|complete|1527 bp
159369152-stool2	159369152	American									100.000/100/673 scaffold13199_1 (90372 bp): gene2877|complement(87992..88957)|complete|966 bp	100.000/100/618 scaffold13199_1 (90372 bp): gene2876|complement(87078..87962)|complete|885 bp	100.000/100/580 scaffold13199_1 (90372 bp): gene2875|complement(86182..87018)|complete|837 bp	100.000/100/559 scaffold13199_1 (90372 bp): gene2874|complement(85367..86185)|complete|819 bp	100.000/100/758 scaffold13199_1 (90372 bp): gene2873|84259..85362|complete|1104 bp	100.000/100/1051 scaffold13199_1 (90372 bp): gene2871|81593..83119|complete|1527 bp
159490532-stool1	159490532	American	100.000/74/518 scaffold4649_1 (5185 bp): gene52110|1..744|lacks 3'|744 bp	100.000/100/741 scaffold4649_1 (5185 bp): gene52111|764..1840|complete|1077 bp	100.000/100/657 scaffold4649_1 (5185 bp): gene52112|1837..2781|complete|945 bp	99.532/100/885 scaffold4649_1 (5185 bp): gene52113|2781..4064|complete|1284 bp	100.000/100/607 scaffold4649_1 (5185 bp): gene52114|4077..4952|complete|876 bp	100.000/75/586 scaffold4649_2 (6733 bp): gene30384|2..856|lacks 3'|855 bp; 100.000/20/161 scaffold4649_1 (5185 bp): gene52115|4955..5185|lacks 5'|231 bp	99.690/99/665 scaffold4649_2 (6733 bp): gene30385|875..1846|complete|972 bp	99.010/100/620 scaffold4649_2 (6733 bp): gene30386|1851..2762|complete|912 bp
159490532-stool2	159490532	American	98.381/74/508 scaffold4916_1 (11977 bp): gene23789|1..744|lacks 3'|744 bp	100.000/100/741 scaffold4916_1 (11977 bp): gene23790|764..1840|complete|1077 bp	100.000/100/657 scaffold4916_1 (11977 bp): gene23791|1837..2781|complete|945 bp	99.532/100/885 scaffold4916_1 (11977 bp): gene23792|2781..4064|complete|1284 bp	100.000/100/607 scaffold4916_1 (11977 bp): gene23793|4077..4952|complete|876 bp	99.208/100/778 scaffold4916_1 (11977 bp): gene23794|4955..6100|complete|1146 bp	99.690/99/665 scaffold4916_1 (11977 bp): gene23795|6119..7090|complete|972 bp	99.340/100/623 scaffold4916_1 (11977 bp): gene23796|7095..8006|complete|912 bp
159510762-stool1	159510762	American
159510762-stool2	159510762	American
159551223-stool1	159551223	American	98.901/81/566 scaffold2207_4 (2015 bp): gene124636|complement(1192..2013)|lacks 3'|822 bp	99.441/100/737 scaffold2207_4 (2015 bp): gene124635|complement(96..1172)|complete|1077 bp	99.363/100/654 scaffold2207_3 (6630 bp): gene62|complement(5672..6616)|complete|945 bp	99.766/100/889 scaffold2207_3 (6630 bp): gene61|complement(4389..5672)|complete|1284 bp	100.000/100/607 scaffold2207_3 (6630 bp): gene60|complement(3501..4376)|complete|876 bp	100.000/100/785 scaffold2207_3 (6630 bp): gene59|complement(2350..3489)|complete|1140 bp	100.000/91/607 scaffold2207_3 (6630 bp): gene58|complement(1360..2244)|complete|885 bp	99.636/91/568 scaffold2207_3 (6630 bp): gene57|complement(444..1271)|complete|828 bp
159551223-stool2	159551223	American	98.962/86/600 scaffold4186_2 (2061 bp): gene33500|complement(1192..2061)|lacks 3'|870 bp	99.441/100/737 scaffold4186_2 (2061 bp): gene33499|complement(96..1172)|complete|1077 bp	99.363/100/654 scaffold4186_1 (10660 bp): gene29416|complement(9704..10648)|complete|945 bp	99.766/100/889 scaffold4186_1 (10660 bp): gene29415|complement(8421..9704)|complete|1284 bp	100.000/100/607 scaffold4186_1 (10660 bp): gene29414|complement(7533..8408)|complete|876 bp	100.000/100/786 scaffold4186_1 (10660 bp): gene29413|complement(6382..7530)|complete|1149 bp	100.000/100/669 scaffold4186_1 (10660 bp): gene29412|complement(5392..6366)|complete|975 bp	99.636/91/568 scaffold4186_1 (10660 bp): gene29411|complement(4476..5303)|complete|828 bp
159571453-stool1	159571453	American	98.643/66/457 C660730_1 (663 bp): gene129162|1..663|lacks both ends|663 bp	99.524/59/441 C673364_1 (768 bp): gene123558|139..768|lacks 5'|630 bp	99.242/42/280 scaffold19496_1 (582 bp): gene111688|complement(182..580)|lacks 3'|399 bp; 99.387/52/340 scaffold19496_2 (590 bp): gene97514|complement(1..489)|lacks 5'|489 bp	99.650/67/599 scaffold437_1 (860 bp): gene119979|complement(3..860)|lacks both ends|858 bp	100.000/54/328 C645175_1 (569 bp): gene92621|complement(1..471)|lacks 5'|471 bp	100.000/31/234 C631503_1 (508 bp): gene63252|complement(157..507)|lacks 3'|351 bp		99.588/80/501 C682520_1 (869 bp): gene15835|complement(138..869)|lacks 3'|732 bp
159571453-stool2	159571453	American
159591683-stool1	159591683	American
159591683-stool2	159591683	American
159611913-stool1	159611913	American	99.702/100/701 scaffold19803_1 (25986 bp): gene115560|15967..16977|complete|1011 bp	99.721/100/739 scaffold19803_1 (25986 bp): gene115561|16997..18073|complete|1077 bp	100.000/100/657 scaffold19803_1 (25986 bp): gene115562|18070..19014|complete|945 bp	99.532/100/885 scaffold19803_1 (25986 bp): gene115563|19014..20297|complete|1284 bp	100.000/100/607 scaffold19803_1 (25986 bp): gene115564|20310..21185|complete|876 bp	99.208/100/776 scaffold19803_1 (25986 bp): gene115565|21197..22333|complete|1137 bp	99.320/91/603 scaffold19803_1 (25986 bp): gene115566|22439..23323|complete|885 bp	99.273/91/567 scaffold19803_1 (25986 bp): gene115567|23412..24239|complete|828 bp
159611913-stool2	159611913	American	99.702/100/701 scaffold15378_2 (23360 bp): gene437|complement(6384..7394)|complete|1011 bp	99.721/100/739 scaffold15378_2 (23360 bp): gene436|complement(5288..6364)|complete|1077 bp	100.000/100/657 scaffold15378_2 (23360 bp): gene435|complement(4347..5291)|complete|945 bp	99.532/100/885 scaffold15378_2 (23360 bp): gene434|complement(3064..4347)|complete|1284 bp	100.000/100/607 scaffold15378_2 (23360 bp): gene433|complement(2176..3051)|complete|876 bp	99.208/100/776 scaffold15378_2 (23360 bp): gene432|complement(1028..2164)|complete|1137 bp	99.320/91/603 scaffold15378_2 (23360 bp): gene431|complement(38..922)|complete|885 bp	99.340/100/624 scaffold15378_1 (2700 bp): gene100872|complement(1783..2700)|lacks 3'|918 bp
159632143-stool1	159632143	American	99.663/88/621 scaffold24794_1 (8337 bp): gene91462|complement(7443..8336)|lacks 3'|894 bp	100.000/100/741 scaffold24794_1 (8337 bp): gene91461|complement(6347..7423)|complete|1077 bp	100.000/100/657 scaffold24794_1 (8337 bp): gene91460|complement(5406..6350)|complete|945 bp	99.532/100/885 scaffold24794_1 (8337 bp): gene91459|complement(4123..5406)|complete|1284 bp	100.000/100/607 scaffold24794_1 (8337 bp): gene91458|complement(3235..4110)|complete|876 bp	99.736/100/782 scaffold24794_1 (8337 bp): gene91457|complement(2084..3232)|complete|1149 bp	100.000/29/196 scaffold24794_1 (8337 bp): gene91455|complement(1096..1377)|complete|282 bp; 99.099/69/452 scaffold24794_1 (8337 bp): gene91456|complement(1391..2068)|complete|678 bp	99.273/91/567 scaffold24794_1 (8337 bp): gene91454|complement(180..1007)|complete|828 bp
159713063-stool1	159713063	American
159733294-stool1	159733294	American	100.000/100/703 C1156308_1 (28301 bp): gene68292|complement(10511..11521)|complete|1011 bp	100.000/100/741 C1156308_1 (28301 bp): gene68291|complement(9415..10491)|complete|1077 bp	100.000/100/657 C1156308_1 (28301 bp): gene68290|complement(8474..9418)|complete|945 bp	100.000/100/890 C1156308_1 (28301 bp): gene68289|complement(7191..8474)|complete|1284 bp	100.000/100/607 C1156308_1 (28301 bp): gene68288|complement(6303..7178)|complete|876 bp	100.000/100/785 C1156308_1 (28301 bp): gene68287|complement(5152..6291)|complete|1140 bp	100.000/91/607 C1156308_1 (28301 bp): gene68286|complement(4162..5046)|complete|885 bp	100.000/91/572 C1156308_1 (28301 bp): gene68285|complement(3246..4073)|complete|828 bp
159753524-stool1	159753524	American	100.000/86/605 C1087964_1 (7614 bp): gene58307|complement(6747..7613)|lacks 3'|867 bp	100.000/100/741 C1087964_1 (7614 bp): gene58306|complement(5651..6727)|complete|1077 bp	99.363/100/654 C1087964_1 (7614 bp): gene58305|complement(4710..5654)|complete|945 bp	99.532/100/887 C1087964_1 (7614 bp): gene58304|complement(3427..4710)|complete|1284 bp	99.656/100/605 C1087964_1 (7614 bp): gene58303|complement(2539..3414)|complete|876 bp	98.681/100/778 C1087964_1 (7614 bp): gene58302|complement(1388..2536)|complete|1149 bp	99.074/100/663 C1087964_1 (7614 bp): gene58301|complement(398..1372)|complete|975 bp	98.765/27/168 scaffold8328_1 (5770 bp): gene25494|complement(5525..5770)|lacks 3'|246 bp; 99.029/34/214 C1087964_1 (7614 bp): gene58300|complement(1..309)|lacks 5'|309 bp
159753524-stool2	159753524	American	100.000/86/607 scaffold20666_1 (7618 bp): gene49577|1..870|lacks 3'|870 bp	100.000/100/741 scaffold20666_1 (7618 bp): gene49578|890..1966|complete|1077 bp	99.363/100/654 scaffold20666_1 (7618 bp): gene49579|1963..2907|complete|945 bp	99.532/100/887 scaffold20666_1 (7618 bp): gene49580|2907..4190|complete|1284 bp	99.656/100/605 scaffold20666_1 (7618 bp): gene49581|4203..5078|complete|876 bp	98.681/100/778 scaffold20666_1 (7618 bp): gene49582|5081..6229|complete|1149 bp	99.071/99/660 scaffold20666_1 (7618 bp): gene49583|6248..7219|complete|972 bp	99.029/34/214 scaffold20666_1 (7618 bp): gene49584|7308..7616|lacks 5'|309 bp; 99.160/39/248 scaffold3591_1 (2410 bp): gene99646|3..362|lacks 3'|360 bp
159814214-stool1	159814214	American
159814214-stool2	159814214	American
159915365-stool1	159915365	American	100.000/84/592 C242361_1 (1840 bp): gene2093|complement(992..1840)|lacks 3'|849 bp	100.000/91/673 C242361_1 (1840 bp): gene2092|complement(1..972)|lacks 5'|972 bp	100.000/82/540 C242415_1 (1851 bp): gene15422|complement(783..1553)|complete|771 bp	100.000/61/548 C242415_1 (1851 bp): gene15421|complement(1..783)|lacks 5'|783 bp; 100.000/21/181 C243437_1 (2121 bp): gene20513|complement(1852..2121)|lacks 3'|270 bp	100.000/100/607 C243437_1 (2121 bp): gene20512|complement(964..1839)|complete|876 bp	100.000/84/662 C243437_1 (2121 bp): gene20511|complement(2..952)|lacks 5'|951 bp	100.000/100/669 C238083_1 (1198 bp): gene3486|complement(8..982)|complete|975 bp	99.636/91/568 C236031_1 (1008 bp): gene2566|complement(142..969)|complete|828 bp
160158126-stool1	160158126	American	96.726/100/680 scaffold1344_1 (25156 bp): gene7528|complement(7400..8410)|complete|1011 bp	100.000/100/741 scaffold1344_1 (25156 bp): gene7527|complement(6304..7380)|complete|1077 bp	100.000/100/657 scaffold1344_1 (25156 bp): gene7526|complement(5363..6307)|complete|945 bp	100.000/100/890 scaffold1344_1 (25156 bp): gene7525|complement(4080..5363)|complete|1284 bp	100.000/100/607 scaffold1344_1 (25156 bp): gene7524|complement(3192..4067)|complete|876 bp	99.736/100/784 scaffold1344_1 (25156 bp): gene7523|complement(2041..3180)|complete|1140 bp	99.660/91/604 scaffold1344_1 (25156 bp): gene7522|complement(1051..1935)|complete|885 bp	99.273/91/567 scaffold1344_1 (25156 bp): gene7521|complement(135..962)|complete|828 bp
160158126-stool2	160158126	American	96.726/100/680 C638591_1 (25152 bp): gene1161|complement(7398..8408)|complete|1011 bp	100.000/100/741 C638591_1 (25152 bp): gene1160|complement(6302..7378)|complete|1077 bp	100.000/100/657 C638591_1 (25152 bp): gene1159|complement(5361..6305)|complete|945 bp	100.000/100/890 C638591_1 (25152 bp): gene1158|complement(4078..5361)|complete|1284 bp	100.000/100/607 C638591_1 (25152 bp): gene1157|complement(3190..4065)|complete|876 bp	99.736/100/784 C638591_1 (25152 bp): gene1156|complement(2039..3178)|complete|1140 bp	99.660/91/604 C638591_1 (25152 bp): gene1155|complement(1049..1933)|complete|885 bp	99.273/91/567 C638591_1 (25152 bp): gene1154|complement(133..960)|complete|828 bp
160178356-stool1	160178356	American	100.000/100/703 C616592_1 (11709 bp): gene78938|complement(6481..7491)|complete|1011 bp	100.000/100/741 C616592_1 (11709 bp): gene78937|complement(5385..6461)|complete|1077 bp	100.000/100/657 C616592_1 (11709 bp): gene78936|complement(4444..5388)|complete|945 bp	100.000/100/890 C616592_1 (11709 bp): gene78935|complement(3161..4444)|complete|1284 bp	100.000/100/607 C616592_1 (11709 bp): gene78934|complement(2273..3148)|complete|876 bp	100.000/100/785 C616592_1 (11709 bp): gene78933|complement(1122..2261)|complete|1140 bp	100.000/91/607 C616592_1 (11709 bp): gene78932|complement(132..1016)|complete|885 bp	99.631/89/560 C615160_1 (8410 bp): gene69805|3..818|lacks 3'|816 bp
160218816-stool1	160218816	American	97.917/100/688 scaffold14800_1 (36645 bp): gene121779|16846..17856|complete|1011 bp	99.441/100/737 scaffold14800_1 (36645 bp): gene121780|17876..18952|complete|1077 bp	99.363/100/654 scaffold14800_1 (36645 bp): gene121781|18949..19893|complete|945 bp	99.766/100/889 scaffold14800_1 (36645 bp): gene121782|19893..21176|complete|1284 bp	100.000/100/607 scaffold14800_1 (36645 bp): gene121783|21189..22064|complete|876 bp	100.000/100/785 scaffold14800_1 (36645 bp): gene121784|22076..23215|complete|1140 bp	100.000/91/607 scaffold14800_1 (36645 bp): gene121785|23321..24205|complete|885 bp	99.636/91/568 scaffold14800_1 (36645 bp): gene121786|24294..25121|complete|828 bp
160319967-stool1	160319967	American	100.000/86/607 C555962_1 (1921 bp): gene42379|3..872|lacks 3'|870 bp	100.000/96/712 C555962_1 (1921 bp): gene42380|892..1920|lacks 5'|1029 bp	100.000/82/539 C525308_1 (831 bp): gene25871|3..830|lacks both ends|828 bp	100.000/100/890 C551732_1 (1620 bp): gene28214|complement(133..1416)|complete|1284 bp	100.000/88/533 C564144_1 (2941 bp): gene47968|complement(2174..2941)|lacks 3'|768 bp	100.000/100/786 C564144_1 (2941 bp): gene47967|complement(1023..2171)|complete|1149 bp	100.000/100/669 C564144_1 (2941 bp): gene47966|complement(33..1007)|complete|975 bp	100.000/27/172 C571592_1 (5564 bp): gene10544|2..250|lacks 3'|249 bp; 100.000/68/431 scaffold2193_1 (634 bp): gene74019|complement(2..622)|lacks 5'|621 bp
160400887-stool1	160400887	American	99.702/100/701 scaffold16241_2 (6447 bp): gene189305|2227..3237|complete|1011 bp	99.721/100/739 scaffold16241_2 (6447 bp): gene189306|3257..4333|complete|1077 bp	100.000/100/657 scaffold16241_2 (6447 bp): gene189307|4330..5274|complete|945 bp	100.000/92/818 scaffold16241_2 (6447 bp): gene189308|5274..6446|lacks 5'|1173 bp	100.000/100/607 C1536055_1 (4492 bp): gene176604|complement(3446..4321)|complete|876 bp	100.000/100/786 C1536055_1 (4492 bp): gene176603|complement(2295..3443)|complete|1149 bp	99.691/100/667 C1536055_1 (4492 bp): gene176602|complement(1305..2279)|complete|975 bp	98.909/91/565 C1536055_1 (4492 bp): gene176601|complement(389..1216)|complete|828 bp
160421117-stool1	160421117	American	99.702/100/701 C330247_1 (24185 bp): gene52551|complement(6329..7339)|complete|1011 bp	100.000/100/741 C330247_1 (24185 bp): gene52550|complement(5233..6309)|complete|1077 bp	100.000/100/657 C330247_1 (24185 bp): gene52549|complement(4292..5236)|complete|945 bp	99.532/100/885 C330247_1 (24185 bp): gene52548|complement(3009..4292)|complete|1284 bp	100.000/100/607 C330247_1 (24185 bp): gene52547|complement(2121..2996)|complete|876 bp	100.000/100/785 C330247_1 (24185 bp): gene52546|complement(970..2109)|complete|1140 bp	98.913/85/565 C330247_1 (24185 bp): gene52545|complement(7..864)|complete|858 bp	99.273/91/567 C329303_1 (13186 bp): gene29899|204..1031|complete|828 bp
160502038-stool1	160502038	American	99.702/100/701 scaffold40549_2 (37130 bp): gene54028|complement(19338..20348)|complete|1011 bp	100.000/100/741 scaffold40549_2 (37130 bp): gene54027|complement(18242..19318)|complete|1077 bp	100.000/100/657 scaffold40549_2 (37130 bp): gene54026|complement(17301..18245)|complete|945 bp	99.532/100/885 scaffold40549_2 (37130 bp): gene54025|complement(16018..17301)|complete|1284 bp	100.000/100/607 scaffold40549_2 (37130 bp): gene54024|complement(15130..16005)|complete|876 bp	100.000/100/785 scaffold40549_2 (37130 bp): gene54023|complement(13979..15118)|complete|1140 bp	99.479/59/393 scaffold40549_2 (37130 bp): gene54022|complement(13286..13873)|complete|588 bp; 100.000/29/196 scaffold40549_2 (37130 bp): gene54021|complement(12991..13272)|complete|282 bp	99.273/91/567 scaffold40549_2 (37130 bp): gene54020|complement(12075..12902)|complete|828 bp
160582958-stool1	160582958	American	100.000/86/607 C670470_1 (5500 bp): gene53855|3..872|lacks 3'|870 bp	100.000/100/741 C670470_1 (5500 bp): gene53856|892..1968|complete|1077 bp	100.000/100/657 C670470_1 (5500 bp): gene53857|1965..2909|complete|945 bp	100.000/100/890 C670470_1 (5500 bp): gene53858|2909..4192|complete|1284 bp	99.167/41/248 C670470_1 (5500 bp): gene53860|4718..5080|complete|363 bp; 100.000/53/320 C670470_1 (5500 bp): gene53859|4205..4666|complete|462 bp	98.846/69/532 C657740_1 (2224 bp): gene25073|complement(1392..2174)|complete|783 bp	99.074/100/663 C657740_1 (2224 bp): gene25072|complement(402..1376)|complete|975 bp	99.167/40/251 scaffold3371_1 (3577 bp): gene45733|2..364|lacks 3'|363 bp; 99.038/34/216 C657740_1 (2224 bp): gene25071|complement(2..313)|lacks 5'|312 bp
160603188-stool1	160603188	American	100.000/65/461 C1014269_1 (6089 bp): gene36510|1..663|lacks 3'|663 bp	100.000/100/741 C1014269_1 (6089 bp): gene36511|683..1759|complete|1077 bp	100.000/100/657 C1014269_1 (6089 bp): gene36512|1756..2700|complete|945 bp	99.532/100/885 C1014269_1 (6089 bp): gene36513|2700..3983|complete|1284 bp	100.000/100/607 C1014269_1 (6089 bp): gene36514|3996..4871|complete|876 bp	100.000/100/786 C1014269_1 (6089 bp): gene36515|4874..6022|complete|1149 bp	99.689/99/662 C1013431_1 (5546 bp): gene6973|complement(4577..5545)|lacks 3'|969 bp	99.273/91/567 C1013431_1 (5546 bp): gene6972|complement(3661..4488)|complete|828 bp
160643649-stool1	160643649	American
160704339-stool1	160704339	American	99.405/100/699 scaffold11855_1 (4648 bp): gene21623|175..1185|complete|1011 bp	100.000/100/741 scaffold11855_1 (4648 bp): gene21624|1205..2281|complete|1077 bp	100.000/100/657 scaffold11855_1 (4648 bp): gene21625|2278..3222|complete|945 bp	98.829/100/882 scaffold11855_1 (4648 bp): gene21626|3222..4505|complete|1284 bp	100.000/76/458 scaffold22482_1 (9353 bp): gene29700|complement(8691..9353)|lacks 3'|663 bp	100.000/100/786 scaffold22482_1 (9353 bp): gene29699|complement(7540..8688)|complete|1149 bp	100.000/100/669 scaffold22482_1 (9353 bp): gene29698|complement(6550..7524)|complete|975 bp	100.000/91/572 scaffold22482_1 (9353 bp): gene29697|complement(5634..6461)|complete|828 bp
160765029-stool1	160765029	American
246515023-stool1	246515023	American
246515023-stool2	246515023	American
338793263-stool1	338793263	American
404239096-stool1	404239096	American	97.917/100/688 scaffold5514_2 (2589 bp): gene53628|complement(1192..2202)|complete|1011 bp	99.441/100/737 scaffold5514_2 (2589 bp): gene53627|complement(96..1172)|complete|1077 bp	99.363/100/654 scaffold5514_1 (11758 bp): gene12300|complement(10802..11746)|complete|945 bp	99.766/100/889 scaffold5514_1 (11758 bp): gene12299|complement(9519..10802)|complete|1284 bp	100.000/100/607 scaffold5514_1 (11758 bp): gene12298|complement(8631..9506)|complete|876 bp	100.000/100/786 scaffold5514_1 (11758 bp): gene12297|complement(7480..8628)|complete|1149 bp	100.000/100/669 scaffold5514_1 (11758 bp): gene12296|complement(6490..7464)|complete|975 bp	99.636/91/568 scaffold5514_1 (11758 bp): gene12295|complement(5574..6401)|complete|828 bp
508703490-stool1	508703490	American	99.702/100/701 scaffold23896_1 (25675 bp): gene30549|complement(8696..9706)|complete|1011 bp	99.721/100/739 scaffold23896_1 (25675 bp): gene30548|complement(7600..8676)|complete|1077 bp	100.000/100/657 scaffold23896_1 (25675 bp): gene30547|complement(6659..7603)|complete|945 bp	99.532/100/885 scaffold23896_1 (25675 bp): gene30546|complement(5376..6659)|complete|1284 bp	100.000/100/607 scaffold23896_1 (25675 bp): gene30545|complement(4488..5363)|complete|876 bp	99.208/100/776 scaffold23896_1 (25675 bp): gene30544|complement(3340..4476)|complete|1137 bp	99.660/91/605 scaffold23896_1 (25675 bp): gene30543|complement(2350..3234)|complete|885 bp	99.273/91/567 scaffold23896_1 (25675 bp): gene30542|complement(1434..2261)|complete|828 bp
550534656-stool1	550534656	American
604812005-stool1	604812005	American	100.000/100/703 scaffold19962_3 (33180 bp): gene113296|complement(24420..25430)|complete|1011 bp	100.000/100/741 scaffold19962_3 (33180 bp): gene113295|complement(23324..24400)|complete|1077 bp	99.682/100/653 scaffold19962_3 (33180 bp): gene113294|complement(22383..23327)|complete|945 bp	100.000/100/890 scaffold19962_3 (33180 bp): gene113293|complement(21100..22383)|complete|1284 bp	100.000/100/607 scaffold19962_3 (33180 bp): gene113292|complement(20212..21087)|complete|876 bp	100.000/100/785 scaffold19962_3 (33180 bp): gene113291|complement(19061..20200)|complete|1140 bp	100.000/91/607 scaffold19962_3 (33180 bp): gene113290|complement(18071..18955)|complete|885 bp	99.636/91/568 scaffold19962_3 (33180 bp): gene113289|complement(17155..17982)|complete|828 bp
604812005-stool2	604812005	American	100.000/100/703 scaffold53259_2 (88039 bp): gene70889|complement(79277..80287)|complete|1011 bp	100.000/100/741 scaffold53259_2 (88039 bp): gene70888|complement(78181..79257)|complete|1077 bp	99.682/100/653 scaffold53259_2 (88039 bp): gene70887|complement(77240..78184)|complete|945 bp	100.000/100/890 scaffold53259_2 (88039 bp): gene70886|complement(75957..77240)|complete|1284 bp	100.000/100/607 scaffold53259_2 (88039 bp): gene70885|complement(75069..75944)|complete|876 bp	100.000/100/785 scaffold53259_2 (88039 bp): gene70884|complement(73918..75057)|complete|1140 bp	100.000/91/607 scaffold53259_2 (88039 bp): gene70883|complement(72928..73812)|complete|885 bp	99.636/91/568 scaffold53259_2 (88039 bp): gene70882|complement(72012..72839)|complete|828 bp
638754422-stool1	638754422	American	100.000/100/703 scaffold2435_2 (68010 bp): gene63524|16733..17743|complete|1011 bp	100.000/100/741 scaffold2435_2 (68010 bp): gene63525|17763..18839|complete|1077 bp	100.000/100/657 scaffold2435_2 (68010 bp): gene63526|18836..19780|complete|945 bp	100.000/100/890 scaffold2435_2 (68010 bp): gene63527|19780..21063|complete|1284 bp	100.000/100/607 scaffold2435_2 (68010 bp): gene63528|21076..21951|complete|876 bp	100.000/100/785 scaffold2435_2 (68010 bp): gene63529|21963..23102|complete|1140 bp	100.000/91/607 scaffold2435_2 (68010 bp): gene63530|23208..24092|complete|885 bp	99.636/91/568 scaffold2435_2 (68010 bp): gene63531|24181..25008|complete|828 bp
638754422-stool2	638754422	American	100.000/100/703 scaffold5311_2 (68010 bp): gene3286|16733..17743|complete|1011 bp	100.000/100/741 scaffold5311_2 (68010 bp): gene3287|17763..18839|complete|1077 bp	100.000/100/657 scaffold5311_2 (68010 bp): gene3288|18836..19780|complete|945 bp	100.000/100/890 scaffold5311_2 (68010 bp): gene3289|19780..21063|complete|1284 bp	100.000/100/607 scaffold5311_2 (68010 bp): gene3290|21076..21951|complete|876 bp	100.000/100/785 scaffold5311_2 (68010 bp): gene3291|21963..23102|complete|1140 bp	100.000/91/607 scaffold5311_2 (68010 bp): gene3292|23208..24092|complete|885 bp	99.636/91/568 scaffold5311_2 (68010 bp): gene3293|24181..25008|complete|828 bp
675950834-stool1	675950834	American
686765762-stool1	686765762	American	100.000/100/703 scaffold17403_1 (24558 bp): gene51753|complement(19368..20378)|complete|1011 bp	100.000/100/741 scaffold17403_1 (24558 bp): gene51752|complement(18272..19348)|complete|1077 bp	100.000/100/657 scaffold17403_1 (24558 bp): gene51751|complement(17331..18275)|complete|945 bp	100.000/100/890 scaffold17403_1 (24558 bp): gene51750|complement(16048..17331)|complete|1284 bp	100.000/100/607 scaffold17403_1 (24558 bp): gene51749|complement(15160..16035)|complete|876 bp	100.000/100/785 scaffold17403_1 (24558 bp): gene51748|complement(14009..15148)|complete|1140 bp	100.000/91/607 scaffold17403_1 (24558 bp): gene51747|complement(13019..13903)|complete|885 bp	100.000/91/572 scaffold17403_1 (24558 bp): gene51746|complement(12103..12930)|complete|828 bp
686765762-stool2	686765762	American	100.000/100/703 scaffold5851_1 (5733 bp): gene22326|4217..5227|complete|1011 bp	100.000/58/425 scaffold6954_1 (18898 bp): gene26525|1..630|lacks 3'|630 bp; 100.000/45/346 scaffold5851_1 (5733 bp): gene22327|5247..5732|lacks 5'|486 bp	100.000/100/657 scaffold6954_1 (18898 bp): gene26526|627..1571|complete|945 bp	100.000/100/890 scaffold6954_1 (18898 bp): gene26527|1571..2854|complete|1284 bp	100.000/100/607 scaffold6954_1 (18898 bp): gene26528|2867..3742|complete|876 bp	100.000/100/785 scaffold6954_1 (18898 bp): gene26529|3754..4893|complete|1140 bp	100.000/91/607 scaffold6954_1 (18898 bp): gene26530|4999..5883|complete|885 bp	100.000/91/572 scaffold6954_1 (18898 bp): gene26531|5972..6799|complete|828 bp
706846339-stool1	706846339	American	99.702/100/701 scaffold48991_2 (92359 bp): gene145298|complement(74567..75577)|complete|1011 bp	100.000/100/741 scaffold48991_2 (92359 bp): gene145297|complement(73471..74547)|complete|1077 bp	100.000/100/657 scaffold48991_2 (92359 bp): gene145296|complement(72530..73474)|complete|945 bp	99.532/100/885 scaffold48991_2 (92359 bp): gene145295|complement(71247..72530)|complete|1284 bp	100.000/100/607 scaffold48991_2 (92359 bp): gene145294|complement(70359..71234)|complete|876 bp	99.736/100/782 scaffold48991_2 (92359 bp): gene145293|complement(69208..70347)|complete|1140 bp	99.660/91/605 scaffold48991_2 (92359 bp): gene145292|complement(68218..69102)|complete|885 bp	99.273/91/567 scaffold48991_2 (92359 bp): gene145291|complement(67302..68129)|complete|828 bp
737052003-stool1	737052003	American	100.000/100/703 scaffold18120_1 (243477 bp): gene49010|complement(80081..81091)|complete|1011 bp	100.000/100/741 scaffold18120_1 (243477 bp): gene49009|complement(78985..80061)|complete|1077 bp	100.000/100/657 scaffold18120_1 (243477 bp): gene49008|complement(78044..78988)|complete|945 bp	100.000/100/890 scaffold18120_1 (243477 bp): gene49007|complement(76761..78044)|complete|1284 bp	99.656/100/605 scaffold18120_1 (243477 bp): gene49006|complement(75873..76748)|complete|876 bp	98.417/100/775 scaffold18120_1 (243477 bp): gene49005|complement(74722..75861)|complete|1140 bp	98.980/91/600 scaffold18120_1 (243477 bp): gene49004|complement(73732..74616)|complete|885 bp	98.909/91/565 scaffold18120_1 (243477 bp): gene49003|complement(72816..73643)|complete|828 bp
763435843-stool1	763435843	American	97.917/100/688 scaffold12579_3 (37142 bp): gene65379|16735..17745|complete|1011 bp	99.441/100/737 scaffold12579_3 (37142 bp): gene65380|17765..18841|complete|1077 bp	99.363/100/654 scaffold12579_3 (37142 bp): gene65381|18838..19782|complete|945 bp	99.766/100/889 scaffold12579_3 (37142 bp): gene65382|19782..21065|complete|1284 bp	100.000/100/607 scaffold12579_3 (37142 bp): gene65383|21078..21953|complete|876 bp	100.000/100/785 scaffold12579_3 (37142 bp): gene65384|21965..23104|complete|1140 bp	100.000/91/607 scaffold12579_3 (37142 bp): gene65385|23210..24094|complete|885 bp	99.636/91/568 scaffold12579_3 (37142 bp): gene65386|24183..25010|complete|828 bp
763496533-stool1	763496533	American									100.000/100/673 scaffold1446_2 (38207 bp): gene149425|complement(20412..21377)|complete|966 bp	100.000/100/618 scaffold1446_2 (38207 bp): gene149424|complement(19498..20382)|complete|885 bp	100.000/100/580 scaffold1446_2 (38207 bp): gene149423|complement(18602..19438)|complete|837 bp	100.000/100/559 scaffold1446_2 (38207 bp): gene149422|complement(17787..18605)|complete|819 bp	100.000/100/758 scaffold1446_2 (38207 bp): gene149421|16679..17782|complete|1104 bp	100.000/100/1051 scaffold1446_2 (38207 bp): gene149419|14013..15539|complete|1527 bp
763496533-stool2	763496533	American									100.000/100/673 scaffold5773_1 (101992 bp): gene5934|16892..17857|complete|966 bp	100.000/100/618 scaffold5773_1 (101992 bp): gene5935|17887..18771|complete|885 bp	100.000/100/580 scaffold5773_1 (101992 bp): gene5936|18831..19667|complete|837 bp	100.000/100/559 scaffold5773_1 (101992 bp): gene5937|19664..20482|complete|819 bp	100.000/100/758 scaffold5773_1 (101992 bp): gene5938|complement(20487..21590)|complete|1104 bp	100.000/100/1051 scaffold5773_1 (101992 bp): gene5940|complement(22730..24256)|complete|1527 bp
763536994-stool1	763536994	American	100.000/100/703 C2092577_1 (11266 bp): gene85594|complement(6077..7087)|complete|1011 bp	100.000/100/741 C2092577_1 (11266 bp): gene85593|complement(4981..6057)|complete|1077 bp	100.000/100/657 C2092577_1 (11266 bp): gene85592|complement(4040..4984)|complete|945 bp	100.000/100/890 C2092577_1 (11266 bp): gene85591|complement(2757..4040)|complete|1284 bp	100.000/100/607 C2092577_1 (11266 bp): gene85590|complement(1869..2744)|complete|876 bp	100.000/100/785 C2092577_1 (11266 bp): gene85589|complement(718..1857)|complete|1140 bp	100.000/31/215 scaffold31695_1 (3598 bp): gene5906|2..310|lacks 3'|309 bp; 100.000/63/419 C2092577_1 (11266 bp): gene85588|complement(1..612)|lacks 5'|612 bp	99.670/100/625 scaffold31695_1 (3598 bp): gene5907|315..1226|complete|912 bp
763536994-stool2	763536994	American	100.000/66/466 scaffold16583_5 (1861 bp): gene82437|complement(1192..1860)|lacks 3'|669 bp	100.000/100/741 scaffold16583_5 (1861 bp): gene82436|complement(96..1172)|complete|1077 bp	100.000/100/657 scaffold16583_4 (11735 bp): gene53422|complement(10779..11723)|complete|945 bp	99.532/100/885 scaffold16583_4 (11735 bp): gene53421|complement(9496..10779)|complete|1284 bp	100.000/100/607 scaffold16583_4 (11735 bp): gene53420|complement(8608..9483)|complete|876 bp	100.000/100/786 scaffold16583_4 (11735 bp): gene53419|complement(7457..8605)|complete|1149 bp	100.000/29/196 scaffold16583_4 (11735 bp): gene53417|complement(6469..6750)|complete|282 bp; 99.099/69/452 scaffold16583_4 (11735 bp): gene53418|complement(6764..7441)|complete|678 bp	99.273/91/567 scaffold16583_4 (11735 bp): gene53416|complement(5553..6380)|complete|828 bp
763536994-stool3	763536994	American	100.000/100/703 scaffold10942_1 (19372 bp): gene2321|complement(15359..16369)|complete|1011 bp	100.000/100/741 scaffold10942_1 (19372 bp): gene2320|complement(14263..15339)|complete|1077 bp	100.000/100/657 scaffold10942_1 (19372 bp): gene2319|complement(13322..14266)|complete|945 bp	100.000/100/890 scaffold10942_1 (19372 bp): gene2318|complement(12039..13322)|complete|1284 bp	100.000/100/607 scaffold10942_1 (19372 bp): gene2317|complement(11151..12026)|complete|876 bp	100.000/100/785 scaffold10942_1 (19372 bp): gene2316|complement(10000..11139)|complete|1140 bp	100.000/91/607 scaffold10942_1 (19372 bp): gene2315|complement(9010..9894)|complete|885 bp	99.636/91/568 scaffold10942_1 (19372 bp): gene2314|complement(8094..8921)|complete|828 bp
763577454-stool1	763577454	American	100.000/100/703 C1071963_1 (1518 bp): gene11473|complement(127..1137)|complete|1011 bp	100.000/82/607 scaffold1381_3 (980 bp): gene12242|complement(96..980)|lacks 3'|885 bp	100.000/100/657 scaffold1381_2 (11170 bp): gene125204|complement(10214..11158)|complete|945 bp	100.000/100/890 scaffold1381_2 (11170 bp): gene125203|complement(8931..10214)|complete|1284 bp	100.000/100/607 scaffold1381_2 (11170 bp): gene125202|complement(8043..8918)|complete|876 bp	100.000/100/786 scaffold1381_2 (11170 bp): gene125201|complement(6892..8040)|complete|1149 bp	100.000/100/669 scaffold1381_2 (11170 bp): gene125200|complement(5902..6876)|complete|975 bp	99.636/91/568 scaffold1381_2 (11170 bp): gene125199|complement(4986..5813)|complete|828 bp
763577454-stool2	763577454	American	100.000/100/703 scaffold5029_1 (32358 bp): gene36713|16780..17790|complete|1011 bp	100.000/100/741 scaffold5029_1 (32358 bp): gene36714|17810..18886|complete|1077 bp	100.000/100/657 scaffold5029_1 (32358 bp): gene36715|18883..19827|complete|945 bp	100.000/100/890 scaffold5029_1 (32358 bp): gene36716|19827..21110|complete|1284 bp	100.000/100/607 scaffold5029_1 (32358 bp): gene36717|21123..21998|complete|876 bp	100.000/100/785 scaffold5029_1 (32358 bp): gene36718|22010..23149|complete|1140 bp	100.000/91/607 scaffold5029_1 (32358 bp): gene36719|23255..24139|complete|885 bp	99.636/91/568 scaffold5029_1 (32358 bp): gene36720|24228..25055|complete|828 bp
763597684-stool1	763597684	American									100.000/100/673 scaffold31751_2 (12816 bp): gene168334|496..1461|complete|966 bp	100.000/100/618 scaffold31751_2 (12816 bp): gene168335|1491..2375|complete|885 bp	100.000/100/580 scaffold31751_2 (12816 bp): gene168336|2435..3271|complete|837 bp	100.000/100/559 scaffold31751_2 (12816 bp): gene168337|3268..4086|complete|819 bp	100.000/100/758 scaffold31751_2 (12816 bp): gene168338|complement(4091..5194)|complete|1104 bp	100.000/100/1051 scaffold31751_2 (12816 bp): gene168340|complement(6334..7860)|complete|1527 bp
763678604-stool1	763678604	American	99.702/100/701 scaffold34504_3 (96483 bp): gene8350|complement(78726..79736)|complete|1011 bp	100.000/100/741 scaffold34504_3 (96483 bp): gene8349|complement(77630..78706)|complete|1077 bp	100.000/100/657 scaffold34504_3 (96483 bp): gene8348|complement(76689..77633)|complete|945 bp	99.532/100/885 scaffold34504_3 (96483 bp): gene8347|complement(75406..76689)|complete|1284 bp	100.000/100/607 scaffold34504_3 (96483 bp): gene8346|complement(74518..75393)|complete|876 bp	100.000/100/785 scaffold34504_3 (96483 bp): gene8345|complement(73367..74506)|complete|1140 bp	99.660/91/605 scaffold34504_3 (96483 bp): gene8344|complement(72377..73261)|complete|885 bp	98.909/91/565 scaffold34504_3 (96483 bp): gene8343|complement(71461..72288)|complete|828 bp
763678604-stool2	763678604	American	99.702/100/701 scaffold29637_2 (2249 bp): gene95320|complement(307..1317)|complete|1011 bp	100.000/27/205 scaffold29637_2 (2249 bp): gene95319|complement(3..287)|lacks 5'|285 bp; 100.000/36/259 scaffold29637_1 (1194 bp): gene153747|complement(807..1193)|lacks 3'|387 bp	100.000/82/540 scaffold29637_1 (1194 bp): gene153746|complement(16..810)|complete|795 bp		100.000/27/162 scaffold15031_1 (836 bp): gene15785|3..242|lacks 3'|240 bp	98.378/49/389 scaffold15031_1 (836 bp): gene15786|245..835|lacks 5'|591 bp		98.800/83/511 scaffold3517_1 (1174 bp): gene38495|complement(387..1172)|lacks 3'|786 bp
763759525-stool2	763759525	American
763759525-stool1	763759525	American
763820215-stool1	763820215	American	100.000/100/703 scaffold3227_3 (93669 bp): gene20511|complement(16981..17991)|complete|1011 bp	100.000/100/741 scaffold3227_3 (93669 bp): gene20510|complement(15885..16961)|complete|1077 bp	100.000/100/657 scaffold3227_3 (93669 bp): gene20509|complement(14944..15888)|complete|945 bp	100.000/100/890 scaffold3227_3 (93669 bp): gene20508|complement(13661..14944)|complete|1284 bp	99.656/100/605 scaffold3227_3 (93669 bp): gene20507|complement(12773..13648)|complete|876 bp	98.417/100/775 scaffold3227_3 (93669 bp): gene20506|complement(11622..12761)|complete|1140 bp	98.980/91/600 scaffold3227_3 (93669 bp): gene20505|complement(10632..11516)|complete|885 bp	98.909/91/565 scaffold3227_3 (93669 bp): gene20504|complement(9716..10543)|complete|828 bp
763820215-stool2	763820215	American	100.000/100/703 scaffold1436_1 (201901 bp): gene14481|complement(125219..126229)|complete|1011 bp	100.000/100/741 scaffold1436_1 (201901 bp): gene14480|complement(124123..125199)|complete|1077 bp	100.000/100/657 scaffold1436_1 (201901 bp): gene14479|complement(123182..124126)|complete|945 bp	100.000/100/890 scaffold1436_1 (201901 bp): gene14478|complement(121899..123182)|complete|1284 bp	99.656/100/605 scaffold1436_1 (201901 bp): gene14477|complement(121011..121886)|complete|876 bp	98.417/100/775 scaffold1436_1 (201901 bp): gene14476|complement(119860..120999)|complete|1140 bp	98.980/91/600 scaffold1436_1 (201901 bp): gene14475|complement(118870..119754)|complete|885 bp	98.909/91/565 scaffold1436_1 (201901 bp): gene14474|complement(117954..118781)|complete|828 bp
763840445-stool1	763840445	American									99.688/100/672 scaffold27124_1 (8122 bp): gene51506|97..1062|complete|966 bp	100.000/100/618 scaffold27124_1 (8122 bp): gene51507|1092..1976|complete|885 bp	99.640/100/577 scaffold27124_1 (8122 bp): gene51508|2036..2872|complete|837 bp	99.632/100/556 scaffold27124_1 (8122 bp): gene51509|2869..3687|complete|819 bp	99.455/100/754 scaffold27124_1 (8122 bp): gene51510|complement(3692..4795)|complete|1104 bp	100.000/100/1051 scaffold27124_1 (8122 bp): gene51512|complement(5935..7461)|complete|1527 bp
763840445-stool2	763840445	American									99.688/100/672 scaffold45584_1 (8122 bp): gene160203|97..1062|complete|966 bp	100.000/100/618 scaffold45584_1 (8122 bp): gene160204|1092..1976|complete|885 bp	99.640/100/577 scaffold45584_1 (8122 bp): gene160205|2036..2872|complete|837 bp	99.632/100/556 scaffold45584_1 (8122 bp): gene160206|2869..3687|complete|819 bp	99.455/100/754 scaffold45584_1 (8122 bp): gene160207|complement(3692..4795)|complete|1104 bp	100.000/100/1051 scaffold45584_1 (8122 bp): gene160209|complement(5935..7461)|complete|1527 bp
763860675-stool1	763860675	American									100.000/100/673 scaffold40387_2 (33526 bp): gene43417|16784..17749|complete|966 bp	100.000/100/618 scaffold40387_2 (33526 bp): gene43418|17779..18663|complete|885 bp	100.000/100/580 scaffold40387_2 (33526 bp): gene43419|18723..19559|complete|837 bp	99.632/100/556 scaffold40387_2 (33526 bp): gene43420|19556..20374|complete|819 bp	100.000/100/758 scaffold40387_2 (33526 bp): gene43421|complement(20379..21482)|complete|1104 bp	100.000/100/1051 scaffold40387_2 (33526 bp): gene43423|complement(22622..24148)|complete|1527 bp
763860675-stool2	763860675	American								99.363/52/324 C852459_1 (522 bp): gene177227|complement(48..521)|lacks 3'|474 bp	100.000/100/673 scaffold2855_2 (82960 bp): gene17724|complement(70929..71894)|complete|966 bp	100.000/100/618 scaffold2855_2 (82960 bp): gene17723|complement(70015..70899)|complete|885 bp	100.000/100/580 scaffold2855_2 (82960 bp): gene17722|complement(69119..69955)|complete|837 bp	99.632/100/556 scaffold2855_2 (82960 bp): gene17721|complement(68304..69122)|complete|819 bp	100.000/100/758 scaffold2855_2 (82960 bp): gene17720|67196..68299|complete|1104 bp	100.000/100/1051 scaffold2855_2 (82960 bp): gene17718|64530..66056|complete|1527 bp
763901136-stool1	763901136	American
763901136-stool2	763901136	American
763961826-stool1	763961826	American	100.000/100/703 C558775_1 (27906 bp): gene80747|complement(10050..11060)|complete|1011 bp	100.000/100/741 C558775_1 (27906 bp): gene80746|complement(8954..10030)|complete|1077 bp	100.000/100/657 C558775_1 (27906 bp): gene80745|complement(8013..8957)|complete|945 bp	100.000/100/890 C558775_1 (27906 bp): gene80744|complement(6730..8013)|complete|1284 bp	100.000/100/607 C558775_1 (27906 bp): gene80743|complement(5842..6717)|complete|876 bp	100.000/100/785 C558775_1 (27906 bp): gene80742|complement(4691..5830)|complete|1140 bp	100.000/91/607 C558775_1 (27906 bp): gene80741|complement(3701..4585)|complete|885 bp	99.636/91/568 C558775_1 (27906 bp): gene80740|complement(2785..3612)|complete|828 bp
763961826-stool2	763961826	American	100.000/100/703 C703376_1 (27902 bp): gene63718|16845..17855|complete|1011 bp	100.000/100/741 C703376_1 (27902 bp): gene63719|17875..18951|complete|1077 bp	100.000/100/657 C703376_1 (27902 bp): gene63720|18948..19892|complete|945 bp	100.000/100/890 C703376_1 (27902 bp): gene63721|19892..21175|complete|1284 bp	100.000/100/607 C703376_1 (27902 bp): gene63722|21188..22063|complete|876 bp	100.000/100/785 C703376_1 (27902 bp): gene63723|22075..23214|complete|1140 bp	100.000/91/607 C703376_1 (27902 bp): gene63724|23320..24204|complete|885 bp	99.636/91/568 C703376_1 (27902 bp): gene63725|24293..25120|complete|828 bp
763982056-stool1	763982056	American	100.000/100/703 scaffold241_1 (101270 bp): gene108122|complement(83415..84425)|complete|1011 bp	100.000/100/741 scaffold241_1 (101270 bp): gene108121|complement(82319..83395)|complete|1077 bp	100.000/100/657 scaffold241_1 (101270 bp): gene108120|complement(81378..82322)|complete|945 bp	100.000/100/890 scaffold241_1 (101270 bp): gene108119|complement(80095..81378)|complete|1284 bp	100.000/100/607 scaffold241_1 (101270 bp): gene108118|complement(79207..80082)|complete|876 bp	100.000/100/785 scaffold241_1 (101270 bp): gene108117|complement(78056..79195)|complete|1140 bp	100.000/91/607 scaffold241_1 (101270 bp): gene108116|complement(77066..77950)|complete|885 bp	99.636/91/568 scaffold241_1 (101270 bp): gene108115|complement(76150..76977)|complete|828 bp
763982056-stool2	763982056	American	100.000/100/703 scaffold206_1 (107186 bp): gene63215|complement(83194..84204)|complete|1011 bp	100.000/100/741 scaffold206_1 (107186 bp): gene63214|complement(82098..83174)|complete|1077 bp	100.000/100/657 scaffold206_1 (107186 bp): gene63213|complement(81157..82101)|complete|945 bp	100.000/100/890 scaffold206_1 (107186 bp): gene63212|complement(79874..81157)|complete|1284 bp	100.000/100/607 scaffold206_1 (107186 bp): gene63211|complement(78986..79861)|complete|876 bp	100.000/100/785 scaffold206_1 (107186 bp): gene63210|complement(77835..78974)|complete|1140 bp	100.000/91/607 scaffold206_1 (107186 bp): gene63209|complement(76845..77729)|complete|885 bp	99.636/91/568 scaffold206_1 (107186 bp): gene63208|complement(75929..76756)|complete|828 bp
764002286-stool1	764002286	American	100.000/100/703 scaffold23213_2 (14884 bp): gene122633|complement(5173..6183)|complete|1011 bp	100.000/100/741 scaffold23213_2 (14884 bp): gene122632|complement(4077..5153)|complete|1077 bp	100.000/100/657 scaffold23213_2 (14884 bp): gene122631|complement(3136..4080)|complete|945 bp	100.000/100/890 scaffold23213_2 (14884 bp): gene122630|complement(1853..3136)|complete|1284 bp	100.000/100/607 scaffold23213_2 (14884 bp): gene122629|complement(965..1840)|complete|876 bp	100.000/84/662 scaffold23213_2 (14884 bp): gene122628|complement(3..953)|lacks 5'|951 bp	100.000/100/669 scaffold23213_1 (2956 bp): gene95147|complement(1745..2719)|complete|975 bp	99.636/91/568 scaffold23213_1 (2956 bp): gene95146|complement(829..1656)|complete|828 bp
764042746-stool1	764042746	American									100.000/80/539 scaffold17040_10 (4972 bp): gene1652|complement(3..773)|lacks 5'|771 bp	100.000/100/618 scaffold17040_9 (7581 bp): gene10024|complement(6521..7405)|complete|885 bp	100.000/100/580 scaffold17040_9 (7581 bp): gene10023|complement(5625..6461)|complete|837 bp	100.000/100/559 scaffold17040_9 (7581 bp): gene10022|complement(4810..5628)|complete|819 bp	100.000/100/758 scaffold17040_9 (7581 bp): gene10021|3702..4805|complete|1104 bp	100.000/100/1051 scaffold17040_9 (7581 bp): gene10019|1036..2562|complete|1527 bp
764042746-stool2	764042746	American									100.000/100/673 scaffold2450_7 (21802 bp): gene42728|complement(844..1809)|complete|966 bp	100.000/92/570 scaffold2450_7 (21802 bp): gene42727|complement(2..814)|lacks 5'|813 bp	100.000/100/580 scaffold2450_6 (31987 bp): gene16770|complement(31147..31983)|complete|837 bp	100.000/100/559 scaffold2450_6 (31987 bp): gene16769|complement(30332..31150)|complete|819 bp	100.000/100/758 scaffold2450_6 (31987 bp): gene16768|29224..30327|complete|1104 bp	100.000/100/1051 scaffold2450_6 (31987 bp): gene16766|26558..28084|complete|1527 bp
764062976-stool1	764062976	American									100.000/100/673 scaffold5836_1 (234130 bp): gene126925|140971..141936|complete|966 bp	100.000/100/618 scaffold5836_1 (234130 bp): gene126926|141966..142850|complete|885 bp	100.000/100/580 scaffold5836_1 (234130 bp): gene126927|142910..143746|complete|837 bp	100.000/100/559 scaffold5836_1 (234130 bp): gene126928|143743..144561|complete|819 bp	100.000/100/758 scaffold5836_1 (234130 bp): gene126929|complement(144566..145669)|complete|1104 bp	100.000/100/1051 scaffold5836_1 (234130 bp): gene126931|complement(146809..148335)|complete|1527 bp
764062976-stool2	764062976	American									100.000/100/673 scaffold6045_6 (91802 bp): gene42918|complement(15695..16660)|complete|966 bp	100.000/100/618 scaffold6045_6 (91802 bp): gene42917|complement(14781..15665)|complete|885 bp	100.000/100/580 scaffold6045_6 (91802 bp): gene42916|complement(13885..14721)|complete|837 bp	100.000/100/559 scaffold6045_6 (91802 bp): gene42915|complement(13070..13888)|complete|819 bp	100.000/100/758 scaffold6045_6 (91802 bp): gene42914|11962..13065|complete|1104 bp	100.000/100/1051 scaffold6045_6 (91802 bp): gene42912|9296..10822|complete|1527 bp
764143897-stool1	764143897	American	99.107/100/697 scaffold8197_3 (93587 bp): gene124862|complement(23095..24105)|complete|1011 bp	100.000/100/741 scaffold8197_3 (93587 bp): gene124861|complement(21999..23075)|complete|1077 bp	99.363/100/654 scaffold8197_3 (93587 bp): gene124860|complement(21058..22002)|complete|945 bp	98.595/100/879 scaffold8197_3 (93587 bp): gene124859|complement(19775..21058)|complete|1284 bp
764143897-stool2	764143897	American	99.107/100/697 scaffold9581_1 (4982 bp): gene82121|382..1392|complete|1011 bp	100.000/100/741 scaffold9581_1 (4982 bp): gene82122|1412..2488|complete|1077 bp	99.363/100/654 scaffold9581_1 (4982 bp): gene82123|2485..3429|complete|945 bp	98.595/100/879 scaffold9581_1 (4982 bp): gene82124|3429..4712|complete|1284 bp	100.000/75/456 C635595_1 (6404 bp): gene85789|2..661|lacks 3'|660 bp	100.000/100/786 C635595_1 (6404 bp): gene85790|664..1812|complete|1149 bp	100.000/99/666 C635595_1 (6404 bp): gene85791|1831..2802|complete|972 bp	100.000/100/628 C635595_1 (6404 bp): gene85792|2807..3718|complete|912 bp
764184357-stool1	764184357	American	99.702/100/701 scaffold38444_1 (25989 bp): gene98656|15967..16977|complete|1011 bp	99.721/100/739 scaffold38444_1 (25989 bp): gene98657|16997..18073|complete|1077 bp	100.000/100/657 scaffold38444_1 (25989 bp): gene98658|18070..19014|complete|945 bp	99.532/100/885 scaffold38444_1 (25989 bp): gene98659|19014..20297|complete|1284 bp	100.000/100/607 scaffold38444_1 (25989 bp): gene98660|20310..21185|complete|876 bp	99.208/100/776 scaffold38444_1 (25989 bp): gene98661|21197..22333|complete|1137 bp	99.660/91/605 scaffold38444_1 (25989 bp): gene98662|22439..23323|complete|885 bp	99.273/91/567 scaffold38444_1 (25989 bp): gene98663|23412..24239|complete|828 bp
764224817-stool1	764224817	American	99.545/65/458 C1234777_1 (4126 bp): gene142536|complement(3464..4126)|lacks 3'|663 bp	100.000/100/741 C1234777_1 (4126 bp): gene142535|complement(2368..3444)|complete|1077 bp	99.682/100/656 C1234777_1 (4126 bp): gene142534|complement(1427..2371)|complete|945 bp	98.361/100/876 C1234777_1 (4126 bp): gene142533|complement(144..1427)|complete|1284 bp	100.000/90/549 scaffold5643_1 (1802 bp): gene156832|3..794|lacks 3'|792 bp	99.099/88/686 scaffold5643_1 (1802 bp): gene156833|806..1801|lacks 5'|996 bp	99.691/100/667 C1205505_1 (1563 bp): gene170247|complement(402..1376)|complete|975 bp	100.000/27/172 C1173823_1 (986 bp): gene184446|2..250|lacks 3'|249 bp; 99.038/34/216 C1205505_1 (1563 bp): gene170246|complement(2..313)|lacks 5'|312 bp
764224817-stool2	764224817	American	99.107/100/697 scaffold3989_1 (10308 bp): gene60231|complement(4615..5625)|complete|1011 bp	100.000/100/741 scaffold3989_1 (10308 bp): gene60230|complement(3519..4595)|complete|1077 bp	99.682/100/656 scaffold3989_1 (10308 bp): gene60229|complement(2578..3522)|complete|945 bp	98.595/100/879 scaffold3989_1 (10308 bp): gene60228|complement(1295..2578)|complete|1284 bp
764285508-stool1	764285508	American	99.663/88/621 C990928_1 (7645 bp): gene75879|complement(6751..7644)|lacks 3'|894 bp	100.000/100/741 C990928_1 (7645 bp): gene75878|complement(5655..6731)|complete|1077 bp	100.000/100/657 C990928_1 (7645 bp): gene75877|complement(4714..5658)|complete|945 bp	99.532/100/885 C990928_1 (7645 bp): gene75876|complement(3431..4714)|complete|1284 bp	100.000/100/607 C990928_1 (7645 bp): gene75875|complement(2543..3418)|complete|876 bp	100.000/100/786 C990928_1 (7645 bp): gene75874|complement(1392..2540)|complete|1149 bp	99.691/100/667 C990928_1 (7645 bp): gene75873|complement(402..1376)|complete|975 bp	100.000/40/253 scaffold8050_1 (5668 bp): gene100768|2..364|lacks 3'|363 bp; 99.038/34/216 C990928_1 (7645 bp): gene75872|complement(2..313)|lacks 5'|312 bp
764325968-stool1	764325968	American	96.726/100/680 C604501_1 (19543 bp): gene28349|16748..17758|complete|1011 bp	100.000/100/741 C604501_1 (19543 bp): gene28350|17778..18854|complete|1077 bp	100.000/74/485 C604501_1 (19543 bp): gene28351|18851..19543|lacks 5'|693 bp	100.000/100/890 scaffold21725_1 (36372 bp): gene105341|258..1541|complete|1284 bp	100.000/100/607 scaffold21725_1 (36372 bp): gene105342|1554..2429|complete|876 bp	99.736/100/784 scaffold21725_1 (36372 bp): gene105343|2441..3580|complete|1140 bp	99.660/91/605 scaffold21725_1 (36372 bp): gene105344|3686..4570|complete|885 bp	98.909/91/565 scaffold21725_1 (36372 bp): gene105345|4659..5486|complete|828 bp
764325968-stool2	764325968	American	96.726/100/680 scaffold26493_2 (37136 bp): gene123641|16699..17709|complete|1011 bp	100.000/100/741 scaffold26493_2 (37136 bp): gene123642|17729..18805|complete|1077 bp	100.000/100/657 scaffold26493_2 (37136 bp): gene123643|18802..19746|complete|945 bp	100.000/100/890 scaffold26493_2 (37136 bp): gene123644|19746..21029|complete|1284 bp	100.000/100/607 scaffold26493_2 (37136 bp): gene123645|21042..21917|complete|876 bp	99.736/100/784 scaffold26493_2 (37136 bp): gene123646|21929..23068|complete|1140 bp	99.660/91/605 scaffold26493_2 (37136 bp): gene123647|23174..24058|complete|885 bp	98.909/91/565 scaffold26493_2 (37136 bp): gene123648|24147..24974|complete|828 bp
764447348-stool1	764447348	American	100.000/100/703 scaffold3041_2 (97244 bp): gene75660|complement(79254..80264)|complete|1011 bp	100.000/100/741 scaffold3041_2 (97244 bp): gene75659|complement(78158..79234)|complete|1077 bp	100.000/100/657 scaffold3041_2 (97244 bp): gene75658|complement(77217..78161)|complete|945 bp	100.000/100/890 scaffold3041_2 (97244 bp): gene75657|complement(75934..77217)|complete|1284 bp	100.000/100/607 scaffold3041_2 (97244 bp): gene75656|complement(75046..75921)|complete|876 bp	100.000/100/785 scaffold3041_2 (97244 bp): gene75655|complement(73895..75034)|complete|1140 bp	100.000/91/607 scaffold3041_2 (97244 bp): gene75654|complement(72905..73789)|complete|885 bp	99.636/91/568 scaffold3041_2 (97244 bp): gene75653|complement(71989..72816)|complete|828 bp
764447348-stool2	764447348	American	100.000/100/703 scaffold31384_4 (26997 bp): gene132669|complement(19367..20377)|complete|1011 bp	100.000/100/741 scaffold31384_4 (26997 bp): gene132668|complement(18271..19347)|complete|1077 bp	100.000/100/657 scaffold31384_4 (26997 bp): gene132667|complement(17330..18274)|complete|945 bp	100.000/100/890 scaffold31384_4 (26997 bp): gene132666|complement(16047..17330)|complete|1284 bp	100.000/100/607 scaffold31384_4 (26997 bp): gene132665|complement(15159..16034)|complete|876 bp	100.000/100/785 scaffold31384_4 (26997 bp): gene132664|complement(14008..15147)|complete|1140 bp	100.000/91/607 scaffold31384_4 (26997 bp): gene132663|complement(13018..13902)|complete|885 bp	99.636/91/568 scaffold31384_4 (26997 bp): gene132662|complement(12102..12929)|complete|828 bp
764487809-stool1	764487809	American	99.702/100/701 C1071302_1 (8988 bp): gene7747|397..1407|complete|1011 bp	100.000/100/741 C1071302_1 (8988 bp): gene7748|1427..2503|complete|1077 bp	100.000/100/657 C1071302_1 (8988 bp): gene7749|2500..3444|complete|945 bp	99.532/100/885 C1071302_1 (8988 bp): gene7750|3444..4727|complete|1284 bp	99.656/100/605 C1071302_1 (8988 bp): gene7751|4740..5615|complete|876 bp	99.208/100/781 C1071302_1 (8988 bp): gene7752|5627..6766|complete|1140 bp	99.320/91/604 C1071302_1 (8988 bp): gene7753|6872..7756|complete|885 bp	99.340/100/623 C1071302_1 (8988 bp): gene7754|7761..8672|complete|912 bp
764487809-stool2	764487809	American	99.702/100/701 scaffold2657_3 (53730 bp): gene174060|16734..17744|complete|1011 bp	100.000/100/741 scaffold2657_3 (53730 bp): gene174061|17764..18840|complete|1077 bp	100.000/100/657 scaffold2657_3 (53730 bp): gene174062|18837..19781|complete|945 bp	99.766/100/889 scaffold2657_3 (53730 bp): gene174063|19781..21064|complete|1284 bp	99.656/100/605 scaffold2657_3 (53730 bp): gene174064|21077..21952|complete|876 bp	98.417/100/775 scaffold2657_3 (53730 bp): gene174065|21964..23103|complete|1140 bp	98.980/91/600 scaffold2657_3 (53730 bp): gene174066|23209..24093|complete|885 bp	99.273/91/567 scaffold2657_3 (53730 bp): gene174067|24182..25009|complete|828 bp
764508039-stool1	764508039	American	100.000/100/703 scaffold3893_3 (92355 bp): gene14132|16732..17742|complete|1011 bp	100.000/100/741 scaffold3893_3 (92355 bp): gene14133|17762..18838|complete|1077 bp	100.000/100/657 scaffold3893_3 (92355 bp): gene14134|18835..19779|complete|945 bp	100.000/100/890 scaffold3893_3 (92355 bp): gene14135|19779..21062|complete|1284 bp	100.000/100/607 scaffold3893_3 (92355 bp): gene14136|21075..21950|complete|876 bp	100.000/100/785 scaffold3893_3 (92355 bp): gene14137|21962..23101|complete|1140 bp	100.000/91/607 scaffold3893_3 (92355 bp): gene14138|23207..24091|complete|885 bp	99.636/91/568 scaffold3893_3 (92355 bp): gene14139|24180..25007|complete|828 bp
764588959-stool1	764588959	American	96.726/100/680 scaffold37795_1 (21310 bp): gene110758|complement(3492..4502)|complete|1011 bp	100.000/100/741 scaffold37795_1 (21310 bp): gene110757|complement(2396..3472)|complete|1077 bp	100.000/100/657 scaffold37795_1 (21310 bp): gene110756|complement(1455..2399)|complete|945 bp	100.000/100/890 scaffold37795_1 (21310 bp): gene110755|complement(172..1455)|complete|1284 bp	100.000/86/519 scaffold34213_1 (15940 bp): gene45268|1..750|lacks 3'|750 bp	99.736/100/782 scaffold34213_1 (15940 bp): gene45269|762..1901|complete|1140 bp	99.660/91/605 scaffold34213_1 (15940 bp): gene45270|2007..2891|complete|885 bp	99.273/91/567 scaffold34213_1 (15940 bp): gene45271|2980..3807|complete|828 bp
764649650-stool1	764649650	American	100.000/100/703 C468280_1 (26561 bp): gene8346|16783..17793|complete|1011 bp	100.000/100/741 C468280_1 (26561 bp): gene8347|17813..18889|complete|1077 bp	100.000/100/657 C468280_1 (26561 bp): gene8348|18886..19830|complete|945 bp	100.000/100/890 C468280_1 (26561 bp): gene8349|19830..21113|complete|1284 bp	100.000/100/607 C468280_1 (26561 bp): gene8350|21126..22001|complete|876 bp	100.000/100/785 C468280_1 (26561 bp): gene8351|22013..23152|complete|1140 bp	100.000/91/607 C468280_1 (26561 bp): gene8352|23258..24142|complete|885 bp	100.000/91/572 C468280_1 (26561 bp): gene8353|24231..25058|complete|828 bp
764669880-stool1	764669880	American
764669880-stool2	764669880	American
764811490-stool1	764811490	American	100.000/100/703 scaffold754_1 (139891 bp): gene17239|complement(122072..123082)|complete|1011 bp	100.000/100/741 scaffold754_1 (139891 bp): gene17238|complement(120976..122052)|complete|1077 bp	100.000/100/657 scaffold754_1 (139891 bp): gene17237|complement(120035..120979)|complete|945 bp	99.766/100/889 scaffold754_1 (139891 bp): gene17236|complement(118752..120035)|complete|1284 bp	100.000/100/607 scaffold754_1 (139891 bp): gene17235|complement(117864..118739)|complete|876 bp	99.736/100/784 scaffold754_1 (139891 bp): gene17234|complement(116713..117852)|complete|1140 bp	99.660/91/606 scaffold754_1 (139891 bp): gene17233|complement(115723..116607)|complete|885 bp	99.636/91/568 scaffold754_1 (139891 bp): gene17232|complement(114807..115634)|complete|828 bp
764892411-stool1	764892411	American	100.000/100/703 scaffold22949_14 (24577 bp): gene26918|4142..5152|complete|1011 bp	100.000/100/741 scaffold22949_14 (24577 bp): gene26919|5172..6248|complete|1077 bp	100.000/100/657 scaffold22949_14 (24577 bp): gene26920|6245..7189|complete|945 bp	99.766/100/889 scaffold22949_14 (24577 bp): gene26921|7189..8472|complete|1284 bp	100.000/100/607 scaffold22949_14 (24577 bp): gene26922|8485..9360|complete|876 bp	99.736/100/784 scaffold22949_14 (24577 bp): gene26923|9372..10511|complete|1140 bp	99.660/91/606 scaffold22949_14 (24577 bp): gene26924|10617..11501|complete|885 bp	99.636/91/568 scaffold22949_14 (24577 bp): gene26925|11590..12417|complete|828 bp
765013792-stool1	765013792	American
765034022-stool1	765034022	American	96.726/100/680 scaffold1959_2 (30639 bp): gene31658|complement(12819..13829)|complete|1011 bp	100.000/100/741 scaffold1959_2 (30639 bp): gene31657|complement(11723..12799)|complete|1077 bp	100.000/100/657 scaffold1959_2 (30639 bp): gene31656|complement(10782..11726)|complete|945 bp	100.000/100/890 scaffold1959_2 (30639 bp): gene31655|complement(9499..10782)|complete|1284 bp	100.000/100/607 scaffold1959_2 (30639 bp): gene31654|complement(8611..9486)|complete|876 bp	99.736/100/782 scaffold1959_2 (30639 bp): gene31653|complement(7460..8599)|complete|1140 bp	99.660/91/605 scaffold1959_2 (30639 bp): gene31652|complement(6470..7354)|complete|885 bp	99.273/91/567 scaffold1959_2 (30639 bp): gene31651|complement(5554..6381)|complete|828 bp
765074482-stool1	765074482	American	96.726/100/680 scaffold16580_1 (10322 bp): gene46733|complement(7654..8664)|complete|1011 bp	99.441/100/737 scaffold16580_1 (10322 bp): gene46732|complement(6558..7634)|complete|1077 bp	98.726/100/653 scaffold16580_1 (10322 bp): gene46731|complement(5617..6561)|complete|945 bp	99.063/100/882 scaffold16580_1 (10322 bp): gene46730|complement(4334..5617)|complete|1284 bp	100.000/100/607 scaffold16580_1 (10322 bp): gene46729|complement(3446..4321)|complete|876 bp	99.472/100/781 scaffold16580_1 (10322 bp): gene46728|complement(2295..3434)|complete|1140 bp	99.660/91/605 scaffold16580_1 (10322 bp): gene46727|complement(1305..2189)|complete|885 bp	99.273/91/567 scaffold16580_1 (10322 bp): gene46726|complement(389..1216)|complete|828 bp
765074482-stool2	765074482	American	100.000/65/461 scaffold3982_1 (9968 bp): gene17452|complement(9306..9968)|lacks 3'|663 bp	99.441/100/737 scaffold3982_1 (9968 bp): gene17451|complement(8210..9286)|complete|1077 bp	98.726/100/653 scaffold3982_1 (9968 bp): gene17450|complement(7269..8213)|complete|945 bp	99.063/100/882 scaffold3982_1 (9968 bp): gene17449|complement(5986..7269)|complete|1284 bp	100.000/100/607 scaffold3982_1 (9968 bp): gene17448|complement(5098..5973)|complete|876 bp	99.472/100/781 scaffold3982_1 (9968 bp): gene17447|complement(3947..5095)|complete|1149 bp	99.691/100/667 scaffold3982_1 (9968 bp): gene17446|complement(2957..3931)|complete|975 bp	99.273/91/567 scaffold3982_1 (9968 bp): gene17445|complement(2041..2868)|complete|828 bp
765094712-stool1	765094712	American	100.000/100/703 scaffold568_1 (9081 bp): gene42688|316..1326|complete|1011 bp	100.000/100/741 scaffold568_1 (9081 bp): gene42689|1346..2422|complete|1077 bp	100.000/100/657 scaffold568_1 (9081 bp): gene42690|2419..3363|complete|945 bp	99.766/100/887 scaffold568_1 (9081 bp): gene42691|3363..4646|complete|1284 bp	100.000/100/607 scaffold568_1 (9081 bp): gene42692|4659..5534|complete|876 bp	99.208/100/782 scaffold568_1 (9081 bp): gene42693|5546..6685|complete|1140 bp	98.980/91/600 scaffold568_1 (9081 bp): gene42694|6791..7675|complete|885 bp	98.909/91/565 scaffold568_1 (9081 bp): gene42695|7764..8591|complete|828 bp
765094712-stool2	765094712	American	100.000/100/703 scaffold17867_1 (9165 bp): gene53728|208..1218|complete|1011 bp	100.000/100/741 scaffold17867_1 (9165 bp): gene53729|1238..2314|complete|1077 bp	100.000/100/657 scaffold17867_1 (9165 bp): gene53730|2311..3255|complete|945 bp	99.766/100/887 scaffold17867_1 (9165 bp): gene53731|3255..4538|complete|1284 bp	100.000/100/607 scaffold17867_1 (9165 bp): gene53732|4551..5426|complete|876 bp	99.208/100/782 scaffold17867_1 (9165 bp): gene53733|5438..6577|complete|1140 bp	98.980/91/600 scaffold17867_1 (9165 bp): gene53734|6683..7567|complete|885 bp	98.909/91/565 scaffold17867_1 (9165 bp): gene53735|7656..8483|complete|828 bp
765135172-stool1	765135172	American
765560005-stool1	765560005	American	99.702/100/699 C942703_1 (19630 bp): gene82620|complement(1839..2849)|complete|1011 bp	100.000/100/741 C942703_1 (19630 bp): gene82619|complement(743..1819)|complete|1077 bp	97.071/76/491 C942703_1 (19630 bp): gene82618|complement(24..746)|complete|723 bp	100.000/100/890 scaffold7628_7 (17635 bp): gene85033|complement(16049..17332)|complete|1284 bp	100.000/100/607 scaffold7628_7 (17635 bp): gene85032|complement(15161..16036)|complete|876 bp	100.000/100/785 scaffold7628_7 (17635 bp): gene85031|complement(14010..15149)|complete|1140 bp	100.000/91/607 scaffold7628_7 (17635 bp): gene85030|complement(13020..13904)|complete|885 bp	99.636/91/568 scaffold7628_7 (17635 bp): gene85029|complement(12104..12931)|complete|828 bp
765620695-stool1	765620695	American
765640925-stool1	765640925	American
765701615-stool1	765701615	American									100.000/63/427 C1269640_1 (616 bp): gene120582|complement(2..613)|complete|612 bp	100.000/80/497 C1371162_1 (1311 bp): gene36594|complement(601..1311)|lacks 3'|711 bp	100.000/65/380 C1371162_1 (1311 bp): gene36593|complement(2..541)|lacks 5'|540 bp		100.000/49/373 C1243210_1 (545 bp): gene47665|complement(2..544)|lacks both ends|543 bp	100.000/54/560 scaffold48592_1 (883 bp): gene104449|58..882|lacks 5'|825 bp; 100.000/43/457 scaffold48592_2 (1253 bp): gene107136|3..656|lacks 3'|654 bp
809635352-stool1	809635352	American		100.000/45/329 scaffold73349_1 (584 bp): gene71719|complement(95..583)|lacks 3'|489 bp		100.000/21/189 C1488568_1 (516 bp): gene68492|complement(2..265)|lacks 5'|264 bp	99.656/100/605 scaffold80555_1 (1266 bp): gene29739|140..1015|complete|876 bp	99.375/42/324 scaffold75231_1 (654 bp): gene88186|1..483|lacks 3'|483 bp; 97.500/21/168 scaffold80555_1 (1266 bp): gene29740|1027..1266|lacks 5'|240 bp	99.519/64/431 scaffold84810_1 (960 bp): gene84031|complement(332..958)|lacks 3'|627 bp	98.765/27/169 scaffold84810_1 (960 bp): gene84030|complement(1..243)|lacks 5'|243 bp	100.000/100/673 scaffold32296_1 (21317 bp): gene115969|complement(9014..9979)|complete|966 bp	100.000/100/618 scaffold32296_1 (21317 bp): gene115968|complement(8100..8984)|complete|885 bp	100.000/100/580 scaffold32296_1 (21317 bp): gene115967|complement(7204..8040)|complete|837 bp	100.000/100/559 scaffold32296_1 (21317 bp): gene115966|complement(6389..7207)|complete|819 bp	100.000/100/758 scaffold32296_1 (21317 bp): gene115965|5281..6384|complete|1104 bp	100.000/100/1051 scaffold32296_1 (21317 bp): gene115963|2615..4141|complete|1527 bp
823052294-stool1	823052294	American	100.000/86/607 C752145_1 (5920 bp): gene7442|complement(5049..5918)|lacks 3'|870 bp	100.000/100/741 C752145_1 (5920 bp): gene7441|complement(3953..5029)|complete|1077 bp	100.000/100/657 C752145_1 (5920 bp): gene7440|complement(3012..3956)|complete|945 bp	100.000/100/890 C752145_1 (5920 bp): gene7439|complement(1729..3012)|complete|1284 bp	100.000/100/607 C752145_1 (5920 bp): gene7438|complement(841..1716)|complete|876 bp	100.000/28/217 C746681_1 (3058 bp): gene56194|complement(2740..3057)|lacks 3'|318 bp; 100.000/73/579 C752145_1 (5920 bp): gene7437|complement(2..829)|lacks 5'|828 bp	100.000/49/327 C746681_1 (3058 bp): gene56193|complement(2248..2724)|complete|477 bp; 100.000/51/340 C746681_1 (3058 bp): gene56192|complement(1750..2244)|complete|495 bp	99.273/91/567 C746681_1 (3058 bp): gene56191|complement(834..1661)|complete|828 bp
861967750-stool1	861967750	American	99.702/100/701 scaffold18549_2 (3260 bp): gene136057|complement(2155..3165)|complete|1011 bp	100.000/100/741 scaffold18549_2 (3260 bp): gene136056|complement(1059..2135)|complete|1077 bp	100.000/100/657 scaffold18549_2 (3260 bp): gene136055|complement(118..1062)|complete|945 bp	99.723/85/749 scaffold18549_1 (4352 bp): gene111540|complement(3266..4351)|lacks 3'|1086 bp	99.656/100/605 scaffold18549_1 (4352 bp): gene111539|complement(2378..3253)|complete|876 bp	98.417/100/776 scaffold18549_1 (4352 bp): gene111538|complement(1227..2375)|complete|1149 bp	99.074/100/663 scaffold18549_1 (4352 bp): gene111537|complement(237..1211)|complete|975 bp	99.153/78/484 C787888_1 (1976 bp): gene626|1..711|lacks 3'|711 bp	99.688/100/672 scaffold2082_2 (8366 bp): gene68493|complement(6845..7810)|complete|966 bp	100.000/100/618 scaffold2082_2 (8366 bp): gene68492|complement(5931..6815)|complete|885 bp	99.640/100/577 scaffold2082_2 (8366 bp): gene68491|complement(5035..5871)|complete|837 bp	99.632/100/556 scaffold2082_2 (8366 bp): gene68490|complement(4220..5038)|complete|819 bp	99.455/100/754 scaffold2082_2 (8366 bp): gene68489|3112..4215|complete|1104 bp	99.606/100/1047 scaffold2082_2 (8366 bp): gene68487|446..1972|complete|1527 bp
BGI002A	CON-001	Chinese	99.107/100/697 C1091380_1 (3792 bp): GL0081551|complement(2104..3114)|complete|1011 bp	100.000/100/741 C1091380_1 (3792 bp): GL0081550|complement(1008..2084)|complete|1077 bp	100.000/100/657 C1091380_1 (3792 bp): GL0081549|complement(67..1011)|complete|945 bp	98.533/96/841 scaffold10051_1 (5873 bp): GL0089629|3..1232|lacks 5'|1230 bp	100.000/63/382 scaffold63738_7 (1258 bp): GL0009948|complement(707..1258)|lacks 5'|552 bp	100.000/33/256 scaffold63738_6 (780 bp): GL0013157|complement(399..779)|lacks 5'|381 bp; 100.000/61/486 scaffold63738_7 (1258 bp): GL0009947|complement(3..704)|lacks 3'|702 bp	100.000/39/262 scaffold63738_6 (780 bp): GL0013156|complement(3..383)|lacks 3'|381 bp; 100.000/51/340 scaffold63738_5 (1155 bp): GL0101235|complement(638..1132)|complete|495 bp	99.454/60/377 scaffold63738_5 (1155 bp): GL0101234|complement(1..549)|lacks 3'|549 bp
N006A	CON-002	Chinese	100.000/33/232 scaffold28761_1 (17119 bp): GL0084825|16788..17117|lacks 3'|330 bp; 100.000/76/540 scaffold28761_2 (80086 bp): GL0070152|2..775|lacks 5'|774 bp	100.000/100/741 scaffold28761_2 (80086 bp): GL0070153|795..1871|complete|1077 bp	100.000/100/657 scaffold28761_2 (80086 bp): GL0070154|1868..2812|complete|945 bp	99.766/100/889 scaffold28761_2 (80086 bp): GL0070155|2812..4095|complete|1284 bp	99.656/100/605 scaffold28761_2 (80086 bp): GL0070156|4108..4983|complete|876 bp	98.417/100/775 scaffold28761_2 (80086 bp): GL0070157|4995..6134|complete|1140 bp	98.980/91/600 scaffold28761_2 (80086 bp): GL0070158|6240..7124|complete|885 bp	99.273/91/567 scaffold28761_2 (80086 bp): GL0070159|7213..8040|complete|828 bp
N013A	CON-003	Chinese	98.810/100/693 scaffold22697_17 (2614 bp): GL0051416|complement(978..1988)|complete|1011 bp	100.000/89/663 scaffold22697_17 (2614 bp): GL0051415|complement(2..958)|lacks 3'|957 bp	99.682/100/655 scaffold22697_16 (3253 bp): GL0020045|complement(2232..3251)|lacks 5'|1020 bp	98.829/100/880 scaffold22697_16 (3253 bp): GL0020044|complement(949..2232)|complete|1284 bp
N024A	CON-004	Chinese	100.000/100/703 scaffold23690_1 (93229 bp): GL0006063|16784..17794|complete|1011 bp	100.000/100/741 scaffold23690_1 (93229 bp): GL0006064|17814..18890|complete|1077 bp	100.000/100/657 scaffold23690_1 (93229 bp): GL0006065|18887..19831|complete|945 bp	100.000/100/890 scaffold23690_1 (93229 bp): GL0006066|19831..21114|complete|1284 bp	100.000/100/607 scaffold23690_1 (93229 bp): GL0006067|21127..22002|complete|876 bp	100.000/100/785 scaffold23690_1 (93229 bp): GL0006068|22014..23153|complete|1140 bp	100.000/91/607 scaffold23690_1 (93229 bp): GL0006069|23259..24143|complete|885 bp	99.636/91/568 scaffold23690_1 (93229 bp): GL0006070|24232..25059|complete|828 bp
N037A	CON-005	Chinese	99.405/100/699 scaffold27420_17 (8807 bp): GL0135027|833..1843|complete|1011 bp	100.000/100/741 scaffold27420_17 (8807 bp): GL0135028|1863..2939|complete|1077 bp	100.000/100/657 scaffold27420_17 (8807 bp): GL0135029|2936..3880|complete|945 bp	99.532/100/885 scaffold27420_17 (8807 bp): GL0135030|3880..5163|complete|1284 bp	100.000/100/607 scaffold27420_17 (8807 bp): GL0135031|5176..6051|complete|876 bp	100.000/100/785 scaffold27420_17 (8807 bp): GL0135032|6063..7202|complete|1140 bp	99.660/91/605 scaffold27420_17 (8807 bp): GL0135033|7308..8192|complete|885 bp	99.015/67/414 scaffold27420_17 (8807 bp): GL0135034|8197..8805|lacks 3'|609 bp; 100.000/28/180 scaffold27420_18 (2437 bp): GL0082600|3..260|lacks 5'|258 bp
N038A	CON-006	Chinese									99.658/91/612 scaffold9136_7 (17080 bp): GL0072492|complement(16202..17080)|lacks 5'|879 bp	100.000/100/618 scaffold9136_7 (17080 bp): GL0072491|complement(15288..16172)|complete|885 bp	100.000/100/580 scaffold9136_7 (17080 bp): GL0072490|complement(14392..15228)|complete|837 bp	100.000/100/559 scaffold9136_7 (17080 bp): GL0072489|complement(13577..14395)|complete|819 bp	100.000/100/758 scaffold9136_7 (17080 bp): GL0072488|12469..13572|complete|1104 bp	100.000/100/1051 scaffold9136_7 (17080 bp): GL0072486|9803..11329|complete|1527 bp
N043A	CON-007	Chinese	100.000/100/703 scaffold18046_1 (3556 bp): GL0007125|1045..2055|complete|1011 bp	100.000/100/741 scaffold18046_1 (3556 bp): GL0007126|2075..3151|complete|1077 bp	100.000/52/343 scaffold18046_2 (7704 bp): GL0022673|3..494|lacks 5'|492 bp; 100.000/43/283 scaffold18046_1 (3556 bp): GL0007127|3148..3555|lacks 3'|408 bp	99.766/100/887 scaffold18046_2 (7704 bp): GL0022674|494..1777|complete|1284 bp	100.000/100/607 scaffold18046_2 (7704 bp): GL0022675|1790..2665|complete|876 bp	99.208/100/783 scaffold18046_2 (7704 bp): GL0022676|2668..3816|complete|1149 bp	99.071/99/660 scaffold18046_2 (7704 bp): GL0022677|3835..4806|complete|972 bp	98.909/91/565 scaffold18046_2 (7704 bp): GL0022678|4895..5722|complete|828 bp	100.000/34/230 scaffold18045_1 (1426 bp): GL0036788|1095..1424|lacks 3'|330 bp; 100.000/62/418 scaffold18045_2 (2777 bp): GL0071849|3..602|lacks 5'|600 bp	100.000/100/618 scaffold18045_2 (2777 bp): GL0071850|632..1516|complete|885 bp	100.000/100/580 scaffold18045_2 (2777 bp): GL0071851|1576..2412|complete|837 bp	100.000/45/254 scaffold18045_2 (2777 bp): GL0071852|2409..2777|lacks 3'|369 bp; 100.000/51/284 scaffold18045_3 (4569 bp): GL0090848|2..418|lacks 5'|417 bp	100.000/100/758 scaffold18045_3 (4569 bp): GL0090849|complement(423..1526)|complete|1104 bp	100.000/100/1051 scaffold18045_3 (4569 bp): GL0090851|complement(2666..4192)|complete|1527 bp
N046A	CON-008	Chinese	96.726/100/680 scaffold15379_1 (174491 bp): GL0024904|16806..17816|complete|1011 bp	100.000/100/741 scaffold15379_1 (174491 bp): GL0024905|17836..18912|complete|1077 bp	100.000/100/657 scaffold15379_1 (174491 bp): GL0024906|18909..19853|complete|945 bp	100.000/100/890 scaffold15379_1 (174491 bp): GL0024907|19853..21136|complete|1284 bp	100.000/100/607 scaffold15379_1 (174491 bp): GL0024908|21149..22024|complete|876 bp	99.736/100/784 scaffold15379_1 (174491 bp): GL0024909|22036..23175|complete|1140 bp	99.660/91/605 scaffold15379_1 (174491 bp): GL0024910|23281..24165|complete|885 bp	98.909/91/565 scaffold15379_1 (174491 bp): GL0024911|24254..25081|complete|828 bp
N052A	CON-009	Chinese
SZEY-26A	CON-010	Chinese	99.275/82/573 scaffold35398_2 (1058 bp): GL0052599|230..1057|lacks 3'|828 bp	100.000/74/555 scaffold35398_3 (954 bp): GL0064386|155..952|lacks 3'|798 bp	100.000/82/541 scaffold35398_5 (775 bp): GL0021542|3..773|lacks both ends|771 bp		100.000/65/395 scaffold45920_1 (626 bp): GL0021655|complement(57..626)|lacks 5'|570 bp	100.000/77/600 scaffold44917_1 (1140 bp): GL0005969|1..876|lacks 5'|876 bp	98.780/25/165 scaffold44917_1 (1140 bp): GL0005970|895..1140|lacks 3'|246 bp	98.828/84/522 scaffold44917_4 (1062 bp): GL0072219|3..773|lacks 5'|771 bp
SZEY-38A	CON-011	Chinese
SZEY-43A	CON-012	Chinese	100.000/100/703 scaffold22699_3 (84829 bp): GL0000546|55843..56853|complete|1011 bp	100.000/100/741 scaffold22699_3 (84829 bp): GL0000547|56873..57949|complete|1077 bp	100.000/100/657 scaffold22699_3 (84829 bp): GL0000548|57946..58890|complete|945 bp	100.000/100/890 scaffold22699_3 (84829 bp): GL0000549|58890..60173|complete|1284 bp	100.000/100/607 scaffold22699_3 (84829 bp): GL0000550|60186..61061|complete|876 bp	100.000/100/785 scaffold22699_3 (84829 bp): GL0000551|61073..62212|complete|1140 bp	100.000/91/607 scaffold22699_3 (84829 bp): GL0000552|62318..63202|complete|885 bp	99.636/91/568 scaffold22699_3 (84829 bp): GL0000553|63291..64118|complete|828 bp
SZEY-73A	CON-013	Chinese
SZEY-75A	CON-014	Chinese
SZEY-81A	CON-015	Chinese	97.761/80/548 scaffold36162_7 (3005 bp): GL0009976|complement(3..806)|lacks 3'|804 bp	99.441/100/737 scaffold36162_6 (3180 bp): GL0004569|complement(1913..2989)|complete|1077 bp	99.363/100/654 scaffold36162_6 (3180 bp): GL0004568|complement(972..1916)|complete|945 bp	99.691/76/681 scaffold36162_6 (3180 bp): GL0004567|complement(1..972)|lacks 3'|972 bp; 100.000/22/187 scaffold36162_5 (811 bp): GL0031360|complement(531..809)|lacks 5'|279 bp	100.000/30/183 scaffold36162_4 (723 bp): GL0067172|complement(456..722)|lacks 5'|267 bp; 100.000/59/361 scaffold36162_5 (811 bp): GL0031359|complement(3..518)|lacks 3'|516 bp	100.000/58/451 scaffold36162_3 (3797 bp): GL0093770|complement(3131..3796)|lacks 5'|666 bp; 100.000/39/318 scaffold36162_4 (723 bp): GL0067171|complement(1..453)|lacks 3'|453 bp	100.000/100/669 scaffold36162_3 (3797 bp): GL0093769|complement(2141..3115)|complete|975 bp	99.636/91/568 scaffold36162_3 (3797 bp): GL0093768|complement(1225..2052)|complete|828 bp
BGI-06A	CON-016	Chinese	99.702/100/701 scaffold3225_33 (7954 bp): GL0071109|2105..3115|complete|1011 bp	100.000/100/741 scaffold3225_33 (7954 bp): GL0071110|3135..4211|complete|1077 bp	100.000/100/657 scaffold3225_33 (7954 bp): GL0071111|4208..5152|complete|945 bp	99.532/100/885 scaffold3225_33 (7954 bp): GL0071112|5152..6435|complete|1284 bp	100.000/100/607 scaffold3225_33 (7954 bp): GL0071113|6448..7323|complete|876 bp	100.000/54/437 scaffold3225_33 (7954 bp): GL0071114|7335..7952|lacks 3'|618 bp; 100.000/42/323 scaffold3225_34 (2079 bp): GL0014114|1..480|lacks 5'|480 bp	99.690/99/665 scaffold3225_34 (2079 bp): GL0014115|499..1470|complete|972 bp	98.507/66/407 scaffold3225_34 (2079 bp): GL0014116|1475..2077|lacks 3'|603 bp; 100.000/30/193 scaffold3225_35 (2412 bp): GL0023585|1..276|lacks 5'|276 bp
BGI-28A	CON-017	Chinese	100.000/100/703 scaffold33115_6 (7663 bp): GL0049873|326..1336|complete|1011 bp	100.000/100/741 scaffold33115_6 (7663 bp): GL0049874|1356..2432|complete|1077 bp	100.000/100/657 scaffold33115_6 (7663 bp): GL0049875|2429..3373|complete|945 bp	99.766/100/889 scaffold33115_6 (7663 bp): GL0049876|3373..4656|complete|1284 bp	100.000/100/607 scaffold33115_6 (7663 bp): GL0049877|4669..5544|complete|876 bp	99.208/100/779 scaffold33115_6 (7663 bp): GL0049878|5556..6695|complete|1140 bp	98.955/89/587 scaffold33115_6 (7663 bp): GL0049879|6801..7661|lacks 3'|861 bp	99.340/100/623 scaffold33115_7 (4372 bp): GL0065110|136..1047|complete|912 bp
BGI089A	CON-018	Chinese	99.661/88/617 C576190_1 (7633 bp): GL0048278|complement(6745..7632)|lacks 5'|888 bp	100.000/100/741 C576190_1 (7633 bp): GL0048277|complement(5649..6725)|complete|1077 bp	100.000/100/657 C576190_1 (7633 bp): GL0048276|complement(4708..5652)|complete|945 bp	99.532/100/885 C576190_1 (7633 bp): GL0048275|complement(3425..4708)|complete|1284 bp	100.000/100/607 C576190_1 (7633 bp): GL0048274|complement(2537..3412)|complete|876 bp	100.000/100/786 C576190_1 (7633 bp): GL0048273|complement(1386..2534)|complete|1149 bp	99.691/100/667 C576190_1 (7633 bp): GL0048272|complement(396..1370)|complete|975 bp	100.000/26/168 C574864_1 (5552 bp): GL0054154|2..244|lacks 5'|243 bp; 99.020/34/211 C576190_1 (7633 bp): GL0048271|complement(2..307)|lacks 3'|306 bp
N003A	CON-019	Chinese									99.688/100/672 scaffold36976_1 (167937 bp): GL0011282|complement(74965..75930)|complete|966 bp	100.000/100/618 scaffold36976_1 (167937 bp): GL0011281|complement(74051..74935)|complete|885 bp	100.000/100/580 scaffold36976_1 (167937 bp): GL0011280|complement(73155..73991)|complete|837 bp	100.000/100/559 scaffold36976_1 (167937 bp): GL0011279|complement(72340..73158)|complete|819 bp	100.000/100/758 scaffold36976_1 (167937 bp): GL0011278|71232..72335|complete|1104 bp	100.000/100/1051 scaffold36976_1 (167937 bp): GL0011276|68566..70092|complete|1527 bp
N027A	CON-020	Chinese
N082A	CON-021	Chinese	97.917/100/688 scaffold17802_1 (219953 bp): GL0066196|135391..136401|complete|1011 bp	99.441/100/737 scaffold17802_1 (219953 bp): GL0066197|136421..137497|complete|1077 bp	99.363/100/654 scaffold17802_1 (219953 bp): GL0066198|137494..138438|complete|945 bp	99.766/100/889 scaffold17802_1 (219953 bp): GL0066199|138438..139721|complete|1284 bp	100.000/100/607 scaffold17802_1 (219953 bp): GL0066200|139734..140609|complete|876 bp	100.000/100/785 scaffold17802_1 (219953 bp): GL0066201|140621..141760|complete|1140 bp	100.000/91/607 scaffold17802_1 (219953 bp): GL0066202|141866..142750|complete|885 bp	99.636/91/568 scaffold17802_1 (219953 bp): GL0066203|142839..143666|complete|828 bp
N084A	CON-022	Chinese	99.219/38/267 scaffold27549_1 (765 bp): GL0106394|382..765|lacks 3'|384 bp; 99.190/74/514 scaffold27549_2 (1978 bp): GL0010407|1..744|lacks 5'|744 bp	100.000/100/741 scaffold27549_2 (1978 bp): GL0010408|764..1840|complete|1077 bp	99.669/96/632 scaffold27549_3 (6658 bp): GL0065777|2..910|lacks 5'|909 bp	99.766/100/889 scaffold27549_3 (6658 bp): GL0065778|910..2193|complete|1284 bp	99.656/100/605 scaffold27549_3 (6658 bp): GL0065779|2206..3081|complete|876 bp	98.417/100/775 scaffold27549_3 (6658 bp): GL0065780|3093..4232|complete|1140 bp	98.980/91/600 scaffold27549_3 (6658 bp): GL0065781|4338..5222|complete|885 bp	99.010/100/621 scaffold27549_3 (6658 bp): GL0065782|5227..6138|complete|912 bp
N087A	CON-023	Chinese									100.000/100/673 scaffold18290_1 (123620 bp): GL0079737|47137..48102|complete|966 bp	100.000/100/618 scaffold18290_1 (123620 bp): GL0079738|48132..49016|complete|885 bp	100.000/100/580 scaffold18290_1 (123620 bp): GL0079739|49076..49912|complete|837 bp	99.632/100/558 scaffold18290_1 (123620 bp): GL0079740|49909..50727|complete|819 bp	99.455/100/754 scaffold18290_1 (123620 bp): GL0079741|complement(50732..51835)|complete|1104 bp	100.000/100/1051 scaffold18290_1 (123620 bp): GL0079743|complement(52975..54501)|complete|1527 bp
SZEY-58A	CON-026	Chinese					100.000/60/369 C672098_1 (523 bp): GL0053365|1..522|lacks both ends|522 bp				100.000/100/673 scaffold37129_1 (34920 bp): GL0016490|20318..21283|complete|966 bp	100.000/100/618 scaffold37129_1 (34920 bp): GL0016491|21313..22197|complete|885 bp	100.000/100/580 scaffold37129_1 (34920 bp): GL0016492|22257..23093|complete|837 bp	99.632/100/558 scaffold37129_1 (34920 bp): GL0016493|23090..23908|complete|819 bp	99.455/100/754 scaffold37129_1 (34920 bp): GL0016494|complement(23913..25016)|complete|1104 bp	100.000/100/1051 scaffold37129_1 (34920 bp): GL0016496|complement(26156..27682)|complete|1527 bp
SZEY-63A	CON-027	Chinese
SZEY-68A	CON-028	Chinese
SZEY-69A	CON-029	Chinese	99.702/100/701 scaffold18493_2 (1451 bp): GL0027819|441..1451|complete|1011 bp	100.000/70/516 scaffold6217_1 (2744 bp): GL0061191|1..756|lacks 5'|756 bp	100.000/100/657 scaffold6217_1 (2744 bp): GL0061192|753..1697|complete|945 bp	99.713/82/731 scaffold6217_1 (2744 bp): GL0061193|1697..2743|lacks 3'|1047 bp	99.645/97/587 scaffold6217_3 (1938 bp): GL0011123|1..849|lacks 5'|849 bp	98.329/95/734 scaffold6217_3 (1938 bp): GL0011124|861..1937|lacks 3'|1077 bp	99.000/62/409 scaffold6217_4 (610 bp): GL0033781|3..608|lacks both ends|606 bp	100.000/21/135 scaffold19729_1 (955 bp): GL0020038|complement(760..954)|lacks 5'|195 bp
T2D-83A	CON-031	Chinese
BGI-15A	CON-032	Chinese									100.000/100/673 scaffold19298_1 (111508 bp): GL0039931|complement(63409..64374)|complete|966 bp	100.000/100/618 scaffold19298_1 (111508 bp): GL0039930|complement(62495..63379)|complete|885 bp	100.000/100/580 scaffold19298_1 (111508 bp): GL0039929|complement(61599..62435)|complete|837 bp	99.632/100/558 scaffold19298_1 (111508 bp): GL0039928|complement(60784..61602)|complete|819 bp	99.455/100/754 scaffold19298_1 (111508 bp): GL0039927|59676..60779|complete|1104 bp	100.000/100/1051 scaffold19298_1 (111508 bp): GL0039925|57010..58536|complete|1527 bp
BGI-17A	CON-033	Chinese	97.917/100/688 scaffold15906_3 (24834 bp): GL0006022|complement(8545..9555)|complete|1011 bp	99.441/100/737 scaffold15906_3 (24834 bp): GL0006021|complement(7449..8525)|complete|1077 bp	99.363/100/654 scaffold15906_3 (24834 bp): GL0006020|complement(6508..7452)|complete|945 bp	99.766/100/889 scaffold15906_3 (24834 bp): GL0006019|complement(5225..6508)|complete|1284 bp	99.656/100/605 scaffold15906_3 (24834 bp): GL0006018|complement(4337..5212)|complete|876 bp	98.681/100/777 scaffold15906_3 (24834 bp): GL0006017|complement(3186..4325)|complete|1140 bp	98.980/91/600 scaffold15906_3 (24834 bp): GL0006016|complement(2196..3080)|complete|885 bp	98.909/91/565 scaffold15906_3 (24834 bp): GL0006015|complement(1280..2107)|complete|828 bp
BGI-27A	CON-034	Chinese	99.702/100/701 scaffold20215_4 (32514 bp): GL0102814|328..1338|complete|1011 bp	100.000/100/741 scaffold20215_4 (32514 bp): GL0102815|1358..2434|complete|1077 bp	100.000/100/657 scaffold20215_4 (32514 bp): GL0102816|2431..3375|complete|945 bp	99.766/100/889 scaffold20215_4 (32514 bp): GL0102817|3375..4658|complete|1284 bp	99.656/100/605 scaffold20215_4 (32514 bp): GL0102818|4671..5546|complete|876 bp	98.417/100/775 scaffold20215_4 (32514 bp): GL0102819|5558..6697|complete|1140 bp	98.980/91/600 scaffold20215_4 (32514 bp): GL0102820|6803..7687|complete|885 bp	99.273/91/567 scaffold20215_4 (32514 bp): GL0102821|7776..8603|complete|828 bp
BGI-33A	CON-035	Chinese		100.000/45/329 scaffold15628_2 (511 bp): GL0024474|complement(21..509)|lacks 5'|489 bp			99.329/51/311 scaffold31826_1 (854 bp): GL0042054|1..450|lacks 5'|450 bp	97.710/35/274 scaffold31826_1 (854 bp): GL0042055|453..854|lacks 3'|402 bp
BGI-34A	CON-036	Chinese	96.000/30/203 scaffold32741_2 (873 bp): GL0086678|572..871|lacks 3'|300 bp
BGI001A	CON-037	Chinese
BGI003A	CON-038	Chinese	99.507/60/422 scaffold4366_3 (725 bp): GL0087789|complement(72..683)|complete|612 bp		100.000/40/265 scaffold54618_1 (982 bp): GL0050170|1..378|lacks 5'|378 bp	99.005/47/420 scaffold54618_1 (982 bp): GL0050171|378..980|lacks 3'|603 bp; 98.585/50/433 scaffold54618_2 (1982 bp): GL0017847|2..640|lacks 5'|639 bp
N005A	CON-039	Chinese	100.000/100/703 scaffold21924_1 (107251 bp): GL0019179|22974..23984|complete|1011 bp	99.721/100/738 scaffold21924_1 (107251 bp): GL0019180|24004..25080|complete|1077 bp	100.000/100/657 scaffold21924_1 (107251 bp): GL0019181|25077..26021|complete|945 bp	100.000/100/890 scaffold21924_1 (107251 bp): GL0019182|26021..27304|complete|1284 bp	100.000/100/607 scaffold21924_1 (107251 bp): GL0019183|27317..28192|complete|876 bp	100.000/100/785 scaffold21924_1 (107251 bp): GL0019184|28204..29343|complete|1140 bp	100.000/91/607 scaffold21924_1 (107251 bp): GL0019185|29449..30333|complete|885 bp	99.636/91/568 scaffold21924_1 (107251 bp): GL0019186|30422..31249|complete|828 bp
N017A	CON-040	Chinese	100.000/100/703 scaffold7191_2 (30551 bp): GL0094808|complement(17197..18207)|complete|1011 bp	100.000/100/741 scaffold7191_2 (30551 bp): GL0094807|complement(16101..17177)|complete|1077 bp	100.000/100/657 scaffold7191_2 (30551 bp): GL0094806|complement(15160..16104)|complete|945 bp	99.766/100/889 scaffold7191_2 (30551 bp): GL0094805|complement(13877..15160)|complete|1284 bp	99.656/100/605 scaffold7191_2 (30551 bp): GL0094804|complement(12989..13864)|complete|876 bp	98.417/100/775 scaffold7191_2 (30551 bp): GL0094803|complement(11838..12977)|complete|1140 bp	98.980/91/600 scaffold7191_2 (30551 bp): GL0094802|complement(10848..11732)|complete|885 bp	99.273/91/567 scaffold7191_2 (30551 bp): GL0094801|complement(9932..10759)|complete|828 bp
N020A	CON-041	Chinese	99.550/66/463 scaffold38787_1 (1900 bp): GL0098060|2..670|lacks 5'|669 bp	99.441/100/737 scaffold38787_1 (1900 bp): GL0098061|690..1766|complete|1077 bp	99.338/96/631 scaffold38787_2 (6754 bp): GL0055604|2..910|lacks 5'|909 bp	99.766/100/889 scaffold38787_2 (6754 bp): GL0055605|910..2193|complete|1284 bp	99.656/100/605 scaffold38787_2 (6754 bp): GL0055606|2206..3081|complete|876 bp	98.681/100/777 scaffold38787_2 (6754 bp): GL0055607|3093..4232|complete|1140 bp	98.980/91/600 scaffold38787_2 (6754 bp): GL0055608|4338..5222|complete|885 bp	98.909/91/565 scaffold38787_2 (6754 bp): GL0055609|5311..6138|complete|828 bp
N021A	CON-042	Chinese	100.000/76/540 scaffold3763_10 (12507 bp): GL0045937|2..775|lacks 5'|774 bp	100.000/100/741 scaffold3763_10 (12507 bp): GL0045938|795..1871|complete|1077 bp	100.000/100/657 scaffold3763_10 (12507 bp): GL0045939|1868..2812|complete|945 bp	99.766/100/888 scaffold3763_10 (12507 bp): GL0045940|2812..4095|complete|1284 bp	100.000/100/607 scaffold3763_10 (12507 bp): GL0045941|4108..4983|complete|876 bp	100.000/100/786 scaffold3763_10 (12507 bp): GL0045942|4986..6134|complete|1149 bp	100.000/99/666 scaffold3763_10 (12507 bp): GL0045943|6153..7124|complete|972 bp	99.670/100/625 scaffold3763_10 (12507 bp): GL0045944|7129..8040|complete|912 bp
N022A	CON-043	Chinese	99.107/100/698 scaffold29834_2 (15969 bp): GL0095080|complement(14612..15622)|complete|1011 bp	99.441/100/737 scaffold29834_2 (15969 bp): GL0095079|complement(13516..14592)|complete|1077 bp	99.363/100/654 scaffold29834_2 (15969 bp): GL0095078|complement(12575..13519)|complete|945 bp	99.532/100/887 scaffold29834_2 (15969 bp): GL0095077|complement(11292..12575)|complete|1284 bp	99.656/100/605 scaffold29834_2 (15969 bp): GL0095076|complement(10404..11279)|complete|876 bp	98.417/100/773 scaffold29834_2 (15969 bp): GL0095075|complement(9253..10392)|complete|1140 bp	99.660/91/605 scaffold29834_2 (15969 bp): GL0095074|complement(8263..9147)|complete|885 bp	99.273/91/567 scaffold29834_2 (15969 bp): GL0095073|complement(7347..8174)|complete|828 bp
N025A	CON-044	Chinese	99.702/100/701 scaffold43209_1 (92238 bp): GL0008434|complement(74460..75470)|complete|1011 bp	100.000/100/741 scaffold43209_1 (92238 bp): GL0008433|complement(73364..74440)|complete|1077 bp	100.000/100/657 scaffold43209_1 (92238 bp): GL0008432|complement(72423..73367)|complete|945 bp	99.532/100/885 scaffold43209_1 (92238 bp): GL0008431|complement(71140..72423)|complete|1284 bp	98.876/31/188 scaffold43209_1 (92238 bp): GL0008430|complement(70858..71127)|complete|270 bp
N029A	CON-045	Chinese									99.688/100/672 scaffold34195_1 (156086 bp): GL0077442|16787..17752|complete|966 bp	100.000/100/618 scaffold34195_1 (156086 bp): GL0077443|17782..18666|complete|885 bp	100.000/100/580 scaffold34195_1 (156086 bp): GL0077444|18726..19562|complete|837 bp	100.000/100/559 scaffold34195_1 (156086 bp): GL0077445|19559..20377|complete|819 bp	100.000/100/758 scaffold34195_1 (156086 bp): GL0077446|complement(20382..21485)|complete|1104 bp	100.000/100/1051 scaffold34195_1 (156086 bp): GL0077448|complement(22625..24151)|complete|1527 bp
N031A	CON-046	Chinese
N034A	CON-047	Chinese	99.301/85/597 scaffold34234_1 (4078 bp): GL0054932|2..862|lacks 5'|861 bp	100.000/100/741 scaffold34234_1 (4078 bp): GL0054933|882..1958|complete|1077 bp	100.000/100/657 scaffold34234_1 (4078 bp): GL0054934|1955..2899|complete|945 bp	100.000/92/822 scaffold34234_1 (4078 bp): GL0054935|2899..4077|lacks 3'|1179 bp	100.000/75/451 scaffold42429_1 (9507 bp): GL0051183|complement(8853..9506)|lacks 5'|654 bp	100.000/100/786 scaffold42429_1 (9507 bp): GL0051182|complement(7702..8850)|complete|1149 bp	100.000/91/607 scaffold42429_1 (9507 bp): GL0051181|complement(6712..7596)|complete|885 bp	99.636/91/568 scaffold42429_1 (9507 bp): GL0051180|complement(5796..6623)|complete|828 bp
N040A	CON-048	Chinese	100.000/38/265 scaffold25146_1 (1131 bp): GL0044911|complement(3..380)|lacks 3'|378 bp; 99.550/66/463 scaffold15123_1 (1900 bp): GL0066174|2..670|lacks 5'|669 bp; 95.238/38/252 scaffold25147_1 (1131 bp): GL0005467|complement(3..380)|lacks 3'|378 bp	99.441/100/737 scaffold15123_1 (1900 bp): GL0066175|690..1766|complete|1077 bp	99.338/96/631 scaffold15123_2 (6658 bp): GL0040142|2..910|lacks 5'|909 bp	99.766/100/889 scaffold15123_2 (6658 bp): GL0040143|910..2193|complete|1284 bp	100.000/100/607 scaffold15123_2 (6658 bp): GL0040144|2206..3081|complete|876 bp	100.000/100/785 scaffold15123_2 (6658 bp): GL0040145|3093..4232|complete|1140 bp	100.000/91/607 scaffold15123_2 (6658 bp): GL0040146|4338..5222|complete|885 bp	99.670/100/625 scaffold15123_2 (6658 bp): GL0040147|5227..6138|complete|912 bp
N047A	CON-049	Chinese	100.000/100/703 scaffold15849_2 (13792 bp): GL0068314|complement(12252..13262)|complete|1011 bp	100.000/100/741 scaffold15849_2 (13792 bp): GL0068313|complement(11156..12232)|complete|1077 bp	100.000/100/657 scaffold15849_2 (13792 bp): GL0068312|complement(10215..11159)|complete|945 bp	100.000/100/890 scaffold15849_2 (13792 bp): GL0068311|complement(8932..10215)|complete|1284 bp	100.000/100/607 scaffold15849_2 (13792 bp): GL0068310|complement(8044..8919)|complete|876 bp	100.000/100/786 scaffold15849_2 (13792 bp): GL0068309|complement(6893..8041)|complete|1149 bp	100.000/100/669 scaffold15849_2 (13792 bp): GL0068308|complement(5903..6877)|complete|975 bp	99.636/91/568 scaffold15849_2 (13792 bp): GL0068307|complement(4987..5814)|complete|828 bp
N051A	CON-050	Chinese
N056A	CON-051	Chinese
N064A	CON-052	Chinese	100.000/100/703 scaffold64509_2 (11090 bp): GL0074431|complement(9151..10161)|complete|1011 bp	100.000/100/741 scaffold64509_2 (11090 bp): GL0074430|complement(8055..9131)|complete|1077 bp	99.682/100/655 scaffold64509_2 (11090 bp): GL0074429|complement(7114..8058)|complete|945 bp	100.000/100/890 scaffold64509_2 (11090 bp): GL0074428|complement(5831..7114)|complete|1284 bp	100.000/100/607 scaffold64509_2 (11090 bp): GL0074427|complement(4943..5818)|complete|876 bp	100.000/100/785 scaffold64509_2 (11090 bp): GL0074426|complement(3792..4931)|complete|1140 bp	98.980/91/600 scaffold64509_2 (11090 bp): GL0074425|complement(2802..3686)|complete|885 bp	98.909/91/564 scaffold64509_2 (11090 bp): GL0074424|complement(1886..2713)|complete|828 bp	100.000/100/673 scaffold82362_1 (8280 bp): GL0007744|539..1504|complete|966 bp	100.000/100/618 scaffold82362_1 (8280 bp): GL0007745|1534..2418|complete|885 bp	100.000/100/580 scaffold82362_1 (8280 bp): GL0007746|2478..3314|complete|837 bp	100.000/100/559 scaffold82362_1 (8280 bp): GL0007747|3311..4129|complete|819 bp	100.000/100/758 scaffold82362_1 (8280 bp): GL0007748|complement(4134..5237)|complete|1104 bp	100.000/100/1051 scaffold82362_1 (8280 bp): GL0007750|complement(6377..7903)|complete|1527 bp
N066A	CON-053	Chinese	100.000/100/703 scaffold12052_1 (108425 bp): GL0120382|complement(84436..85446)|complete|1011 bp	100.000/100/741 scaffold12052_1 (108425 bp): GL0120381|complement(83340..84416)|complete|1077 bp	100.000/100/657 scaffold12052_1 (108425 bp): GL0120380|complement(82399..83343)|complete|945 bp	100.000/100/890 scaffold12052_1 (108425 bp): GL0120379|complement(81116..82399)|complete|1284 bp	100.000/100/607 scaffold12052_1 (108425 bp): GL0120378|complement(80228..81103)|complete|876 bp	100.000/100/785 scaffold12052_1 (108425 bp): GL0120377|complement(79077..80216)|complete|1140 bp	100.000/91/607 scaffold12052_1 (108425 bp): GL0120376|complement(78087..78971)|complete|885 bp	99.636/91/568 scaffold12052_1 (108425 bp): GL0120375|complement(77171..77998)|complete|828 bp
N074A	CON-054	Chinese	99.702/100/701 scaffold21789_10 (20486 bp): GL0042653|7199..8209|complete|1011 bp	99.721/100/739 scaffold21789_10 (20486 bp): GL0042654|8229..9305|complete|1077 bp	100.000/100/657 scaffold21789_10 (20486 bp): GL0042655|9302..10246|complete|945 bp	99.532/100/885 scaffold21789_10 (20486 bp): GL0042656|10246..11529|complete|1284 bp	100.000/100/607 scaffold21789_10 (20486 bp): GL0042657|11542..12417|complete|876 bp	99.208/100/776 scaffold21789_10 (20486 bp): GL0042658|12429..13565|complete|1137 bp	99.660/91/605 scaffold21789_10 (20486 bp): GL0042659|13671..14555|complete|885 bp	99.273/91/567 scaffold21789_10 (20486 bp): GL0042660|14644..15471|complete|828 bp
N083A	CON-055	Chinese
N089A	CON-056	Chinese	100.000/100/703 C867659_1 (8910 bp): GL0016833|208..1218|complete|1011 bp	100.000/100/741 C867659_1 (8910 bp): GL0016834|1238..2314|complete|1077 bp	100.000/100/657 C867659_1 (8910 bp): GL0016835|2311..3255|complete|945 bp	99.766/100/887 C867659_1 (8910 bp): GL0016836|3255..4538|complete|1284 bp	100.000/100/607 C867659_1 (8910 bp): GL0016837|4551..5426|complete|876 bp	99.208/100/782 C867659_1 (8910 bp): GL0016838|5438..6577|complete|1140 bp	98.980/91/600 C867659_1 (8910 bp): GL0016839|6683..7567|complete|885 bp	98.909/91/565 C867659_1 (8910 bp): GL0016840|7656..8483|complete|828 bp
SZEY-06A	CON-057	Chinese									100.000/100/673 scaffold22657_1 (418203 bp): GL0071545|329251..330216|complete|966 bp	100.000/100/618 scaffold22657_1 (418203 bp): GL0071546|330246..331130|complete|885 bp	100.000/100/580 scaffold22657_1 (418203 bp): GL0071547|331190..332026|complete|837 bp	100.000/100/559 scaffold22657_1 (418203 bp): GL0071548|332023..332841|complete|819 bp	100.000/100/758 scaffold22657_1 (418203 bp): GL0071549|complement(332846..333949)|complete|1104 bp	100.000/100/1051 scaffold22657_1 (418203 bp): GL0071551|complement(335089..336615)|complete|1527 bp
SZEY-08A	CON-058	Chinese	100.000/100/703 scaffold19279_2 (91762 bp): GL0047043|complement(68525..69535)|complete|1011 bp	100.000/100/741 scaffold19279_2 (91762 bp): GL0047042|complement(67429..68505)|complete|1077 bp	100.000/100/657 scaffold19279_2 (91762 bp): GL0047041|complement(66488..67432)|complete|945 bp	100.000/100/890 scaffold19279_2 (91762 bp): GL0047040|complement(65205..66488)|complete|1284 bp	100.000/100/607 scaffold19279_2 (91762 bp): GL0047039|complement(64317..65192)|complete|876 bp	100.000/100/785 scaffold19279_2 (91762 bp): GL0047038|complement(63166..64305)|complete|1140 bp	100.000/91/607 scaffold19279_2 (91762 bp): GL0047037|complement(62176..63060)|complete|885 bp	99.636/91/568 scaffold19279_2 (91762 bp): GL0047036|complement(61260..62087)|complete|828 bp
SZEY-09A	CON-059	Chinese
SZEY-10A	CON-060	Chinese
SZEY-20A	CON-061	Chinese
SZEY-24A	CON-062	Chinese
SZEY-27A	CON-063	Chinese
SZEY-29A	CON-064	Chinese
SZEY-35A	CON-065	Chinese	99.107/100/697 scaffold31123_1 (2567 bp): GL0019027|961..1971|complete|1011 bp	99.479/54/405 scaffold31123_1 (2567 bp): GL0019028|1991..2566|lacks 3'|576 bp	99.324/47/313 scaffold2903_2 (1192 bp): GL0068121|complement(745..1191)|lacks 5'|447 bp	99.597/58/518 scaffold2903_2 (1192 bp): GL0068120|complement(2..745)|lacks 3'|744 bp	99.457/63/382 scaffold18470_5 (1830 bp): GL0034651|complement(1274..1828)|lacks 5'|555 bp	98.417/100/776 scaffold18470_5 (1830 bp): GL0034650|complement(123..1271)|complete|1149 bp
SZEY-37A	CON-066	Chinese
SZEY-39A	CON-067	Chinese	100.000/100/703 scaffold10361_5 (19350 bp): GL0074013|complement(15399..16409)|complete|1011 bp	100.000/100/741 scaffold10361_5 (19350 bp): GL0074012|complement(14303..15379)|complete|1077 bp	100.000/100/657 scaffold10361_5 (19350 bp): GL0074011|complement(13362..14306)|complete|945 bp	99.766/100/889 scaffold10361_5 (19350 bp): GL0074010|complement(12079..13362)|complete|1284 bp	99.656/100/605 scaffold10361_5 (19350 bp): GL0074009|complement(11191..12066)|complete|876 bp	98.417/100/775 scaffold10361_5 (19350 bp): GL0074008|complement(10040..11179)|complete|1140 bp	98.980/91/600 scaffold10361_5 (19350 bp): GL0074007|complement(9050..9934)|complete|885 bp	99.273/91/567 scaffold10361_5 (19350 bp): GL0074006|complement(8134..8961)|complete|828 bp
SZEY-40A	CON-068	Chinese		100.000/100/741 scaffold6761_22 (6023 bp): GL0047110|complement(4816..5892)|complete|1077 bp	100.000/100/657 scaffold6761_22 (6023 bp): GL0047109|complement(3875..4819)|complete|945 bp	100.000/100/890 scaffold6761_22 (6023 bp): GL0047108|complement(2592..3875)|complete|1284 bp	100.000/100/607 scaffold6761_22 (6023 bp): GL0047107|complement(1704..2579)|complete|876 bp	100.000/100/785 scaffold6761_22 (6023 bp): GL0047106|complement(553..1692)|complete|1140 bp	100.000/46/310 scaffold6761_22 (6023 bp): GL0047105|complement(1..447)|lacks 3'|447 bp	99.635/90/566 scaffold6761_19 (3209 bp): GL0078956|complement(2384..3208)|lacks 5'|825 bp
SZEY-41A	CON-069	Chinese
SZEY-44A	CON-070	Chinese	97.917/100/688 scaffold50255_1 (150219 bp): GL0041378|complement(132369..133379)|complete|1011 bp	99.441/100/737 scaffold50255_1 (150219 bp): GL0041377|complement(131273..132349)|complete|1077 bp	99.363/100/654 scaffold50255_1 (150219 bp): GL0041376|complement(130332..131276)|complete|945 bp	99.766/100/889 scaffold50255_1 (150219 bp): GL0041375|complement(129049..130332)|complete|1284 bp	100.000/100/607 scaffold50255_1 (150219 bp): GL0041374|complement(128161..129036)|complete|876 bp	100.000/100/785 scaffold50255_1 (150219 bp): GL0041373|complement(127010..128149)|complete|1140 bp	100.000/91/607 scaffold50255_1 (150219 bp): GL0041372|complement(126020..126904)|complete|885 bp	99.636/91/568 scaffold50255_1 (150219 bp): GL0041371|complement(125104..125931)|complete|828 bp
SZEY-55A	CON-071	Chinese
SZEY-59A	CON-072	Chinese
SZEY-62A	CON-073	Chinese
SZEY-64A	CON-074	Chinese									99.688/100/672 scaffold16514_5 (30073 bp): GL0043380|complement(5924..6889)|complete|966 bp	100.000/100/618 scaffold16514_5 (30073 bp): GL0043379|complement(5010..5894)|complete|885 bp	100.000/100/580 scaffold16514_5 (30073 bp): GL0043378|complement(4114..4950)|complete|837 bp	100.000/100/559 scaffold16514_5 (30073 bp): GL0043377|complement(3299..4117)|complete|819 bp	100.000/100/758 scaffold16514_5 (30073 bp): GL0043376|2191..3294|complete|1104 bp	100.000/28/299 scaffold16514_4 (10706 bp): GL0024339|10275..10706|lacks 3'|432 bp; 100.000/69/728 scaffold16514_5 (30073 bp): GL0043374|2..1051|lacks 5'|1050 bp
SZEY-66A	CON-075	Chinese
SZEY-74A	CON-076	Chinese	99.702/100/701 scaffold76982_2 (25970 bp): GL0075866|15920..16930|complete|1011 bp	99.721/100/739 scaffold76982_2 (25970 bp): GL0075867|16950..18026|complete|1077 bp	100.000/100/657 scaffold76982_2 (25970 bp): GL0075868|18023..18967|complete|945 bp	99.532/100/885 scaffold76982_2 (25970 bp): GL0075869|18967..20250|complete|1284 bp	100.000/100/607 scaffold76982_2 (25970 bp): GL0075870|20263..21138|complete|876 bp	99.208/100/776 scaffold76982_2 (25970 bp): GL0075871|21150..22286|complete|1137 bp	99.660/91/605 scaffold76982_2 (25970 bp): GL0075872|22392..23276|complete|885 bp	99.273/91/567 scaffold76982_2 (25970 bp): GL0075873|23365..24192|complete|828 bp
SZEY-78A	CON-077	Chinese	99.107/100/697 scaffold19153_1 (160499 bp): GL0077716|complement(71649..72659)|complete|1011 bp	100.000/100/741 scaffold19153_1 (160499 bp): GL0077715|complement(70553..71629)|complete|1077 bp	99.682/100/656 scaffold19153_1 (160499 bp): GL0077714|complement(69612..70556)|complete|945 bp	98.829/100/880 scaffold19153_1 (160499 bp): GL0077713|complement(68329..69612)|complete|1284 bp
SZEY-79A	CON-078	Chinese									100.000/100/673 scaffold45959_2 (46582 bp): GL0103143|complement(37326..38291)|complete|966 bp	100.000/100/618 scaffold45959_2 (46582 bp): GL0103142|complement(36412..37296)|complete|885 bp	100.000/100/580 scaffold45959_2 (46582 bp): GL0103141|complement(35516..36352)|complete|837 bp	99.632/100/558 scaffold45959_2 (46582 bp): GL0103140|complement(34701..35519)|complete|819 bp	99.455/100/754 scaffold45959_2 (46582 bp): GL0103139|33593..34696|complete|1104 bp	100.000/100/1051 scaffold45959_2 (46582 bp): GL0103137|30927..32453|complete|1527 bp
T2D-121A	CON-079	Chinese
T2D-65A	CON-080	Chinese	99.107/100/698 scaffold3149_4 (19360 bp): GL0007855|complement(14570..15580)|complete|1011 bp	99.441/100/737 scaffold3149_4 (19360 bp): GL0007854|complement(13474..14550)|complete|1077 bp	99.363/100/654 scaffold3149_4 (19360 bp): GL0007853|complement(12533..13477)|complete|945 bp	99.532/100/887 scaffold3149_4 (19360 bp): GL0007852|complement(11250..12533)|complete|1284 bp	99.656/100/605 scaffold3149_4 (19360 bp): GL0007851|complement(10362..11237)|complete|876 bp	98.417/100/773 scaffold3149_4 (19360 bp): GL0007850|complement(9211..10350)|complete|1140 bp	99.660/91/605 scaffold3149_4 (19360 bp): GL0007849|complement(8221..9105)|complete|885 bp	99.273/91/567 scaffold3149_4 (19360 bp): GL0007848|complement(7305..8132)|complete|828 bp
N001A	CON-081	Chinese	97.917/100/688 scaffold18888_3 (133788 bp): GL0083962|complement(76806..77816)|complete|1011 bp	99.441/100/737 scaffold18888_3 (133788 bp): GL0083961|complement(75710..76786)|complete|1077 bp	99.363/100/654 scaffold18888_3 (133788 bp): GL0083960|complement(74769..75713)|complete|945 bp	99.766/100/889 scaffold18888_3 (133788 bp): GL0083959|complement(73486..74769)|complete|1284 bp	99.656/100/605 scaffold18888_3 (133788 bp): GL0083958|complement(72598..73473)|complete|876 bp	98.681/100/777 scaffold18888_3 (133788 bp): GL0083957|complement(71447..72586)|complete|1140 bp	98.980/91/600 scaffold18888_3 (133788 bp): GL0083956|complement(70457..71341)|complete|885 bp	98.909/91/565 scaffold18888_3 (133788 bp): GL0083955|complement(69541..70368)|complete|828 bp
N002A	CON-082	Chinese
N009A	CON-083	Chinese	100.000/53/375 scaffold17786_5 (534 bp): GL0091568|1..534|lacks both ends|534 bp	99.623/74/542 scaffold17786_8 (882 bp): GL0073595|3..800|lacks 5'|798 bp	100.000/85/563 scaffold17786_9 (1666 bp): GL0045649|1..807|lacks 5'|807 bp	99.301/67/599 scaffold17786_9 (1666 bp): GL0045650|807..1664|lacks 3'|858 bp; 100.000/25/219 scaffold17786_10 (613 bp): GL0000023|1..324|lacks 5'|324 bp	100.000/32/195 scaffold17786_10 (613 bp): GL0000024|337..612|lacks 3'|276 bp	100.000/77/604 scaffold21057_2 (1744 bp): GL0056441|2..883|lacks 5'|882 bp	99.644/87/578 scaffold21057_2 (1744 bp): GL0056442|902..1744|lacks 3'|843 bp	99.010/100/619 scaffold21057_3 (2249 bp): GL0036406|89..1000|complete|912 bp
N011A	CON-084	Chinese									100.000/100/673 scaffold42332_1 (91563 bp): GL0057826|15035..16000|complete|966 bp	100.000/100/618 scaffold42332_1 (91563 bp): GL0057827|16030..16914|complete|885 bp	100.000/100/580 scaffold42332_1 (91563 bp): GL0057828|16974..17810|complete|837 bp	99.632/100/558 scaffold42332_1 (91563 bp): GL0057829|17807..18625|complete|819 bp	99.455/100/754 scaffold42332_1 (91563 bp): GL0057830|complement(18630..19733)|complete|1104 bp	100.000/100/1051 scaffold42332_1 (91563 bp): GL0057832|complement(20873..22399)|complete|1527 bp
N026A	CON-085	Chinese	99.702/100/701 scaffold54330_2 (15284 bp): GL0043993|complement(12817..13827)|complete|1011 bp	100.000/100/741 scaffold54330_2 (15284 bp): GL0043992|complement(11721..12797)|complete|1077 bp	100.000/100/657 scaffold54330_2 (15284 bp): GL0043991|complement(10780..11724)|complete|945 bp	99.766/100/889 scaffold54330_2 (15284 bp): GL0043990|complement(9497..10780)|complete|1284 bp	99.656/100/605 scaffold54330_2 (15284 bp): GL0043989|complement(8609..9484)|complete|876 bp	98.417/100/775 scaffold54330_2 (15284 bp): GL0043988|complement(7458..8597)|complete|1140 bp	98.980/91/600 scaffold54330_2 (15284 bp): GL0043987|complement(6468..7352)|complete|885 bp	99.273/91/567 scaffold54330_2 (15284 bp): GL0043986|complement(5552..6379)|complete|828 bp	99.688/100/672 scaffold13418_9 (1049 bp): GL0071097|complement(6..971)|complete|966 bp	100.000/65/400 scaffold13418_7 (1613 bp): GL0076239|complement(1011..1583)|complete|573 bp	100.000/100/580 scaffold13418_7 (1613 bp): GL0076238|complement(115..951)|complete|837 bp		100.000/89/669 scaffold13418_4 (1129 bp): GL0093599|3..980|lacks 5'|978 bp	100.000/100/1051 scaffold13418_1 (1942 bp): GL0071485|374..1900|complete|1527 bp
N032A	CON-086	Chinese	100.000/100/703 scaffold15695_1 (318694 bp): GL0038155|189596..190606|complete|1011 bp	100.000/100/741 scaffold15695_1 (318694 bp): GL0038156|190626..191702|complete|1077 bp	100.000/100/657 scaffold15695_1 (318694 bp): GL0038157|191699..192643|complete|945 bp	100.000/100/890 scaffold15695_1 (318694 bp): GL0038158|192643..193926|complete|1284 bp	100.000/100/607 scaffold15695_1 (318694 bp): GL0038159|193939..194814|complete|876 bp	100.000/100/785 scaffold15695_1 (318694 bp): GL0038160|194826..195965|complete|1140 bp	100.000/91/607 scaffold15695_1 (318694 bp): GL0038161|196071..196955|complete|885 bp	99.636/91/568 scaffold15695_1 (318694 bp): GL0038162|197044..197871|complete|828 bp
N033A	CON-087	Chinese
N035A	CON-088	Chinese	100.000/71/500 C522845_1 (8149 bp): GL0043677|2..718|lacks 5'|717 bp	99.721/100/739 C522845_1 (8149 bp): GL0043678|738..1814|complete|1077 bp	100.000/100/657 C522845_1 (8149 bp): GL0043679|1811..2755|complete|945 bp	99.297/100/884 C522845_1 (8149 bp): GL0043680|2755..4038|complete|1284 bp	100.000/100/607 C522845_1 (8149 bp): GL0043681|4051..4926|complete|876 bp	99.208/100/778 C522845_1 (8149 bp): GL0043682|4929..6074|complete|1146 bp	99.690/99/665 C522845_1 (8149 bp): GL0043683|6093..7064|complete|972 bp	99.010/100/620 C522845_1 (8149 bp): GL0043684|7069..7980|complete|912 bp
N039A	CON-089	Chinese									100.000/100/673 scaffold54380_1 (38187 bp): GL0038715|15066..16031|complete|966 bp	100.000/100/618 scaffold54380_1 (38187 bp): GL0038716|16061..16945|complete|885 bp	100.000/100/580 scaffold54380_1 (38187 bp): GL0038717|17005..17841|complete|837 bp	99.632/100/558 scaffold54380_1 (38187 bp): GL0038718|17838..18656|complete|819 bp	99.455/100/754 scaffold54380_1 (38187 bp): GL0038719|complement(18661..19764)|complete|1104 bp	100.000/100/1051 scaffold54380_1 (38187 bp): GL0038721|complement(20904..22430)|complete|1527 bp
N042A	CON-090	Chinese	100.000/100/703 scaffold40598_2 (138471 bp): GL0020412|16798..17808|complete|1011 bp	100.000/100/741 scaffold40598_2 (138471 bp): GL0020413|17828..18904|complete|1077 bp	100.000/100/657 scaffold40598_2 (138471 bp): GL0020414|18901..19845|complete|945 bp	100.000/100/890 scaffold40598_2 (138471 bp): GL0020415|19845..21128|complete|1284 bp	99.656/100/605 scaffold40598_2 (138471 bp): GL0020416|21141..22016|complete|876 bp	98.417/100/775 scaffold40598_2 (138471 bp): GL0020417|22028..23167|complete|1140 bp	98.980/91/600 scaffold40598_2 (138471 bp): GL0020418|23273..24157|complete|885 bp	98.909/91/565 scaffold40598_2 (138471 bp): GL0020419|24246..25073|complete|828 bp
N044A	CON-091	Chinese	99.702/100/701 scaffold8870_1 (184154 bp): GL0003130|complement(72306..73316)|complete|1011 bp	100.000/100/741 scaffold8870_1 (184154 bp): GL0003129|complement(71210..72286)|complete|1077 bp	100.000/100/657 scaffold8870_1 (184154 bp): GL0003128|complement(70269..71213)|complete|945 bp	100.000/100/890 scaffold8870_1 (184154 bp): GL0003127|complement(68986..70269)|complete|1284 bp	99.656/100/605 scaffold8870_1 (184154 bp): GL0003126|complement(68098..68973)|complete|876 bp	98.417/100/775 scaffold8870_1 (184154 bp): GL0003125|complement(66947..68086)|complete|1140 bp	98.980/91/600 scaffold8870_1 (184154 bp): GL0003124|complement(65957..66841)|complete|885 bp	98.909/91/565 scaffold8870_1 (184154 bp): GL0003123|complement(65041..65868)|complete|828 bp
N049A	CON-092	Chinese	98.462/39/269 scaffold56367_1 (1419 bp): GL0107775|complement(2..391)|lacks 3'|390 bp; 99.545/65/458 C713445_1 (4253 bp): GL0085093|complement(3591..4253)|lacks 5'|663 bp	100.000/100/741 C713445_1 (4253 bp): GL0085092|complement(2495..3571)|complete|1077 bp	99.682/100/656 C713445_1 (4253 bp): GL0085091|complement(1554..2498)|complete|945 bp	98.595/100/879 C713445_1 (4253 bp): GL0085090|complement(271..1554)|complete|1284 bp	100.000/75/454 scaffold57323_1 (10016 bp): GL0055823|3..659|lacks 5'|657 bp	99.736/100/784 scaffold57323_1 (10016 bp): GL0055824|671..1810|complete|1140 bp	99.690/99/665 scaffold57323_1 (10016 bp): GL0055825|1829..2800|complete|972 bp	99.010/100/620 scaffold57323_1 (10016 bp): GL0055826|2805..3716|complete|912 bp
N062A	CON-093	Chinese
N079A	CON-095	Chinese	99.550/66/464 C693932_1 (1797 bp): GL0059408|2..670|lacks 5'|669 bp	99.441/100/737 C693932_1 (1797 bp): GL0059409|690..1766|complete|1077 bp	99.288/89/588 C702118_1 (3250 bp): GL0064849|1..846|lacks 5'|846 bp	99.532/100/887 C702118_1 (3250 bp): GL0064850|846..2129|complete|1284 bp	99.656/100/605 C702118_1 (3250 bp): GL0064851|2142..3017|complete|876 bp	97.297/20/156 C702118_1 (3250 bp): GL0064852|3029..3250|lacks 3'|222 bp; 98.925/74/570 scaffold55129_2 (8735 bp): GL0003588|1..840|lacks 5'|840 bp	99.690/99/665 scaffold55129_2 (8735 bp): GL0003589|859..1830|complete|972 bp	99.340/100/623 scaffold55129_2 (8735 bp): GL0003590|1835..2746|complete|912 bp
N085A	CON-096	Chinese
N086A	CON-097	Chinese	100.000/100/703 scaffold17325_1 (151920 bp): GL0006336|22982..23992|complete|1011 bp	100.000/100/741 scaffold17325_1 (151920 bp): GL0006337|24012..25088|complete|1077 bp	100.000/100/657 scaffold17325_1 (151920 bp): GL0006338|25085..26029|complete|945 bp	100.000/100/890 scaffold17325_1 (151920 bp): GL0006339|26029..27312|complete|1284 bp	100.000/100/607 scaffold17325_1 (151920 bp): GL0006340|27325..28200|complete|876 bp	100.000/100/785 scaffold17325_1 (151920 bp): GL0006341|28212..29351|complete|1140 bp	100.000/91/607 scaffold17325_1 (151920 bp): GL0006342|29457..30341|complete|885 bp	99.636/91/568 scaffold17325_1 (151920 bp): GL0006343|30430..31257|complete|828 bp
N088A	CON-098	Chinese	98.980/29/207 scaffold9202_1 (778 bp): GL0053921|483..776|lacks 3'|294 bp; 98.876/79/555 scaffold9202_2 (4395 bp): GL0125702|2..805|lacks 5'|804 bp	100.000/100/741 scaffold9202_2 (4395 bp): GL0125703|825..1901|complete|1077 bp	99.682/100/656 scaffold9202_2 (4395 bp): GL0125704|1898..2842|complete|945 bp	98.829/100/880 scaffold9202_2 (4395 bp): GL0125705|2842..4125|complete|1284 bp	100.000/75/454 scaffold71832_1 (703 bp): GL0153968|3..659|lacks 5'|657 bp	100.000/99/780 C1207980_1 (2838 bp): GL0118623|complement(1706..2836)|lacks 5'|1131 bp	100.000/91/607 C1207980_1 (2838 bp): GL0118622|complement(716..1600)|complete|885 bp	100.000/26/168 scaffold89232_1 (867 bp): GL0070204|2..244|lacks 5'|243 bp; 99.522/69/433 C1207980_1 (2838 bp): GL0118621|complement(1..627)|lacks 3'|627 bp
N103A	CON-099	Chinese	99.702/100/701 scaffold34012_2 (76372 bp): GL0058416|62074..63084|complete|1011 bp	99.721/100/739 scaffold34012_2 (76372 bp): GL0058417|63104..64180|complete|1077 bp	100.000/100/657 scaffold34012_2 (76372 bp): GL0058418|64177..65121|complete|945 bp	99.532/100/885 scaffold34012_2 (76372 bp): GL0058419|65121..66404|complete|1284 bp	100.000/100/607 scaffold34012_2 (76372 bp): GL0058420|66417..67292|complete|876 bp	99.208/100/776 scaffold34012_2 (76372 bp): GL0058421|67304..68440|complete|1137 bp	99.660/91/605 scaffold34012_2 (76372 bp): GL0058422|68546..69430|complete|885 bp	99.273/91/567 scaffold34012_2 (76372 bp): GL0058423|69519..70346|complete|828 bp
SZEY-07A	CON-101	Chinese	100.000/100/703 scaffold13429_6 (25959 bp): GL0105083|complement(5277..6287)|complete|1011 bp	100.000/100/741 scaffold13429_6 (25959 bp): GL0105082|complement(4181..5257)|complete|1077 bp	100.000/100/657 scaffold13429_6 (25959 bp): GL0105081|complement(3240..4184)|complete|945 bp	100.000/100/890 scaffold13429_6 (25959 bp): GL0105080|complement(1957..3240)|complete|1284 bp	100.000/100/607 scaffold13429_6 (25959 bp): GL0105079|complement(1069..1944)|complete|876 bp	100.000/93/731 scaffold13429_6 (25959 bp): GL0105078|complement(2..1057)|lacks 3'|1056 bp	100.000/29/196 scaffold13429_5 (3991 bp): GL0033547|complement(2950..3231)|complete|282 bp; 100.000/69/456 scaffold13429_5 (3991 bp): GL0033548|complement(3245..3922)|complete|678 bp	99.670/100/625 scaffold13429_5 (3991 bp): GL0033546|complement(2034..2945)|complete|912 bp
SZEY-22A	CON-104	Chinese
SZEY-30A	CON-105	Chinese
SZEY-48A	CON-106	Chinese	100.000/100/703 scaffold22753_3 (21357 bp): GL0004871|complement(4320..5330)|complete|1011 bp	100.000/100/741 scaffold22753_3 (21357 bp): GL0004870|complement(3224..4300)|complete|1077 bp	100.000/100/657 scaffold22753_3 (21357 bp): GL0004869|complement(2283..3227)|complete|945 bp	100.000/100/890 scaffold22753_3 (21357 bp): GL0004868|complement(1000..2283)|complete|1284 bp	100.000/100/607 scaffold22753_3 (21357 bp): GL0004867|complement(112..987)|complete|876 bp	100.000/88/692 scaffold22753_2 (1148 bp): GL0062087|complement(141..1148)|lacks 5'|1008 bp	100.000/84/560 scaffold22753_1 (117752 bp): GL0046903|complement(116936..117751)|lacks 5'|816 bp	99.636/91/568 scaffold22753_1 (117752 bp): GL0046902|complement(116020..116847)|complete|828 bp
SZEY-60A	CON-107	Chinese
DLF001	DLF001	Chinese	100.000/82/579 scaffold3241_27 (12272 bp): GL0002012|3..833|lacks 5'|831 bp	100.000/100/741 scaffold3241_27 (12272 bp): GL0002013|853..1929|complete|1077 bp	100.000/100/657 scaffold3241_27 (12272 bp): GL0002014|1926..2870|complete|945 bp	100.000/100/890 scaffold3241_27 (12272 bp): GL0002015|2870..4153|complete|1284 bp	99.656/100/605 scaffold3241_27 (12272 bp): GL0002016|4166..5041|complete|876 bp	98.417/100/775 scaffold3241_27 (12272 bp): GL0002017|5053..6192|complete|1140 bp	98.980/91/600 scaffold3241_27 (12272 bp): GL0002018|6298..7182|complete|885 bp	98.909/91/565 scaffold3241_27 (12272 bp): GL0002019|7271..8098|complete|828 bp
DLF002	DLF002	Chinese	99.654/86/605 scaffold31693_3 (18740 bp): GL0047121|complement(17870..18739)|lacks 5'|870 bp	99.721/100/739 scaffold31693_3 (18740 bp): GL0047120|complement(16774..17850)|complete|1077 bp	100.000/100/657 scaffold31693_3 (18740 bp): GL0047119|complement(15833..16777)|complete|945 bp	99.532/100/885 scaffold31693_3 (18740 bp): GL0047118|complement(14550..15833)|complete|1284 bp	100.000/100/607 scaffold31693_3 (18740 bp): GL0047117|complement(13662..14537)|complete|876 bp	99.208/100/776 scaffold31693_3 (18740 bp): GL0047116|complement(12514..13650)|complete|1137 bp	99.660/91/605 scaffold31693_3 (18740 bp): GL0047115|complement(11524..12408)|complete|885 bp	99.273/91/567 scaffold31693_3 (18740 bp): GL0047114|complement(10608..11435)|complete|828 bp
DLF003	DLF003	Chinese				100.000/52/464 scaffold22538_2 (822 bp): GL0024091|159..821|lacks 3'|663 bp
DLF004	DLF004	Chinese	98.897/81/565 scaffold3423_9 (4875 bp): GL0004774|2..820|lacks 5'|819 bp	100.000/100/741 scaffold3423_9 (4875 bp): GL0004775|840..1916|complete|1077 bp	99.682/100/656 scaffold3423_9 (4875 bp): GL0004776|1913..2857|complete|945 bp	98.829/100/880 scaffold3423_9 (4875 bp): GL0004777|2857..4140|complete|1284 bp
DLF005	DLF005	Chinese		100.000/79/582 scaffold650_12 (935 bp): GL0024928|complement(86..934)|lacks 5'|849 bp	100.000/51/336 scaffold650_10 (750 bp): GL0011292|complement(271..750)|lacks 5'|480 bp	98.566/65/570 scaffold650_8 (1243 bp): GL0065142|complement(403..1242)|lacks 5'|840 bp; 98.889/21/191 scaffold650_10 (750 bp): GL0011291|complement(2..271)|lacks 3'|270 bp
DLF006	DLF006	Chinese	100.000/83/583 scaffold43541_2 (10745 bp): GL0052067|1..837|lacks 5'|837 bp	100.000/100/741 scaffold43541_2 (10745 bp): GL0052068|857..1933|complete|1077 bp	100.000/100/657 scaffold43541_2 (10745 bp): GL0052069|1930..2874|complete|945 bp	99.532/100/885 scaffold43541_2 (10745 bp): GL0052070|2874..4157|complete|1284 bp	100.000/100/607 scaffold43541_2 (10745 bp): GL0052071|4170..5045|complete|876 bp	100.000/100/786 scaffold43541_2 (10745 bp): GL0052072|5048..6196|complete|1149 bp	99.690/99/665 scaffold43541_2 (10745 bp): GL0052073|6215..7186|complete|972 bp	99.340/100/623 scaffold43541_2 (10745 bp): GL0052074|7191..8102|complete|912 bp	100.000/24/163 scaffold8567_3 (1118 bp): GL0045410|1..231|lacks 5'|231 bp	99.650/97/599 scaffold8567_3 (1118 bp): GL0045411|261..1118|lacks 3'|858 bp		99.605/93/520 scaffold41398_2 (760 bp): GL0058399|2..760|lacks both ends|759 bp	99.424/95/714 scaffold41398_3 (1041 bp): GL0012565|complement(1..1041)|lacks both ends|1041 bp	100.000/60/629 scaffold41398_10 (1288 bp): GL0045677|complement(2..919)|lacks 3'|918 bp
DLF007	DLF007	Chinese
DLF008	DLF008	Chinese
DLF009	DLF009	Chinese
DLF010	DLF010	Chinese									100.000/100/673 scaffold2699_18 (11559 bp): GL0055244|9694..10659|complete|966 bp	100.000/99/610 scaffold2699_18 (11559 bp): GL0055245|10689..11558|lacks 3'|870 bp	100.000/100/580 scaffold2699_19 (4055 bp): GL0000686|41..877|complete|837 bp	99.632/100/558 scaffold2699_19 (4055 bp): GL0000687|874..1692|complete|819 bp	99.455/100/754 scaffold2699_19 (4055 bp): GL0000688|complement(1697..2800)|complete|1104 bp	100.000/91/950 scaffold2699_20 (9456 bp): GL0046432|complement(1..1380)|lacks 3'|1380 bp
DLF012	DLF012	Chinese
DLF013	DLF013	Chinese	100.000/86/608 scaffold5156_6 (20621 bp): GL0011077|complement(19749..20621)|lacks 5'|873 bp	100.000/100/741 scaffold5156_6 (20621 bp): GL0011076|complement(18653..19729)|complete|1077 bp	100.000/100/657 scaffold5156_6 (20621 bp): GL0011075|complement(17712..18656)|complete|945 bp	100.000/100/890 scaffold5156_6 (20621 bp): GL0011074|complement(16429..17712)|complete|1284 bp	99.656/100/605 scaffold5156_6 (20621 bp): GL0011073|complement(15541..16416)|complete|876 bp	98.681/100/777 scaffold5156_6 (20621 bp): GL0011072|complement(14390..15529)|complete|1140 bp	98.980/91/600 scaffold5156_6 (20621 bp): GL0011071|complement(13400..14284)|complete|885 bp	98.909/91/565 scaffold5156_6 (20621 bp): GL0011070|complement(12484..13311)|complete|828 bp
DLF014	DLF014	Chinese
DLM001	DLM001	Chinese							100.000/63/425 scaffold52900_1 (671 bp): GL0107629|1..612|lacks 5'|612 bp
DLM002	DLM002	Chinese	100.000/80/567 scaffold12386_12 (16603 bp): GL0089190|3..815|lacks 5'|813 bp	100.000/100/741 scaffold12386_12 (16603 bp): GL0089191|835..1911|complete|1077 bp	100.000/100/657 scaffold12386_12 (16603 bp): GL0089192|1908..2852|complete|945 bp	99.532/100/885 scaffold12386_12 (16603 bp): GL0089193|2852..4135|complete|1284 bp	100.000/100/607 scaffold12386_12 (16603 bp): GL0089194|4148..5023|complete|876 bp	100.000/100/785 scaffold12386_12 (16603 bp): GL0089195|5035..6174|complete|1140 bp	99.660/91/605 scaffold12386_12 (16603 bp): GL0089196|6280..7164|complete|885 bp	99.273/91/567 scaffold12386_12 (16603 bp): GL0089197|7253..8080|complete|828 bp
DLM003	DLM003	Chinese
DLM004	DLM004	Chinese	99.308/86/604 scaffold9495_13 (20257 bp): GL0013209|complement(19387..20256)|lacks 5'|870 bp	99.441/100/737 scaffold9495_13 (20257 bp): GL0013208|complement(18291..19367)|complete|1077 bp	99.363/100/654 scaffold9495_13 (20257 bp): GL0013207|complement(17350..18294)|complete|945 bp	99.532/100/887 scaffold9495_13 (20257 bp): GL0013206|complement(16067..17350)|complete|1284 bp	99.656/100/605 scaffold9495_13 (20257 bp): GL0013205|complement(15179..16054)|complete|876 bp	98.153/100/772 scaffold9495_13 (20257 bp): GL0013204|complement(14028..15167)|complete|1140 bp	99.320/91/604 scaffold9495_13 (20257 bp): GL0013203|complement(13038..13922)|complete|885 bp	99.273/91/567 scaffold9495_13 (20257 bp): GL0013202|complement(12122..12949)|complete|828 bp
DLM005	DLM005	Chinese									100.000/100/673 scaffold35031_3 (2502 bp): GL0042833|1042..2007|complete|966 bp	100.000/53/326 scaffold35031_3 (2502 bp): GL0042834|2037..2501|lacks 3'|465 bp		99.611/94/528 scaffold43702_4 (774 bp): GL0058099|3..773|lacks both ends|771 bp	99.308/79/595 scaffold43702_6 (1277 bp): GL0018565|complement(2..868)|lacks 3'|867 bp	100.000/89/934 scaffold43702_10 (1483 bp): GL0057013|complement(3..1358)|lacks 3'|1356 bp
DLM006	DLM006	Chinese	99.083/32/228 scaffold2469_15 (2731 bp): GL0041278|complement(2400..2729)|lacks 5'|330 bp; 98.802/50/348 scaffold2469_16 (502 bp): GL0032581|complement(2..502)|lacks both ends|501 bp	99.441/100/737 scaffold2469_15 (2731 bp): GL0041277|complement(1304..2380)|complete|1077 bp	99.363/100/654 scaffold2469_15 (2731 bp): GL0041276|complement(363..1307)|complete|945 bp	100.000/28/259 scaffold2469_15 (2731 bp): GL0041275|complement(1..363)|lacks 3'|363 bp; 100.000/47/414 scaffold2469_13 (984 bp): GL0005838|complement(382..984)|lacks 5'|603 bp	100.000/42/259 scaffold2469_13 (984 bp): GL0005837|complement(1..369)|lacks 3'|369 bp; 99.265/47/283 scaffold2469_12 (572 bp): GL0025225|complement(160..570)|lacks 5'|411 bp	99.324/39/301 scaffold2469_9 (1048 bp): GL0059089|complement(600..1046)|lacks 5'|447 bp	98.969/60/397 scaffold2469_9 (1048 bp): GL0059088|complement(3..584)|lacks 3'|582 bp; 99.180/38/253 scaffold2469_8 (555 bp): GL0040113|complement(187..555)|lacks 5'|369 bp	99.138/77/474 scaffold2469_7 (1402 bp): GL0047466|complement(703..1401)|lacks 5'|699 bp; 98.333/20/126 scaffold2469_8 (555 bp): GL0040112|complement(3..182)|lacks 3'|180 bp
DLM007	DLM007	Chinese	99.515/61/429 scaffold27170_13 (2469 bp): GL0043294|1..621|lacks 5'|621 bp	99.721/100/739 scaffold27170_13 (2469 bp): GL0043295|641..1717|complete|1077 bp	100.000/77/506 scaffold27170_13 (2469 bp): GL0043296|1714..2445|complete|732 bp	100.000/64/576 scaffold45054_1 (1073 bp): GL0022319|254..1072|lacks 3'|819 bp; 100.000/33/286 scaffold45054_2 (1385 bp): GL0041745|3..425|lacks 5'|423 bp	100.000/100/607 scaffold45054_2 (1385 bp): GL0041746|438..1313|complete|876 bp	100.000/51/404 scaffold45054_3 (580 bp): GL0060873|3..578|lacks both ends|576 bp	99.213/39/261 scaffold45054_5 (642 bp): GL0050768|262..642|lacks 3'|381 bp; 100.000/49/328 scaffold45054_6 (2243 bp): GL0066447|2..481|lacks 5'|480 bp	99.010/100/621 scaffold45054_6 (2243 bp): GL0066448|486..1397|complete|912 bp
DLM008	DLM008	Chinese	100.000/83/585 scaffold56540_3 (26996 bp): GL0072638|1..840|lacks 5'|840 bp	100.000/100/741 scaffold56540_3 (26996 bp): GL0072639|860..1936|complete|1077 bp	100.000/92/605 scaffold56540_3 (26996 bp): GL0072640|1933..2802|complete|870 bp	100.000/100/890 scaffold56540_3 (26996 bp): GL0072641|2877..4160|complete|1284 bp	100.000/100/607 scaffold56540_3 (26996 bp): GL0072642|4173..5048|complete|876 bp	99.736/100/784 scaffold56540_3 (26996 bp): GL0072643|5060..6199|complete|1140 bp	100.000/91/607 scaffold56540_3 (26996 bp): GL0072644|6305..7189|complete|885 bp	99.636/91/568 scaffold56540_3 (26996 bp): GL0072645|7278..8105|complete|828 bp
DLM009	DLM009	Chinese									99.688/100/672 scaffold4300_35 (4034 bp): GL0047547|2167..3132|complete|966 bp	100.000/99/612 scaffold4300_35 (4034 bp): GL0047548|3162..4034|lacks 3'|873 bp	100.000/100/580 scaffold4300_36 (4043 bp): GL0021015|31..867|complete|837 bp	100.000/100/559 scaffold4300_36 (4043 bp): GL0021016|864..1682|complete|819 bp	100.000/100/758 scaffold4300_36 (4043 bp): GL0021017|complement(1687..2790)|complete|1104 bp	100.000/90/948 scaffold4300_37 (6648 bp): GL0006259|complement(1..1377)|lacks 3'|1377 bp
DLM010	DLM010	Chinese	99.254/80/560 scaffold24267_3 (4399 bp): GL0062820|1..807|lacks 5'|807 bp	100.000/100/741 scaffold24267_3 (4399 bp): GL0062821|827..1903|complete|1077 bp	99.682/100/656 scaffold24267_3 (4399 bp): GL0062822|1900..2844|complete|945 bp	100.000/100/890 scaffold24267_3 (4399 bp): GL0062823|2844..4127|complete|1284 bp	100.000/30/183 scaffold24267_3 (4399 bp): GL0062824|4140..4397|lacks 3'|258 bp; 100.000/75/454 C589222_1 (4623 bp): GL0023286|1..657|lacks 5'|657 bp	100.000/100/786 C589222_1 (4623 bp): GL0023287|660..1808|complete|1149 bp	99.660/91/605 C589222_1 (4623 bp): GL0023288|1914..2798|complete|885 bp	99.340/100/623 C589222_1 (4623 bp): GL0023289|2803..3714|complete|912 bp
DLM011	DLM011	Chinese	100.000/87/611 scaffold29083_4 (20251 bp): GL0049317|complement(19375..20250)|lacks 5'|876 bp	100.000/100/741 scaffold29083_4 (20251 bp): GL0049316|complement(18279..19355)|complete|1077 bp	100.000/100/657 scaffold29083_4 (20251 bp): GL0049315|complement(17338..18282)|complete|945 bp	99.766/100/887 scaffold29083_4 (20251 bp): GL0049314|complement(16055..17338)|complete|1284 bp	100.000/100/607 scaffold29083_4 (20251 bp): GL0049313|complement(15167..16042)|complete|876 bp	100.000/100/785 scaffold29083_4 (20251 bp): GL0049312|complement(14016..15155)|complete|1140 bp	99.660/91/605 scaffold29083_4 (20251 bp): GL0049311|complement(13026..13910)|complete|885 bp	98.909/91/564 scaffold29083_4 (20251 bp): GL0049310|complement(12110..12937)|complete|828 bp
DLM012	DLM012	Chinese				100.000/39/348 scaffold15533_2 (700 bp): GL0048136|2..505|lacks 5'|504 bp	100.000/21/134 scaffold15533_2 (700 bp): GL0048137|518..700|lacks 3'|183 bp; 100.000/55/337 scaffold10639_6 (1046 bp): GL0025791|complement(560..1045)|lacks 5'|486 bp	100.000/48/386 scaffold10639_6 (1046 bp): GL0025790|complement(3..548)|lacks 3'|546 bp	99.582/74/493 scaffold10639_4 (720 bp): GL0052645|complement(3..719)|lacks both ends|717 bp
DLM013	DLM013	Chinese	98.958/86/599 C716994_1 (4330 bp): GL0100155|complement(3464..4330)|lacks 5'|867 bp	100.000/100/741 C716994_1 (4330 bp): GL0100154|complement(2368..3444)|complete|1077 bp	99.363/100/652 C716994_1 (4330 bp): GL0100153|complement(1427..2371)|complete|945 bp	98.829/100/880 C716994_1 (4330 bp): GL0100152|complement(144..1427)|complete|1284 bp	100.000/63/384 scaffold5146_2 (967 bp): GL0025512|3..557|lacks 5'|555 bp	100.000/35/285 scaffold5146_2 (967 bp): GL0025513|560..967|lacks 3'|408 bp; 100.000/45/354 scaffold5146_3 (516 bp): GL0054202|1..516|lacks both ends|516 bp
DLM014	DLM014	Chinese		100.000/81/605 scaffold5860_1 (970 bp): GL0036969|complement(1..870)|lacks 3'|870 bp	100.000/77/511 scaffold28077_1 (732 bp): GL0005725|2..730|lacks both ends|729 bp		100.000/51/308 scaffold28077_6 (1968 bp): GL0024101|1..444|lacks 5'|444 bp	100.000/100/786 scaffold28077_6 (1968 bp): GL0024102|447..1595|complete|1149 bp	99.153/36/239 scaffold28077_6 (1968 bp): GL0024103|1614..1967|lacks 3'|354 bp; 100.000/57/385 scaffold28077_7 (658 bp): GL0090544|2..559|lacks 5'|558 bp		100.000/100/673 scaffold5224_1 (2747 bp): GL0023753|891..1856|complete|966 bp	100.000/98/604 scaffold5224_1 (2747 bp): GL0023754|1886..2746|lacks 3'|861 bp	100.000/100/580 scaffold5224_2 (3795 bp): GL0037402|29..865|complete|837 bp	99.632/100/558 scaffold5224_2 (3795 bp): GL0037403|862..1680|complete|819 bp	99.455/100/754 scaffold5224_2 (3795 bp): GL0037404|complement(1685..2788)|complete|1104 bp	100.000/90/946 scaffold5224_4 (3624 bp): GL0008695|complement(2..1375)|lacks 3'|1374 bp
DLM015	DLM015	Chinese	100.000/82/579 scaffold50372_3 (24597 bp): GL0058144|2..832|lacks 5'|831 bp	100.000/100/741 scaffold50372_3 (24597 bp): GL0058145|852..1928|complete|1077 bp	100.000/100/657 scaffold50372_3 (24597 bp): GL0058146|1925..2869|complete|945 bp	100.000/100/890 scaffold50372_3 (24597 bp): GL0058147|2869..4152|complete|1284 bp	99.656/100/605 scaffold50372_3 (24597 bp): GL0058148|4165..5040|complete|876 bp	98.417/100/775 scaffold50372_3 (24597 bp): GL0058149|5052..6191|complete|1140 bp	98.980/91/600 scaffold50372_3 (24597 bp): GL0058150|6297..7181|complete|885 bp	98.909/91/565 scaffold50372_3 (24597 bp): GL0058151|7270..8097|complete|828 bp
DLM016	DLM016	Chinese	98.969/87/605 scaffold38016_2 (30115 bp): GL0069682|complement(29240..30115)|lacks 5'|876 bp	99.441/100/737 scaffold38016_2 (30115 bp): GL0069681|complement(28144..29220)|complete|1077 bp	99.363/100/654 scaffold38016_2 (30115 bp): GL0069680|complement(27203..28147)|complete|945 bp	99.766/100/889 scaffold38016_2 (30115 bp): GL0069679|complement(25920..27203)|complete|1284 bp	100.000/100/607 scaffold38016_2 (30115 bp): GL0069678|complement(25032..25907)|complete|876 bp	100.000/100/785 scaffold38016_2 (30115 bp): GL0069677|complement(23881..25020)|complete|1140 bp	100.000/91/607 scaffold38016_2 (30115 bp): GL0069676|complement(22891..23775)|complete|885 bp	99.636/91/568 scaffold38016_2 (30115 bp): GL0069675|complement(21975..22802)|complete|828 bp
DLM017	DLM017	Chinese	99.310/86/605 C582831_1 (7035 bp): GL0069527|1..873|lacks 5'|873 bp	99.441/100/737 C582831_1 (7035 bp): GL0069528|893..1969|complete|1077 bp	99.363/100/654 C582831_1 (7035 bp): GL0069529|1966..2910|complete|945 bp	99.532/100/887 C582831_1 (7035 bp): GL0069530|2910..4193|complete|1284 bp	99.656/100/605 C582831_1 (7035 bp): GL0069531|4206..5081|complete|876 bp	98.153/100/772 C582831_1 (7035 bp): GL0069532|5084..6232|complete|1149 bp	99.234/81/535 C582831_1 (7035 bp): GL0069533|6251..7033|lacks 3'|783 bp	99.273/91/567 C574074_1 (1799 bp): GL0055169|complement(698..1525)|complete|828 bp
DLM018	DLM018	Chinese
DLM019	DLM019	Chinese	100.000/81/569 scaffold46544_3 (7265 bp): GL0101561|2..817|lacks 5'|816 bp	100.000/100/741 scaffold46544_3 (7265 bp): GL0101562|837..1913|complete|1077 bp	100.000/100/657 scaffold46544_3 (7265 bp): GL0101563|1910..2854|complete|945 bp	99.532/100/885 scaffold46544_3 (7265 bp): GL0101564|2854..4137|complete|1284 bp	100.000/100/607 scaffold46544_3 (7265 bp): GL0101565|4150..5025|complete|876 bp	100.000/100/786 scaffold46544_3 (7265 bp): GL0101566|5028..6176|complete|1149 bp	99.690/99/665 scaffold46544_3 (7265 bp): GL0101567|6195..7166|complete|972 bp	99.222/85/528 scaffold46544_4 (18644 bp): GL0077107|2..775|lacks 5'|774 bp
DLM020	DLM020	Chinese	98.966/86/603 scaffold22115_1 (8169 bp): GL0057322|complement(7297..8169)|lacks 5'|873 bp	99.441/100/737 scaffold22115_1 (8169 bp): GL0057321|complement(6201..7277)|complete|1077 bp	99.363/100/654 scaffold22115_1 (8169 bp): GL0057320|complement(5260..6204)|complete|945 bp	99.766/100/889 scaffold22115_1 (8169 bp): GL0057319|complement(3977..5260)|complete|1284 bp	100.000/100/607 scaffold22115_1 (8169 bp): GL0057318|complement(3089..3964)|complete|876 bp	100.000/100/786 scaffold22115_1 (8169 bp): GL0057317|complement(1938..3086)|complete|1149 bp	100.000/100/669 scaffold22115_1 (8169 bp): GL0057316|complement(948..1922)|complete|975 bp	99.632/90/563 scaffold22115_1 (8169 bp): GL0057315|complement(38..859)|complete|822 bp
DLM021	DLM021	Chinese	99.654/86/605 scaffold45204_1 (9044 bp): GL0014637|complement(8175..9044)|lacks 5'|870 bp	100.000/100/741 scaffold45204_1 (9044 bp): GL0014636|complement(7079..8155)|complete|1077 bp	100.000/100/657 scaffold45204_1 (9044 bp): GL0014635|complement(6138..7082)|complete|945 bp	100.000/100/890 scaffold45204_1 (9044 bp): GL0014634|complement(4855..6138)|complete|1284 bp	100.000/100/607 scaffold45204_1 (9044 bp): GL0014633|complement(3967..4842)|complete|876 bp	100.000/100/786 scaffold45204_1 (9044 bp): GL0014632|complement(2816..3964)|complete|1149 bp	99.691/100/667 scaffold45204_1 (9044 bp): GL0014631|complement(1826..2800)|complete|975 bp	99.273/91/567 scaffold45204_1 (9044 bp): GL0014630|complement(910..1737)|complete|828 bp
DLM022	DLM022	Chinese	100.000/77/543 scaffold73984_2 (1340 bp): GL0065663|3..782|lacks 5'|780 bp	100.000/50/382 scaffold73984_2 (1340 bp): GL0065664|802..1338|lacks 3'|537 bp			100.000/100/607 scaffold33004_9 (1054 bp): GL0140074|complement(151..1026)|complete|876 bp	99.057/84/653 scaffold33004_8 (2264 bp): GL0104679|complement(1293..2249)|complete|957 bp	99.074/100/663 scaffold33004_8 (2264 bp): GL0104678|complement(303..1277)|complete|975 bp	98.876/29/186 scaffold33004_6 (1691 bp): GL0149459|complement(1420..1689)|lacks 5'|270 bp; 98.592/23/148 scaffold33004_8 (2264 bp): GL0104677|complement(2..214)|lacks 3'|213 bp	100.000/64/428 scaffold32007_1 (666 bp): GL0042815|2..664|lacks both ends|663 bp	100.000/63/392 scaffold32007_5 (555 bp): GL0106524|1..555|lacks both ends|555 bp				100.000/45/475 scaffold8674_9 (685 bp): GL0124579|complement(3..683)|lacks both ends|681 bp
DLM023	DLM023	Chinese	98.955/85/597 scaffold38811_2 (38796 bp): GL0021621|complement(37932..38795)|lacks 5'|864 bp	100.000/100/741 scaffold38811_2 (38796 bp): GL0021620|complement(36836..37912)|complete|1077 bp	99.682/100/656 scaffold38811_2 (38796 bp): GL0021619|complement(35895..36839)|complete|945 bp	98.595/100/879 scaffold38811_2 (38796 bp): GL0021618|complement(34612..35895)|complete|1284 bp
DLM024	DLM024	Chinese
DLM027	DLM027	Chinese
DLM028	DLM028	Chinese	98.969/87/605 scaffold27691_1 (12147 bp): GL0008992|complement(11270..12145)|lacks 5'|876 bp	100.000/100/741 scaffold27691_1 (12147 bp): GL0008991|complement(10174..11250)|complete|1077 bp	99.682/100/656 scaffold27691_1 (12147 bp): GL0008990|complement(9233..10177)|complete|945 bp	98.829/100/880 scaffold27691_1 (12147 bp): GL0008989|complement(7950..9233)|complete|1284 bp					99.688/100/672 scaffold36233_1 (2918 bp): GL0027131|1083..2048|complete|966 bp	100.000/95/590 scaffold36233_1 (2918 bp): GL0027132|2078..2917|lacks 3'|840 bp	100.000/100/580 scaffold36233_2 (4039 bp): GL0000762|22..858|complete|837 bp	100.000/100/559 scaffold36233_2 (4039 bp): GL0000763|855..1673|complete|819 bp	100.000/100/758 scaffold36233_2 (4039 bp): GL0000764|complement(1678..2781)|complete|1104 bp	100.000/89/934 scaffold36233_3 (4881 bp): GL0063791|complement(3..1358)|lacks 3'|1356 bp
DOF002	DOF002	Chinese	98.962/86/600 scaffold66033_2 (15197 bp): GL0024084|complement(14326..15195)|lacks 5'|870 bp	99.441/100/737 scaffold66033_2 (15197 bp): GL0024083|complement(13230..14306)|complete|1077 bp	99.363/100/654 scaffold66033_2 (15197 bp): GL0024082|complement(12289..13233)|complete|945 bp	99.766/100/889 scaffold66033_2 (15197 bp): GL0024081|complement(11006..12289)|complete|1284 bp	99.656/100/605 scaffold66033_2 (15197 bp): GL0024080|complement(10118..10993)|complete|876 bp	98.681/100/777 scaffold66033_2 (15197 bp): GL0024079|complement(8967..10106)|complete|1140 bp	98.980/91/600 scaffold66033_2 (15197 bp): GL0024078|complement(7977..8861)|complete|885 bp	98.909/91/565 scaffold66033_2 (15197 bp): GL0024077|complement(7061..7888)|complete|828 bp
DOF003	DOF003	Chinese	100.000/82/579 scaffold29668_4 (26989 bp): GL0044270|2..832|lacks 5'|831 bp	100.000/100/741 scaffold29668_4 (26989 bp): GL0044271|852..1928|complete|1077 bp	100.000/100/657 scaffold29668_4 (26989 bp): GL0044272|1925..2869|complete|945 bp	100.000/100/890 scaffold29668_4 (26989 bp): GL0044273|2869..4152|complete|1284 bp	100.000/100/607 scaffold29668_4 (26989 bp): GL0044274|4165..5040|complete|876 bp	100.000/100/785 scaffold29668_4 (26989 bp): GL0044275|5052..6191|complete|1140 bp	99.660/91/606 scaffold29668_4 (26989 bp): GL0044276|6297..7181|complete|885 bp	99.636/91/568 scaffold29668_4 (26989 bp): GL0044277|7270..8097|complete|828 bp
DOF004	DOF004	Chinese	99.655/86/607 scaffold5015_1 (79442 bp): GL0024176|complement(78568..79440)|lacks 5'|873 bp	100.000/100/741 scaffold5015_1 (79442 bp): GL0024175|complement(77472..78548)|complete|1077 bp	100.000/100/657 scaffold5015_1 (79442 bp): GL0024174|complement(76531..77475)|complete|945 bp	99.532/100/885 scaffold5015_1 (79442 bp): GL0024173|complement(75248..76531)|complete|1284 bp	98.876/31/188 scaffold5015_1 (79442 bp): GL0024172|complement(74966..75235)|complete|270 bp
DOF006	DOF006	Chinese	100.000/82/579 scaffold16979_4 (26950 bp): GL0030148|1..831|lacks 5'|831 bp	100.000/100/741 scaffold16979_4 (26950 bp): GL0030149|851..1927|complete|1077 bp	100.000/100/657 scaffold16979_4 (26950 bp): GL0030150|1924..2868|complete|945 bp	99.766/100/889 scaffold16979_4 (26950 bp): GL0030151|2868..4151|complete|1284 bp	99.656/100/605 scaffold16979_4 (26950 bp): GL0030152|4164..5039|complete|876 bp	98.417/100/775 scaffold16979_4 (26950 bp): GL0030153|5051..6190|complete|1140 bp	98.980/91/600 scaffold16979_4 (26950 bp): GL0030154|6296..7180|complete|885 bp	99.273/91/567 scaffold16979_4 (26950 bp): GL0030155|7269..8096|complete|828 bp
DOF007	DOF007	Chinese
DOF008	DOF008	Chinese
DOF009	DOF009	Chinese
DOF010	DOF010	Chinese	99.649/85/597 scaffold32417_1 (4450 bp): GL0036904|complement(3593..4450)|lacks 5'|858 bp	100.000/100/741 scaffold32417_1 (4450 bp): GL0036903|complement(2497..3573)|complete|1077 bp	100.000/100/657 scaffold32417_1 (4450 bp): GL0036902|complement(1556..2500)|complete|945 bp	100.000/100/890 scaffold32417_1 (4450 bp): GL0036901|complement(273..1556)|complete|1284 bp	100.000/74/449 scaffold26876_3 (9464 bp): GL0043437|complement(8814..9464)|lacks 5'|651 bp; 100.000/30/183 scaffold32417_1 (4450 bp): GL0036900|complement(3..260)|lacks 3'|258 bp	100.000/100/786 scaffold26876_3 (9464 bp): GL0043436|complement(7663..8811)|complete|1149 bp	100.000/100/669 scaffold26876_3 (9464 bp): GL0043435|complement(6673..7647)|complete|975 bp	99.636/91/568 scaffold26876_3 (9464 bp): GL0043434|complement(5757..6584)|complete|828 bp
DOF011	DOF011	Chinese	100.000/48/337 scaffold3383_3 (884 bp): GL0020569|3..485|lacks 5'|483 bp	100.000/35/272 scaffold3383_3 (884 bp): GL0020570|505..882|lacks 3'|378 bp			100.000/28/167 scaffold7710_12 (798 bp): GL0004512|complement(553..798)|lacks 5'|246 bp	99.444/47/381 scaffold7710_12 (798 bp): GL0004511|complement(2..550)|lacks 3'|549 bp		99.552/74/458 scaffold7710_5 (670 bp): GL0003261|complement(1..669)|lacks both ends|669 bp
DOF012	DOF012	Chinese	100.000/76/532 scaffold13603_3 (1206 bp): GL0054310|complement(154..918)|complete|765 bp	100.000/84/619 scaffold13603_2 (2882 bp): GL0044684|complement(1978..2880)|lacks 5'|903 bp	100.000/100/657 scaffold13603_2 (2882 bp): GL0044683|complement(1037..1981)|complete|945 bp	100.000/81/724 scaffold13603_2 (2882 bp): GL0044682|complement(3..1037)|lacks 3'|1035 bp	100.000/96/585 scaffold13603_1 (5550 bp): GL0026366|complement(4438..5295)|complete|858 bp	100.000/100/786 scaffold13603_1 (5550 bp): GL0026365|complement(3287..4435)|complete|1149 bp	100.000/100/669 scaffold13603_1 (5550 bp): GL0026364|complement(2297..3271)|complete|975 bp	100.000/34/216 scaffold13603_1 (5550 bp): GL0026362|complement(1382..1690)|complete|309 bp; 99.408/56/348 scaffold13603_1 (5550 bp): GL0026363|complement(1696..2208)|complete|513 bp
DOF013	DOF013	Chinese	99.606/76/530 scaffold202_8 (24352 bp): GL0029369|17093..17857|complete|765 bp	99.721/100/739 scaffold202_8 (24352 bp): GL0029370|17877..18953|complete|1077 bp	100.000/100/657 scaffold202_8 (24352 bp): GL0029371|18950..19894|complete|945 bp	100.000/100/890 scaffold202_8 (24352 bp): GL0029372|19894..21177|complete|1284 bp	100.000/100/607 scaffold202_8 (24352 bp): GL0029373|21190..22065|complete|876 bp	100.000/100/785 scaffold202_8 (24352 bp): GL0029374|22077..23216|complete|1140 bp	99.660/91/605 scaffold202_8 (24352 bp): GL0029375|23322..24206|complete|885 bp	99.052/70/434 scaffold202_9 (10381 bp): GL0027261|2..637|lacks 5'|636 bp
DOF014	DOF014	Chinese	100.000/83/583 scaffold44133_2 (20252 bp): GL0032947|2..838|lacks 5'|837 bp	100.000/100/741 scaffold44133_2 (20252 bp): GL0032948|858..1934|complete|1077 bp	100.000/100/657 scaffold44133_2 (20252 bp): GL0032949|1931..2875|complete|945 bp	99.766/100/889 scaffold44133_2 (20252 bp): GL0032950|2875..4158|complete|1284 bp	99.656/100/605 scaffold44133_2 (20252 bp): GL0032951|4171..5046|complete|876 bp	98.417/100/775 scaffold44133_2 (20252 bp): GL0032952|5058..6197|complete|1140 bp	98.980/91/600 scaffold44133_2 (20252 bp): GL0032953|6303..7187|complete|885 bp	99.273/91/567 scaffold44133_2 (20252 bp): GL0032954|7276..8103|complete|828 bp
DOM001	DOM001	Chinese									100.000/100/673 scaffold13334_6 (11559 bp): GL0057221|9693..10658|complete|966 bp	100.000/99/610 scaffold13334_6 (11559 bp): GL0057222|10688..11557|lacks 3'|870 bp	100.000/100/580 scaffold13334_7 (4044 bp): GL0071881|34..870|complete|837 bp	99.632/100/558 scaffold13334_7 (4044 bp): GL0071882|867..1685|complete|819 bp	99.455/100/754 scaffold13334_7 (4044 bp): GL0071883|complement(1690..2793)|complete|1104 bp	100.000/54/568 scaffold13334_8 (1106 bp): GL0079102|complement(3..818)|lacks 3'|816 bp; 100.000/20/220 scaffold57138_3 (16427 bp): GL0005294|16075..16404|complete|330 bp
DOM003	DOM003	Chinese
DOM005	DOM005	Chinese
DOM008	DOM008	Chinese	100.000/86/607 scaffold10473_5 (8774 bp): GL0053202|complement(7903..8772)|lacks 5'|870 bp	100.000/100/741 scaffold10473_5 (8774 bp): GL0053201|complement(6807..7883)|complete|1077 bp	100.000/100/657 scaffold10473_5 (8774 bp): GL0053200|complement(5866..6810)|complete|945 bp	100.000/100/890 scaffold10473_5 (8774 bp): GL0053199|complement(4583..5866)|complete|1284 bp	100.000/100/607 scaffold10473_5 (8774 bp): GL0053198|complement(3695..4570)|complete|876 bp	100.000/100/786 scaffold10473_5 (8774 bp): GL0053197|complement(2544..3692)|complete|1149 bp	100.000/100/669 scaffold10473_5 (8774 bp): GL0053196|complement(1554..2528)|complete|975 bp	99.636/91/568 scaffold10473_5 (8774 bp): GL0053195|complement(638..1465)|complete|828 bp
DOM010	DOM010	Chinese									99.688/100/672 scaffold44041_2 (11525 bp): GL0008978|9658..10623|complete|966 bp	100.000/99/612 scaffold44041_2 (11525 bp): GL0008979|10653..11525|lacks 3'|873 bp	100.000/100/580 scaffold44041_3 (4050 bp): GL0033872|33..869|complete|837 bp	100.000/100/559 scaffold44041_3 (4050 bp): GL0033873|866..1684|complete|819 bp	100.000/100/758 scaffold44041_3 (4050 bp): GL0033874|complement(1689..2792)|complete|1104 bp	100.000/90/946 scaffold44041_4 (17462 bp): GL0054078|complement(1..1374)|lacks 3'|1374 bp
DOM012	DOM012	Chinese			99.600/80/526 scaffold36453_2 (1241 bp): GL0059050|1..753|lacks 5'|753 bp	100.000/38/345 scaffold36453_2 (1241 bp): GL0059051|753..1241|lacks 3'|489 bp
DOM013	DOM013	Chinese
DOM014	DOM014	Chinese
DOM015	DOM015	Chinese	100.000/87/611 scaffold24817_3 (26993 bp): GL0022342|complement(26118..26993)|lacks 5'|876 bp	100.000/100/741 scaffold24817_3 (26993 bp): GL0022341|complement(25022..26098)|complete|1077 bp	100.000/100/657 scaffold24817_3 (26993 bp): GL0022340|complement(24081..25025)|complete|945 bp	100.000/100/890 scaffold24817_3 (26993 bp): GL0022339|complement(22798..24081)|complete|1284 bp	100.000/100/607 scaffold24817_3 (26993 bp): GL0022338|complement(21910..22785)|complete|876 bp	100.000/100/785 scaffold24817_3 (26993 bp): GL0022337|complement(20759..21898)|complete|1140 bp	100.000/91/607 scaffold24817_3 (26993 bp): GL0022336|complement(19769..20653)|complete|885 bp	99.636/91/568 scaffold24817_3 (26993 bp): GL0022335|complement(18853..19680)|complete|828 bp
DOM016	DOM016	Chinese	98.958/86/599 scaffold4321_2 (2059 bp): GL0017635|complement(1192..2058)|lacks 5'|867 bp	99.441/100/737 scaffold4321_2 (2059 bp): GL0017634|complement(96..1172)|complete|1077 bp	99.363/100/654 scaffold4321_1 (4493 bp): GL0050315|complement(3543..4493)|lacks 5'|951 bp	99.766/100/889 scaffold4321_1 (4493 bp): GL0050314|complement(2260..3543)|complete|1284 bp	99.656/100/605 scaffold4321_1 (4493 bp): GL0050313|complement(1372..2247)|complete|876 bp	98.945/100/780 scaffold4321_1 (4493 bp): GL0050312|complement(221..1360)|complete|1140 bp	100.000/77/518 C508411_1 (2187 bp): GL0017017|complement(1437..2186)|lacks 5'|750 bp	99.273/91/567 C508411_1 (2187 bp): GL0017016|complement(521..1348)|complete|828 bp
DOM017	DOM017	Chinese	100.000/85/600 scaffold4946_10 (5774 bp): GL0005180|complement(4912..5772)|lacks 5'|861 bp	100.000/100/741 scaffold4946_10 (5774 bp): GL0005179|complement(3816..4892)|complete|1077 bp	100.000/100/657 scaffold4946_10 (5774 bp): GL0005178|complement(2875..3819)|complete|945 bp	100.000/100/890 scaffold4946_10 (5774 bp): GL0005177|complement(1592..2875)|complete|1284 bp	100.000/100/607 scaffold4946_10 (5774 bp): GL0005176|complement(704..1579)|complete|876 bp	100.000/30/233 scaffold4946_9 (3495 bp): GL0072951|complement(3148..3495)|lacks 5'|348 bp; 100.000/61/483 scaffold4946_10 (5774 bp): GL0005175|complement(3..692)|lacks 3'|690 bp	100.000/100/669 scaffold4946_9 (3495 bp): GL0072950|complement(2158..3132)|complete|975 bp	99.636/91/568 scaffold4946_9 (3495 bp): GL0072949|complement(1242..2069)|complete|828 bp
DOM018	DOM018	Chinese	99.653/86/603 scaffold29099_6 (26977 bp): GL0063970|complement(26109..26975)|lacks 5'|867 bp	99.721/100/739 scaffold29099_6 (26977 bp): GL0063969|complement(25013..26089)|complete|1077 bp	100.000/100/657 scaffold29099_6 (26977 bp): GL0063968|complement(24072..25016)|complete|945 bp	99.532/100/885 scaffold29099_6 (26977 bp): GL0063967|complement(22789..24072)|complete|1284 bp	100.000/100/607 scaffold29099_6 (26977 bp): GL0063966|complement(21901..22776)|complete|876 bp	99.208/100/776 scaffold29099_6 (26977 bp): GL0063965|complement(20753..21889)|complete|1137 bp	99.660/91/605 scaffold29099_6 (26977 bp): GL0063964|complement(19763..20647)|complete|885 bp	99.273/91/567 scaffold29099_6 (26977 bp): GL0063963|complement(18847..19674)|complete|828 bp
DOM019	DOM019	Chinese	100.000/82/579 scaffold228_3 (2455 bp): GL0092778|2..832|lacks 5'|831 bp	100.000/100/741 scaffold228_3 (2455 bp): GL0092779|852..1928|complete|1077 bp	100.000/52/340 scaffold228_3 (2455 bp): GL0092780|1925..2431|complete|507 bp; 100.000/48/322 scaffold56374_1 (24615 bp): GL0097079|3..500|lacks 5'|498 bp	99.766/100/887 scaffold56374_1 (24615 bp): GL0097080|500..1783|complete|1284 bp	100.000/100/607 scaffold56374_1 (24615 bp): GL0097081|1796..2671|complete|876 bp	99.208/100/782 scaffold56374_1 (24615 bp): GL0097082|2683..3822|complete|1140 bp	98.980/91/600 scaffold56374_1 (24615 bp): GL0097083|3928..4812|complete|885 bp	98.909/91/565 scaffold56374_1 (24615 bp): GL0097084|4901..5728|complete|828 bp
DOM020	DOM020	Chinese	100.000/83/583 scaffold27783_3 (20258 bp): GL0041555|3..839|lacks 5'|837 bp	100.000/100/741 scaffold27783_3 (20258 bp): GL0041556|859..1935|complete|1077 bp	100.000/100/657 scaffold27783_3 (20258 bp): GL0041557|1932..2876|complete|945 bp	99.766/100/889 scaffold27783_3 (20258 bp): GL0041558|2876..4159|complete|1284 bp	99.656/100/605 scaffold27783_3 (20258 bp): GL0041559|4172..5047|complete|876 bp	98.417/100/775 scaffold27783_3 (20258 bp): GL0041560|5059..6198|complete|1140 bp	98.980/91/600 scaffold27783_3 (20258 bp): GL0041561|6304..7188|complete|885 bp	99.273/91/567 scaffold27783_3 (20258 bp): GL0041562|7277..8104|complete|828 bp
DOM021	DOM021	Chinese	97.917/100/689 scaffold16675_10 (8926 bp): GL0006064|complement(7859..8869)|complete|1011 bp	99.441/100/737 scaffold16675_10 (8926 bp): GL0006063|complement(6763..7839)|complete|1077 bp	99.363/100/654 scaffold16675_10 (8926 bp): GL0006062|complement(5822..6766)|complete|945 bp	99.766/100/889 scaffold16675_10 (8926 bp): GL0006061|complement(4539..5822)|complete|1284 bp	99.656/100/605 scaffold16675_10 (8926 bp): GL0006060|complement(3651..4526)|complete|876 bp	98.417/100/775 scaffold16675_10 (8926 bp): GL0006059|complement(2500..3639)|complete|1140 bp	98.980/91/600 scaffold16675_10 (8926 bp): GL0006058|complement(1510..2394)|complete|885 bp	98.909/91/565 scaffold16675_10 (8926 bp): GL0006057|complement(594..1421)|complete|828 bp
DOM022	DOM022	Chinese	98.913/82/573 scaffold23786_3 (24601 bp): GL0072750|3..833|lacks 5'|831 bp	99.441/100/737 scaffold23786_3 (24601 bp): GL0072751|853..1929|complete|1077 bp	99.363/100/654 scaffold23786_3 (24601 bp): GL0072752|1926..2870|complete|945 bp	99.766/100/889 scaffold23786_3 (24601 bp): GL0072753|2870..4153|complete|1284 bp	99.656/100/605 scaffold23786_3 (24601 bp): GL0072754|4166..5041|complete|876 bp	98.417/100/775 scaffold23786_3 (24601 bp): GL0072755|5053..6192|complete|1140 bp	98.980/91/600 scaffold23786_3 (24601 bp): GL0072756|6298..7182|complete|885 bp	98.909/91/565 scaffold23786_3 (24601 bp): GL0072757|7271..8098|complete|828 bp
DOM023	DOM023	Chinese		99.408/47/342 scaffold7025_2 (750 bp): GL0012605|3..512|lacks 5'|510 bp	100.000/25/168 scaffold7025_2 (750 bp): GL0012606|509..748|lacks 3'|240 bp
DOM024	DOM024	Chinese	100.000/83/585 scaffold42881_2 (9874 bp): GL0044617|2..841|lacks 5'|840 bp	99.721/100/739 scaffold42881_2 (9874 bp): GL0044618|861..1937|complete|1077 bp	100.000/100/657 scaffold42881_2 (9874 bp): GL0044619|1934..2878|complete|945 bp	99.532/100/885 scaffold42881_2 (9874 bp): GL0044620|2878..4161|complete|1284 bp	100.000/100/607 scaffold42881_2 (9874 bp): GL0044621|4174..5049|complete|876 bp	99.208/100/778 scaffold42881_2 (9874 bp): GL0044622|5052..6197|complete|1146 bp	99.690/99/665 scaffold42881_2 (9874 bp): GL0044623|6216..7187|complete|972 bp	99.340/100/623 scaffold42881_2 (9874 bp): GL0044624|7192..8103|complete|912 bp			100.000/84/490 scaffold4768_12 (766 bp): GL0001791|complement(2..703)|lacks 3'|702 bp	100.000/42/236 scaffold4768_10 (868 bp): GL0020012|complement(521..868)|lacks 5'|348 bp	98.830/47/350 scaffold4768_10 (868 bp): GL0020011|1..516|lacks 5'|516 bp
DOM025	DOM025	Chinese	100.000/86/605 scaffold34971_1 (8762 bp): GL0054476|3..869|lacks 5'|867 bp	100.000/100/741 scaffold34971_1 (8762 bp): GL0054477|889..1965|complete|1077 bp	100.000/100/657 scaffold34971_1 (8762 bp): GL0054478|1962..2906|complete|945 bp	100.000/100/890 scaffold34971_1 (8762 bp): GL0054479|2906..4189|complete|1284 bp	100.000/100/607 scaffold34971_1 (8762 bp): GL0054480|4202..5077|complete|876 bp	99.736/100/785 scaffold34971_1 (8762 bp): GL0054481|5089..6228|complete|1140 bp	100.000/91/607 scaffold34971_1 (8762 bp): GL0054482|6334..7218|complete|885 bp	99.670/100/625 scaffold34971_1 (8762 bp): GL0054483|7223..8134|complete|912 bp
DOM026	DOM026	Chinese	98.962/86/600 C538460_1 (8753 bp): GL0046459|complement(7882..8751)|lacks 5'|870 bp	99.441/100/737 C538460_1 (8753 bp): GL0046458|complement(6786..7862)|complete|1077 bp	99.363/100/654 C538460_1 (8753 bp): GL0046457|complement(5845..6789)|complete|945 bp	99.766/100/889 C538460_1 (8753 bp): GL0046456|complement(4562..5845)|complete|1284 bp	99.656/100/605 C538460_1 (8753 bp): GL0046455|complement(3674..4549)|complete|876 bp	98.681/100/777 C538460_1 (8753 bp): GL0046454|complement(2523..3662)|complete|1140 bp	98.980/91/600 C538460_1 (8753 bp): GL0046453|complement(1533..2417)|complete|885 bp	98.909/91/565 C538460_1 (8753 bp): GL0046452|complement(617..1444)|complete|828 bp
ED10A	ED10A	Chinese
ED11A	ED11A	Chinese
ED16A	ED16A	Chinese	100.000/53/372 scaffold80699_2 (536 bp): GL0073084|1..534|lacks both ends|534 bp			100.000/41/365 scaffold74255_4 (523 bp): GL0062841|3..521|lacks both ends|519 bp; 100.000/26/228 scaffold74255_5 (560 bp): GL0051924|2..340|lacks 5'|339 bp	100.000/71/432 scaffold74255_6 (662 bp): GL0108869|2..625|lacks 5'|624 bp; 100.000/24/149 scaffold74255_5 (560 bp): GL0051925|353..559|lacks 3'|207 bp			99.320/49/303 scaffold66155_1 (507 bp): GL0087798|1..507|lacks both ends|507 bp
HT14A	HT14A	Chinese
HT25A	HT25A	Chinese	96.726/100/680 scaffold2651_7 (9811 bp): GL0027634|1931..2941|complete|1011 bp	100.000/100/741 scaffold2651_7 (9811 bp): GL0027635|2961..4037|complete|1077 bp	100.000/100/657 scaffold2651_7 (9811 bp): GL0027636|4034..4978|complete|945 bp	100.000/100/890 scaffold2651_7 (9811 bp): GL0027637|4978..6261|complete|1284 bp	100.000/100/607 scaffold2651_7 (9811 bp): GL0027638|6274..7149|complete|876 bp	99.736/100/784 scaffold2651_7 (9811 bp): GL0027639|7161..8300|complete|1140 bp	99.660/91/605 scaffold2651_7 (9811 bp): GL0027640|8406..9290|complete|885 bp	98.256/57/349 scaffold2651_7 (9811 bp): GL0027641|9295..9810|lacks 3'|516 bp
HT8A	HT8A	Chinese	100.000/100/703 C432755_1 (16623 bp): GL0066406|8290..9300|complete|1011 bp	100.000/100/741 C432755_1 (16623 bp): GL0066407|9320..10396|complete|1077 bp	100.000/100/657 C432755_1 (16623 bp): GL0066408|10393..11337|complete|945 bp	100.000/100/890 C432755_1 (16623 bp): GL0066409|11337..12620|complete|1284 bp	100.000/100/607 C432755_1 (16623 bp): GL0066410|12633..13508|complete|876 bp	100.000/100/785 C432755_1 (16623 bp): GL0066411|13520..14659|complete|1140 bp	100.000/91/607 C432755_1 (16623 bp): GL0066412|14765..15649|complete|885 bp	99.636/91/568 C432755_1 (16623 bp): GL0066413|15738..16565|complete|828 bp
MH0001	MH0001	Danish
MH0002	MH0002	Danish	99.702/100/701 scaffold2440_2 (17914 bp): GL0018791|211..1221|complete|1011 bp	100.000/100/741 scaffold2440_2 (17914 bp): GL0018792|1241..2317|complete|1077 bp	100.000/100/657 scaffold2440_2 (17914 bp): GL0018793|2314..3258|complete|945 bp	99.532/100/885 scaffold2440_2 (17914 bp): GL0018794|3258..4541|complete|1284 bp	100.000/100/607 scaffold2440_2 (17914 bp): GL0018795|4554..5429|complete|876 bp	100.000/100/785 scaffold2440_2 (17914 bp): GL0018796|5441..6580|complete|1140 bp	99.660/91/605 scaffold2440_2 (17914 bp): GL0018797|6686..7570|complete|885 bp	99.273/91/567 scaffold2440_2 (17914 bp): GL0018798|7659..8486|complete|828 bp
MH0003	MH0003	Danish	99.671/90/635 C1068595_1 (2844 bp): GL0031608|2..916|lacks 5'|915 bp	95.946/21/155 scaffold9925_2 (638 bp): GL0034223|complement(2..235)|lacks 3'|234 bp; 100.000/100/741 C1068595_1 (2844 bp): GL0031609|936..2012|complete|1077 bp	100.000/89/582 C1068595_1 (2844 bp): GL0031610|2009..2842|lacks 3'|834 bp	99.766/100/889 scaffold30377_1 (11227 bp): GL0058857|116..1399|complete|1284 bp	100.000/100/607 scaffold30377_1 (11227 bp): GL0058858|1412..2287|complete|876 bp	100.000/100/786 scaffold30377_1 (11227 bp): GL0058859|2290..3438|complete|1149 bp	100.000/99/666 scaffold30377_1 (11227 bp): GL0058860|3457..4428|complete|972 bp	100.000/100/628 scaffold30377_1 (11227 bp): GL0058861|4433..5344|complete|912 bp
MH0004	MH0004	Danish
MH0005	MH0005	Danish
MH0006	MH0006	Danish
MH0007	MH0007	Danish		99.721/100/739 scaffold12661_25 (3703 bp): GL0023020|73..1149|complete|1077 bp	100.000/100/657 scaffold12661_25 (3703 bp): GL0023021|1146..2090|complete|945 bp	99.532/100/885 scaffold12661_25 (3703 bp): GL0023022|2090..3373|complete|1284 bp	100.000/36/224 scaffold12661_25 (3703 bp): GL0023023|3386..3703|lacks 3'|318 bp; 100.000/61/369 scaffold12661_26 (812 bp): GL0036500|3..536|lacks 5'|534 bp	96.629/23/182 scaffold12661_26 (812 bp): GL0036501|539..811|lacks 3'|273 bp; 100.000/72/565 scaffold12661_27 (1616 bp): GL0009279|3..827|lacks 5'|825 bp	99.611/79/528 scaffold12661_27 (1616 bp): GL0009280|846..1616|lacks 3'|771 bp	99.541/72/449 scaffold12661_29 (1208 bp): GL0022318|2..658|lacks 5'|657 bp
MH0008	MH0008	Danish
MH0009	MH0009	Danish
MH0010	MH0010	Danish	97.917/100/688 scaffold41685_1 (19309 bp): GL0011772|complement(1859..2869)|complete|1011 bp	99.441/100/737 scaffold41685_1 (19309 bp): GL0011771|complement(763..1839)|complete|1077 bp	99.197/79/519 scaffold41685_1 (19309 bp): GL0011770|complement(17..766)|complete|750 bp	99.766/100/889 scaffold605_7 (23066 bp): GL0039205|complement(21561..22844)|complete|1284 bp	100.000/100/607 scaffold605_7 (23066 bp): GL0039204|complement(20673..21548)|complete|876 bp	100.000/100/785 scaffold605_7 (23066 bp): GL0039203|complement(19522..20661)|complete|1140 bp	100.000/91/607 scaffold605_7 (23066 bp): GL0039202|complement(18532..19416)|complete|885 bp	99.636/91/568 scaffold605_7 (23066 bp): GL0039201|complement(17616..18443)|complete|828 bp
MH0011	MH0011	Danish	97.917/100/688 scaffold74080_1 (6695 bp): GL0002321|4190..5200|complete|1011 bp	99.441/100/737 scaffold74080_1 (6695 bp): GL0002322|5220..6296|complete|1077 bp	99.254/43/280 scaffold74080_1 (6695 bp): GL0002323|6293..6694|lacks 3'|402 bp; 99.454/58/385 C1195037_1 (588 bp): GL0005121|complement(35..586)|lacks 5'|552 bp	99.567/54/484 scaffold61387_6 (696 bp): GL0015159|complement(3..695)|lacks both ends|693 bp; 100.000/44/387 scaffold61387_5 (3912 bp): GL0004337|complement(3351..3911)|lacks 5'|561 bp	100.000/100/607 scaffold61387_5 (3912 bp): GL0004336|complement(2463..3338)|complete|876 bp	100.000/100/785 scaffold61387_5 (3912 bp): GL0004335|complement(1312..2451)|complete|1140 bp	100.000/91/607 scaffold61387_5 (3912 bp): GL0004334|complement(322..1206)|complete|885 bp	100.000/25/161 scaffold61387_5 (3912 bp): GL0004333|complement(3..233)|lacks 3'|231 bp; 99.465/62/387 scaffold61387_4 (724 bp): GL0105792|complement(159..722)|lacks 5'|564 bp
MH0012	MH0012	Danish				99.476/45/394 scaffold5443_2 (576 bp): GL0177927|3..575|lacks both ends|573 bp	100.000/61/372 scaffold63305_1 (713 bp): GL0095169|3..539|lacks 5'|537 bp
MH0013	MH0013	Danish	99.702/100/701 scaffold44511_8 (4148 bp): GL0037585|1857..2867|complete|1011 bp	100.000/100/741 scaffold44511_8 (4148 bp): GL0037586|2887..3963|complete|1077 bp	100.000/82/540 scaffold45630_1 (5130 bp): GL0002492|35..805|complete|771 bp	99.766/100/889 scaffold45630_1 (5130 bp): GL0002493|805..2088|complete|1284 bp	99.656/100/605 scaffold45630_1 (5130 bp): GL0002494|2101..2976|complete|876 bp	98.417/100/776 scaffold45630_1 (5130 bp): GL0002495|2979..4127|complete|1149 bp	99.071/99/660 scaffold45630_1 (5130 bp): GL0002496|4146..5117|complete|972 bp	99.153/78/484 scaffold45630_3 (1661 bp): GL0015385|3..713|lacks 5'|711 bp
MH0014	MH0014	Danish	100.000/67/471 C1156206_1 (2222 bp): GL0107582|complement(1544..2221)|lacks 5'|678 bp; 95.041/36/241 C1120324_1 (932 bp): GL0052761|568..930|lacks 3'|363 bp	100.000/100/741 C1156206_1 (2222 bp): GL0107581|complement(448..1524)|complete|1077 bp	100.000/45/293 C1156206_1 (2222 bp): GL0107580|complement(26..451)|complete|426 bp; 100.000/55/365 scaffold55114_2 (3989 bp): GL0009433|complement(3433..3954)|complete|522 bp	100.000/98/870 scaffold55114_2 (3989 bp): GL0009432|complement(2149..3402)|complete|1254 bp	100.000/100/607 scaffold55114_2 (3989 bp): GL0009431|complement(1261..2136)|complete|876 bp	99.736/100/784 scaffold55114_2 (3989 bp): GL0009430|complement(110..1249)|complete|1140 bp	100.000/34/230 scaffold55114_1 (1217 bp): GL0030060|complement(884..1216)|lacks 5'|333 bp; 100.000/51/340 scaffold55114_1 (1217 bp): GL0030059|complement(386..880)|complete|495 bp	100.000/25/163 scaffold55031_1 (5502 bp): GL0030892|1..234|lacks 5'|234 bp; 98.990/33/206 scaffold55114_1 (1217 bp): GL0030058|complement(1..297)|lacks 3'|297 bp
MH0015	MH0015	Danish				100.000/73/645 scaffold8771_13 (1129 bp): GL0031363|1..936|lacks 5'|936 bp	100.000/21/132 scaffold8771_13 (1129 bp): GL0031364|949..1128|lacks 3'|180 bp				100.000/59/395 scaffold15864_23 (609 bp): GL0013431|complement(1..570)|lacks 3'|570 bp	100.000/77/477 scaffold15864_18 (677 bp): GL0041609|complement(2..676)|lacks both ends|675 bp	100.000/100/580 scaffold15864_17 (1341 bp): GL0007897|complement(440..1276)|complete|837 bp	100.000/54/304 scaffold15864_17 (1341 bp): GL0007896|complement(3..443)|lacks 3'|441 bp		100.000/20/129 scaffold15864_8 (675 bp): GL0014179|1..183|lacks 5'|183 bp
MH0016	MH0016	Danish	99.405/100/699 scaffold37990_2 (29785 bp): GL0000321|9651..10661|complete|1011 bp	99.441/100/737 scaffold37990_2 (29785 bp): GL0000322|10681..11757|complete|1077 bp	99.363/100/654 scaffold37990_2 (29785 bp): GL0000323|11754..12698|complete|945 bp	99.532/100/887 scaffold37990_2 (29785 bp): GL0000324|12698..13981|complete|1284 bp	99.656/100/605 scaffold37990_2 (29785 bp): GL0000325|13994..14869|complete|876 bp	98.417/100/773 scaffold37990_2 (29785 bp): GL0000326|14881..16020|complete|1140 bp	98.980/91/600 scaffold37990_2 (29785 bp): GL0000327|16126..17010|complete|885 bp	98.909/91/565 scaffold37990_2 (29785 bp): GL0000328|17099..17926|complete|828 bp
MH0017	MH0017	Danish													100.000/52/397 scaffold28882_6 (662 bp): GL0011679|2..580|lacks 5'|579 bp
MH0018	MH0018	Danish
MH0019	MH0019	Danish									100.000/100/673 scaffold3337_25 (6069 bp): GL0035167|complement(863..1828)|complete|966 bp	100.000/94/583 scaffold3337_25 (6069 bp): GL0035166|complement(3..833)|lacks 3'|831 bp	100.000/85/489 scaffold3337_23 (3262 bp): GL0020499|complement(2554..3261)|lacks 5'|708 bp	99.632/100/556 scaffold3337_23 (3262 bp): GL0020498|complement(1739..2557)|complete|819 bp	100.000/100/758 scaffold3337_23 (3262 bp): GL0020497|631..1734|complete|1104 bp	100.000/100/1051 scaffold3337_22 (6546 bp): GL0008895|4518..6044|complete|1527 bp
MH0020	MH0020	Danish	98.805/75/521 scaffold12969_1 (12488 bp): GL0052247|complement(11731..12486)|lacks 5'|756 bp	99.441/100/737 scaffold12969_1 (12488 bp): GL0052246|complement(10635..11711)|complete|1077 bp	99.363/100/654 scaffold12969_1 (12488 bp): GL0052245|complement(9694..10638)|complete|945 bp	99.766/100/889 scaffold12969_1 (12488 bp): GL0052244|complement(8411..9694)|complete|1284 bp	99.656/100/605 scaffold12969_1 (12488 bp): GL0052243|complement(7523..8398)|complete|876 bp	98.681/100/777 scaffold12969_1 (12488 bp): GL0052242|complement(6372..7511)|complete|1140 bp	98.980/91/600 scaffold12969_1 (12488 bp): GL0052241|complement(5382..6266)|complete|885 bp	98.909/91/565 scaffold12969_1 (12488 bp): GL0052240|complement(4466..5293)|complete|828 bp
MH0021	MH0021	Danish	100.000/42/298 scaffold45654_4 (1919 bp): GL0012910|complement(1492..1917)|lacks 5'|426 bp	100.000/100/741 scaffold45654_4 (1919 bp): GL0012909|complement(396..1472)|complete|1077 bp	100.000/42/278 scaffold45654_4 (1919 bp): GL0012908|complement(1..399)|lacks 3'|399 bp	100.000/23/213 scaffold45654_2 (547 bp): GL0057719|complement(2..301)|lacks 3'|300 bp	100.000/100/607 scaffold7841_2 (1770 bp): GL0037861|24..899|complete|876 bp	100.000/21/167 scaffold7841_3 (679 bp): GL0034425|1..243|lacks 5'|243 bp; 100.000/75/599 scaffold7841_2 (1770 bp): GL0037862|902..1768|lacks 3'|867 bp	100.000/43/287 scaffold7841_3 (679 bp): GL0034426|262..678|lacks 3'|417 bp
MH0022	MH0022	Danish
MH0023	MH0023	Danish
MH0024	MH0024	Danish	99.702/100/701 scaffold21121_2 (28863 bp): GL0006625|complement(23672..24682)|complete|1011 bp	100.000/100/741 scaffold21121_2 (28863 bp): GL0006624|complement(22576..23652)|complete|1077 bp	100.000/100/657 scaffold21121_2 (28863 bp): GL0006623|complement(21635..22579)|complete|945 bp	99.532/100/885 scaffold21121_2 (28863 bp): GL0006622|complement(20352..21635)|complete|1284 bp	100.000/100/607 scaffold21121_2 (28863 bp): GL0006621|complement(19464..20339)|complete|876 bp	100.000/100/785 scaffold21121_2 (28863 bp): GL0006620|complement(18313..19452)|complete|1140 bp	99.660/91/605 scaffold21121_2 (28863 bp): GL0006619|complement(17323..18207)|complete|885 bp	99.273/91/567 scaffold21121_2 (28863 bp): GL0006618|complement(16407..17234)|complete|828 bp
MH0025	MH0025	Danish	100.000/100/703 scaffold56234_1 (13317 bp): GL0056316|141..1151|complete|1011 bp	99.721/100/739 scaffold56234_1 (13317 bp): GL0056317|1171..2247|complete|1077 bp	100.000/100/657 scaffold56234_1 (13317 bp): GL0056318|2244..3188|complete|945 bp	99.532/100/885 scaffold56234_1 (13317 bp): GL0056319|3188..4471|complete|1284 bp	100.000/100/607 scaffold56234_1 (13317 bp): GL0056320|4484..5359|complete|876 bp	99.208/100/776 scaffold56234_1 (13317 bp): GL0056321|5371..6507|complete|1137 bp	99.660/91/605 scaffold56234_1 (13317 bp): GL0056322|6613..7497|complete|885 bp	99.273/91/567 scaffold56234_1 (13317 bp): GL0056323|7586..8413|complete|828 bp
MH0026	MH0026	Danish
MH0027	MH0027	Danish	100.000/70/494 scaffold52305_2 (9288 bp): GL0004476|complement(8577..9287)|lacks 5'|711 bp	100.000/100/741 scaffold52305_2 (9288 bp): GL0004475|complement(7481..8557)|complete|1077 bp	100.000/100/657 scaffold52305_2 (9288 bp): GL0004474|complement(6540..7484)|complete|945 bp	99.532/100/885 scaffold52305_2 (9288 bp): GL0004473|complement(5257..6540)|complete|1284 bp	99.656/100/605 scaffold52305_2 (9288 bp): GL0004472|complement(4369..5244)|complete|876 bp	99.231/69/532 scaffold52305_2 (9288 bp): GL0004470|complement(3220..4002)|complete|783 bp; 95.062/21/167 scaffold52305_2 (9288 bp): GL0004471|complement(4109..4366)|complete|258 bp	99.074/100/663 scaffold52305_2 (9288 bp): GL0004469|complement(2230..3204)|complete|975 bp	98.909/91/565 scaffold52305_2 (9288 bp): GL0004468|complement(1314..2141)|complete|828 bp
MH0028	MH0028	Danish									100.000/100/673 scaffold17637_3 (11564 bp): GL0054462|complement(863..1828)|complete|966 bp	100.000/94/583 scaffold17637_3 (11564 bp): GL0054461|complement(3..833)|lacks 3'|831 bp	100.000/100/580 scaffold17637_2 (13559 bp): GL0027281|complement(12652..13488)|complete|837 bp	99.632/100/556 scaffold17637_2 (13559 bp): GL0027280|complement(11837..12655)|complete|819 bp	100.000/100/758 scaffold17637_2 (13559 bp): GL0027279|10729..11832|complete|1104 bp	100.000/100/1051 scaffold17637_2 (13559 bp): GL0027277|8063..9589|complete|1527 bp
MH0030	MH0030	Danish
MH0031	MH0031	Danish
MH0032	MH0032	Danish
MH0033	MH0033	Danish	100.000/100/703 scaffold7315_3 (14592 bp): GL0021643|complement(12769..13779)|complete|1011 bp	100.000/100/741 scaffold7315_3 (14592 bp): GL0021642|complement(11673..12749)|complete|1077 bp	100.000/100/657 scaffold7315_3 (14592 bp): GL0021641|complement(10732..11676)|complete|945 bp	100.000/100/890 scaffold7315_3 (14592 bp): GL0021640|complement(9449..10732)|complete|1284 bp	100.000/100/607 scaffold7315_3 (14592 bp): GL0021639|complement(8561..9436)|complete|876 bp	100.000/100/785 scaffold7315_3 (14592 bp): GL0021638|complement(7410..8549)|complete|1140 bp	100.000/91/607 scaffold7315_3 (14592 bp): GL0021637|complement(6420..7304)|complete|885 bp	100.000/91/572 scaffold7315_3 (14592 bp): GL0021636|complement(5504..6331)|complete|828 bp
MH0034	MH0034	Danish
MH0035	MH0035	Danish									100.000/88/589 scaffold13845_2 (2426 bp): GL0018991|1583..2425|lacks 3'|843 bp	100.000/98/608 scaffold13845_3 (1002 bp): GL0012146|134..1000|lacks 3'|867 bp	100.000/100/580 scaffold13845_4 (9645 bp): GL0060313|36..872|complete|837 bp	100.000/100/559 scaffold13845_4 (9645 bp): GL0060314|869..1687|complete|819 bp	100.000/100/758 scaffold13845_4 (9645 bp): GL0060315|complement(1692..2795)|complete|1104 bp	100.000/100/1051 scaffold13845_4 (9645 bp): GL0060317|complement(3935..5461)|complete|1527 bp
MH0036	MH0036	Danish
MH0037	MH0037	Danish	99.107/100/697 scaffold33247_7 (41256 bp): GL0038058|complement(22652..23662)|complete|1011 bp	100.000/100/741 scaffold33247_7 (41256 bp): GL0038057|complement(21556..22632)|complete|1077 bp	99.363/100/654 scaffold33247_7 (41256 bp): GL0038056|complement(20615..21559)|complete|945 bp	98.595/100/879 scaffold33247_7 (41256 bp): GL0038055|complement(19332..20615)|complete|1284 bp
MH0038	MH0038	Danish	100.000/71/497 scaffold7173_11 (715 bp): GL0017617|3..713|lacks both ends|711 bp	100.000/55/416 scaffold7173_12 (709 bp): GL0035172|122..709|lacks 3'|588 bp	100.000/100/657 scaffold7173_14 (2349 bp): GL0036191|162..1106|complete|945 bp	100.000/41/370 scaffold7173_14 (2349 bp): GL0036192|1106..1651|complete|546 bp; 99.177/57/500 scaffold7173_14 (2349 bp): GL0036193|1617..2348|lacks 3'|732 bp	100.000/100/607 scaffold7173_15 (3088 bp): GL0053075|21..896|complete|876 bp	100.000/100/786 scaffold7173_15 (3088 bp): GL0053076|899..2047|complete|1149 bp	100.000/99/666 scaffold7173_15 (3088 bp): GL0053077|2066..3037|complete|972 bp	99.640/92/573 scaffold7173_16 (1372 bp): GL0008256|2..838|lacks 5'|837 bp
MH0039	MH0039	Danish	100.000/86/608 scaffold66838_1 (7603 bp): GL0000835|complement(6731..7603)|lacks 5'|873 bp	100.000/100/741 scaffold66838_1 (7603 bp): GL0000834|complement(5635..6711)|complete|1077 bp	100.000/100/657 scaffold66838_1 (7603 bp): GL0000833|complement(4694..5638)|complete|945 bp	100.000/100/890 scaffold66838_1 (7603 bp): GL0000832|complement(3411..4694)|complete|1284 bp	100.000/100/607 scaffold66838_1 (7603 bp): GL0000831|complement(2523..3398)|complete|876 bp	100.000/100/786 scaffold66838_1 (7603 bp): GL0000830|complement(1372..2520)|complete|1149 bp	100.000/100/669 scaffold66838_1 (7603 bp): GL0000829|complement(382..1356)|complete|975 bp	100.000/62/390 C1074276_1 (2665 bp): GL0060184|complement(2102..2665)|lacks 5'|564 bp; 100.000/32/203 scaffold66838_1 (7603 bp): GL0000828|complement(3..293)|lacks 3'|291 bp
MH0040	MH0040	Danish	97.917/100/688 scaffold749_1 (19652 bp): GL0072716|6614..7624|complete|1011 bp	99.441/100/737 scaffold749_1 (19652 bp): GL0072717|7644..8720|complete|1077 bp	99.045/100/653 scaffold749_1 (19652 bp): GL0072718|8717..9661|complete|945 bp	99.766/100/889 scaffold749_1 (19652 bp): GL0072719|9661..10944|complete|1284 bp	99.656/100/605 scaffold749_1 (19652 bp): GL0072720|10957..11832|complete|876 bp	98.681/100/777 scaffold749_1 (19652 bp): GL0072721|11844..12983|complete|1140 bp	98.980/91/600 scaffold749_1 (19652 bp): GL0072722|13089..13973|complete|885 bp	98.909/91/565 scaffold749_1 (19652 bp): GL0072723|14062..14889|complete|828 bp
MH0041	MH0041	Danish	99.702/100/701 scaffold76_4 (16214 bp): GL0024042|341..1351|complete|1011 bp	99.721/100/739 scaffold76_4 (16214 bp): GL0024043|1371..2447|complete|1077 bp	99.682/100/654 scaffold76_4 (16214 bp): GL0024044|2444..3388|complete|945 bp	99.532/100/885 scaffold76_4 (16214 bp): GL0024045|3388..4671|complete|1284 bp	100.000/100/607 scaffold76_4 (16214 bp): GL0024046|4684..5559|complete|876 bp	99.208/100/776 scaffold76_4 (16214 bp): GL0024047|5571..6707|complete|1137 bp	99.660/91/605 scaffold76_4 (16214 bp): GL0024048|6813..7697|complete|885 bp	99.273/91/567 scaffold76_4 (16214 bp): GL0024049|7786..8613|complete|828 bp
MH0042	MH0042	Danish	99.394/98/686 scaffold19549_6 (2148 bp): GL0043759|2..994|lacks 5'|993 bp	99.441/100/737 scaffold19549_6 (2148 bp): GL0043760|1014..2090|complete|1077 bp	99.306/92/602 scaffold19549_7 (1930 bp): GL0009287|2..868|lacks 5'|867 bp	99.718/83/741 scaffold19549_7 (1930 bp): GL0009288|868..1929|lacks 3'|1062 bp	99.656/100/605 scaffold19549_8 (4757 bp): GL0012877|204..1079|complete|876 bp	98.417/100/776 scaffold19549_8 (4757 bp): GL0012878|1082..2230|complete|1149 bp	99.071/99/660 scaffold19549_8 (4757 bp): GL0012879|2249..3220|complete|972 bp	98.545/91/562 scaffold19549_8 (4757 bp): GL0012880|3309..4136|complete|828 bp
MH0043	MH0043	Danish	99.107/100/697 scaffold3375_1 (14532 bp): GL0036667|complement(9337..10347)|complete|1011 bp	99.441/100/737 scaffold3375_1 (14532 bp): GL0036666|complement(8241..9317)|complete|1077 bp	99.363/100/654 scaffold3375_1 (14532 bp): GL0036665|complement(7300..8244)|complete|945 bp	99.766/100/889 scaffold3375_1 (14532 bp): GL0036664|complement(6017..7300)|complete|1284 bp	99.656/100/605 scaffold3375_1 (14532 bp): GL0036663|complement(5129..6004)|complete|876 bp	98.417/100/775 scaffold3375_1 (14532 bp): GL0036662|complement(3978..5117)|complete|1140 bp	98.980/91/600 scaffold3375_1 (14532 bp): GL0036661|complement(2988..3872)|complete|885 bp	98.909/91/565 scaffold3375_1 (14532 bp): GL0036660|complement(2072..2899)|complete|828 bp
MH0044	MH0044	Danish	97.917/100/688 scaffold139_5 (28092 bp): GL0076024|9653..10663|complete|1011 bp	99.441/100/737 scaffold139_5 (28092 bp): GL0076025|10683..11759|complete|1077 bp	99.363/100/654 scaffold139_5 (28092 bp): GL0076026|11756..12700|complete|945 bp	99.766/100/889 scaffold139_5 (28092 bp): GL0076027|12700..13983|complete|1284 bp	99.656/100/605 scaffold139_5 (28092 bp): GL0076028|13996..14871|complete|876 bp	98.681/100/777 scaffold139_5 (28092 bp): GL0076029|14883..16022|complete|1140 bp	98.980/91/600 scaffold139_5 (28092 bp): GL0076030|16128..17012|complete|885 bp	98.909/91/565 scaffold139_5 (28092 bp): GL0076031|17101..17928|complete|828 bp
MH0045	MH0045	Danish	99.702/100/701 scaffold34809_4 (12638 bp): GL0024340|9654..10664|complete|1011 bp	99.721/100/739 scaffold34809_4 (12638 bp): GL0024341|10684..11760|complete|1077 bp	100.000/90/595 scaffold34809_4 (12638 bp): GL0024342|11757..12614|complete|858 bp	99.532/100/885 C919462_1 (7120 bp): GL0044559|128..1411|complete|1284 bp	100.000/100/607 C919462_1 (7120 bp): GL0044560|1424..2299|complete|876 bp	99.208/100/778 C919462_1 (7120 bp): GL0044561|2302..3447|complete|1146 bp	99.690/99/665 C919462_1 (7120 bp): GL0044562|3466..4437|complete|972 bp	99.340/100/623 C919462_1 (7120 bp): GL0044563|4442..5353|complete|912 bp
MH0046	MH0046	Danish
MH0047	MH0047	Danish
MH0048	MH0048	Danish	100.000/56/395 scaffold48400_1 (567 bp): GL0027796|complement(2..565)|lacks both ends|564 bp	99.533/60/442 scaffold29009_3 (645 bp): GL0002197|complement(3..644)|lacks both ends|642 bp	100.000/58/388 scaffold29009_1 (550 bp): GL0028599|complement(1..549)|lacks both ends|549 bp	99.063/100/879 scaffold40134_1 (1695 bp): GL0038103|134..1417|complete|1284 bp	100.000/42/253 scaffold40134_3 (984 bp): GL0019630|3..368|lacks 5'|366 bp; 100.000/30/187 scaffold40134_1 (1695 bp): GL0038104|1430..1693|lacks 3'|264 bp	98.507/53/418 scaffold40134_3 (984 bp): GL0019631|371..982|lacks 3'|612 bp; 99.444/47/367 scaffold40134_4 (715 bp): GL0009177|1..543|lacks 5'|543 bp	99.624/82/547 scaffold40134_5 (1738 bp): GL0045713|3..803|lacks 5'|801 bp	99.670/100/625 scaffold40134_5 (1738 bp): GL0045714|808..1719|complete|912 bp	100.000/72/484 scaffold36950_2 (697 bp): GL0007437|2..697|lacks both ends|696 bp	99.650/97/600 scaffold36950_3 (1092 bp): GL0021053|233..1090|lacks 3'|858 bp		99.563/84/469 scaffold36950_6 (2889 bp): GL0032784|2..691|lacks 5'|690 bp	100.000/100/758 scaffold36950_6 (2889 bp): GL0032785|complement(696..1799)|complete|1104 bp	100.000/65/674 scaffold18612_4 (1016 bp): GL0011907|1..990|lacks 5'|990 bp
MH0049	MH0049	Danish	97.917/100/688 scaffold29536_3 (19508 bp): GL0025576|complement(14316..15326)|complete|1011 bp	99.162/100/736 scaffold29536_3 (19508 bp): GL0025575|complement(13220..14296)|complete|1077 bp	99.363/100/654 scaffold29536_3 (19508 bp): GL0025574|complement(12279..13223)|complete|945 bp	99.766/100/889 scaffold29536_3 (19508 bp): GL0025573|complement(10996..12279)|complete|1284 bp	99.656/100/605 scaffold29536_3 (19508 bp): GL0025572|complement(10108..10983)|complete|876 bp	98.681/100/777 scaffold29536_3 (19508 bp): GL0025571|complement(8957..10096)|complete|1140 bp	98.980/91/600 scaffold29536_3 (19508 bp): GL0025570|complement(7967..8851)|complete|885 bp	98.909/91/565 scaffold29536_3 (19508 bp): GL0025569|complement(7051..7878)|complete|828 bp
MH0050	MH0050	Danish		99.417/96/706 scaffold25373_11 (1403 bp): GL0027921|complement(370..1401)|lacks 5'|1032 bp	100.000/39/260 scaffold25373_11 (1403 bp): GL0027920|complement(2..373)|lacks 3'|372 bp	99.745/92/818 scaffold25373_9 (1344 bp): GL0051117|complement(1..1176)|lacks 3'|1176 bp	99.644/97/586 scaffold25373_7 (1016 bp): GL0006758|complement(171..1016)|lacks 5'|846 bp	99.375/84/656 scaffold25373_6 (1173 bp): GL0025156|complement(210..1172)|lacks 5'|963 bp	99.598/77/514 scaffold25373_5 (946 bp): GL0002532|complement(196..945)|lacks 5'|750 bp; 100.000/20/133 scaffold25373_6 (1173 bp): GL0025155|complement(3..194)|lacks 3'|192 bp	98.413/21/134 scaffold25373_5 (946 bp): GL0002531|complement(3..191)|lacks 3'|189 bp; 99.034/68/427 scaffold25373_4 (774 bp): GL0038459|complement(149..772)|lacks 5'|624 bp
MH0051	MH0051	Danish	100.000/75/527 scaffold53953_2 (1345 bp): GL0007804|complement(590..1345)|lacks 5'|756 bp; 100.000/23/166 scaffold53953_3 (561 bp): GL0025956|complement(1..234)|lacks 3'|234 bp	100.000/45/329 scaffold53953_1 (13187 bp): GL0010778|complement(12698..13186)|lacks 5'|489 bp; 100.000/53/404 scaffold53953_2 (1345 bp): GL0007803|complement(1..570)|lacks 3'|570 bp	100.000/100/657 scaffold53953_1 (13187 bp): GL0010777|complement(11757..12701)|complete|945 bp	100.000/100/890 scaffold53953_1 (13187 bp): GL0010776|complement(10474..11757)|complete|1284 bp	100.000/100/607 scaffold53953_1 (13187 bp): GL0010775|complement(9586..10461)|complete|876 bp	99.736/100/784 scaffold53953_1 (13187 bp): GL0010774|complement(8435..9574)|complete|1140 bp	99.660/91/606 scaffold53953_1 (13187 bp): GL0010773|complement(7445..8329)|complete|885 bp	99.636/91/568 scaffold53953_1 (13187 bp): GL0010772|complement(6529..7356)|complete|828 bp
MH0052	MH0052	Danish			100.000/39/259 scaffold15182_4 (1388 bp): GL0069591|complement(1018..1386)|lacks 5'|369 bp	99.410/79/709 scaffold15182_4 (1388 bp): GL0069590|complement(2..1018)|lacks 3'|1017 bp	100.000/64/393 scaffold15182_3 (817 bp): GL0056186|complement(2..562)|lacks 3'|561 bp	100.000/30/233 scaffold3559_2 (638 bp): GL0060916|3..350|lacks 5'|348 bp	100.000/60/404 scaffold3559_3 (581 bp): GL0053229|1..579|lacks both ends|579 bp; 98.889/28/181 scaffold3559_2 (638 bp): GL0060917|369..638|lacks 3'|270 bp
MH0053	MH0053	Danish
MH0054	MH0054	Danish
MH0055	MH0055	Danish
MH0056	MH0056	Danish		99.471/53/386 scaffold34659_10 (571 bp): GL0022206|complement(3..569)|lacks both ends|567 bp	99.095/70/461 scaffold34659_7 (702 bp): GL0036475|complement(35..700)|lacks 5'|666 bp	99.180/57/507 scaffold34659_6 (736 bp): GL0000907|complement(3..734)|lacks both ends|732 bp; 100.000/28/246 scaffold34659_5 (764 bp): GL0044049|complement(399..764)|complete|366 bp	100.000/44/269 scaffold34659_5 (764 bp): GL0044048|complement(3..386)|lacks 3'|384 bp	99.684/83/650 scaffold34659_2 (1095 bp): GL0011451|complement(144..1094)|lacks 5'|951 bp		99.222/85/528 scaffold17519_4 (775 bp): GL0042474|3..773|lacks both ends|771 bp
MH0057	MH0057	Danish									99.377/100/668 scaffold11950_6 (31884 bp): GL0001442|complement(21221..22186)|complete|966 bp	98.299/100/610 scaffold11950_6 (31884 bp): GL0001441|complement(20307..21191)|complete|885 bp	100.000/100/580 scaffold11950_6 (31884 bp): GL0001440|complement(19411..20247)|complete|837 bp	100.000/100/559 scaffold11950_6 (31884 bp): GL0001439|complement(18596..19414)|complete|819 bp	99.183/100/751 scaffold11950_6 (31884 bp): GL0001438|17488..18591|complete|1104 bp	99.016/100/1042 scaffold11950_6 (31884 bp): GL0001436|14830..16356|complete|1527 bp
MH0058	MH0058	Danish
MH0059	MH0059	Danish	99.308/86/602 scaffold67607_2 (5956 bp): GL0094594|2..871|lacks 5'|870 bp	99.721/100/739 scaffold67607_2 (5956 bp): GL0094595|891..1967|complete|1077 bp	100.000/100/657 scaffold67607_2 (5956 bp): GL0094596|1964..2908|complete|945 bp	99.766/100/889 scaffold67607_2 (5956 bp): GL0094597|2908..4191|complete|1284 bp	99.656/100/605 scaffold67607_2 (5956 bp): GL0094598|4204..5079|complete|876 bp	98.611/76/594 scaffold67607_2 (5956 bp): GL0094599|5091..5954|lacks 3'|864 bp; 98.980/26/197 C1350512_1 (2820 bp): GL0086518|complement(2523..2819)|lacks 5'|297 bp	99.074/100/663 C1350512_1 (2820 bp): GL0086517|complement(1533..2507)|complete|975 bp	99.273/91/567 C1350512_1 (2820 bp): GL0086516|complement(617..1444)|complete|828 bp
MH0060	MH0060	Danish	99.702/100/701 scaffold42990_1 (9152 bp): GL0071282|complement(7786..8796)|complete|1011 bp	100.000/100/741 scaffold42990_1 (9152 bp): GL0071281|complement(6690..7766)|complete|1077 bp	100.000/100/657 scaffold42990_1 (9152 bp): GL0071280|complement(5749..6693)|complete|945 bp	99.766/100/889 scaffold42990_1 (9152 bp): GL0071279|complement(4466..5749)|complete|1284 bp	99.656/100/605 scaffold42990_1 (9152 bp): GL0071278|complement(3578..4453)|complete|876 bp	98.945/100/778 scaffold42990_1 (9152 bp): GL0071277|complement(2427..3566)|complete|1140 bp	99.320/91/604 scaffold42990_1 (9152 bp): GL0071276|complement(1437..2321)|complete|885 bp	98.909/91/565 scaffold42990_1 (9152 bp): GL0071275|complement(521..1348)|complete|828 bp
MH0061	MH0061	Danish
MH0062	MH0062	Danish
MH0063	MH0063	Danish
MH0064	MH0064	Danish	100.000/74/523 scaffold6145_1 (2356 bp): GL0011869|2..751|lacks 5'|750 bp	100.000/100/741 scaffold6145_1 (2356 bp): GL0011870|771..1847|complete|1077 bp	100.000/54/357 scaffold6145_1 (2356 bp): GL0011871|1844..2356|lacks 3'|513 bp; 100.000/39/261 scaffold6145_2 (1525 bp): GL0040696|3..374|lacks 5'|372 bp	99.479/90/800 scaffold6145_2 (1525 bp): GL0040697|374..1525|lacks 3'|1152 bp	100.000/83/504 scaffold6145_4 (1333 bp): GL0034519|3..731|lacks 5'|729 bp	100.000/46/353 scaffold6145_5 (1870 bp): GL0006362|1..525|lacks 5'|525 bp; 100.000/52/414 scaffold6145_4 (1333 bp): GL0034520|743..1333|lacks 3'|591 bp	99.690/99/665 scaffold6145_5 (1870 bp): GL0006363|544..1515|complete|972 bp	99.145/39/242 scaffold6145_5 (1870 bp): GL0006364|1520..1870|lacks 3'|351 bp
MH0065	MH0065	Danish
MH0066	MH0066	Danish		100.000/52/381 scaffold34727_3 (654 bp): GL0066621|2..565|lacks 5'|564 bp			100.000/55/335 scaffold32694_2 (916 bp): GL0058105|complement(433..915)|lacks 5'|483 bp	100.000/37/300 scaffold32694_2 (916 bp): GL0058104|complement(2..430)|lacks 3'|429 bp
MH0067	MH0067	Danish	99.405/100/699 scaffold38837_1 (25065 bp): GL0006454|complement(19857..20867)|complete|1011 bp	99.441/100/737 scaffold38837_1 (25065 bp): GL0006453|complement(18761..19837)|complete|1077 bp	99.363/100/654 scaffold38837_1 (25065 bp): GL0006452|complement(17820..18764)|complete|945 bp	99.532/100/887 scaffold38837_1 (25065 bp): GL0006451|complement(16537..17820)|complete|1284 bp	99.656/100/605 scaffold38837_1 (25065 bp): GL0006450|complement(15649..16524)|complete|876 bp	98.681/100/775 scaffold38837_1 (25065 bp): GL0006449|complement(14498..15637)|complete|1140 bp	99.320/91/604 scaffold38837_1 (25065 bp): GL0006448|complement(13508..14392)|complete|885 bp	99.273/91/567 scaffold38837_1 (25065 bp): GL0006447|complement(12592..13419)|complete|828 bp
MH0068	MH0068	Danish	98.940/84/588 scaffold5265_6 (5627 bp): GL0001652|complement(4775..5626)|lacks 5'|852 bp	99.441/100/737 scaffold5265_6 (5627 bp): GL0001651|complement(3679..4755)|complete|1077 bp	99.363/100/654 scaffold5265_6 (5627 bp): GL0001650|complement(2738..3682)|complete|945 bp	99.766/100/889 scaffold5265_6 (5627 bp): GL0001649|complement(1455..2738)|complete|1284 bp	100.000/100/607 scaffold5265_6 (5627 bp): GL0001648|complement(567..1442)|complete|876 bp	100.000/40/308 scaffold5265_5 (1515 bp): GL0051458|complement(1060..1515)|lacks 5'|456 bp; 100.000/49/393 scaffold5265_6 (5627 bp): GL0001647|complement(1..564)|lacks 3'|564 bp	100.000/100/669 scaffold5265_5 (1515 bp): GL0051457|complement(70..1044)|complete|975 bp	99.631/89/560 scaffold5265_4 (953 bp): GL0036087|complement(137..952)|lacks 5'|816 bp
MH0069	MH0069	Danish	99.702/100/701 scaffold51884_2 (12768 bp): GL0072347|7254..8264|complete|1011 bp	99.721/100/739 scaffold51884_2 (12768 bp): GL0072348|8284..9360|complete|1077 bp	100.000/100/657 scaffold51884_2 (12768 bp): GL0072349|9357..10301|complete|945 bp	99.532/100/885 scaffold51884_2 (12768 bp): GL0072350|10301..11584|complete|1284 bp	100.000/100/607 scaffold51884_2 (12768 bp): GL0072351|11597..12472|complete|876 bp	95.833/25/191 scaffold51884_2 (12768 bp): GL0072352|12484..12768|lacks 3'|285 bp; 100.000/69/535 scaffold51884_3 (3502 bp): GL0012506|133..915|complete|783 bp	99.690/99/665 scaffold51884_3 (3502 bp): GL0012507|934..1905|complete|972 bp	99.340/100/623 scaffold51884_3 (3502 bp): GL0012508|1910..2821|complete|912 bp
MH0070	MH0070	Danish									100.000/81/546 scaffold24999_9 (2880 bp): GL0019707|complement(1..780)|lacks 3'|780 bp		100.000/100/580 scaffold24999_5 (1506 bp): GL0024745|complement(616..1452)|complete|837 bp	100.000/76/423 scaffold24999_5 (1506 bp): GL0024744|complement(2..619)|lacks 3'|618 bp	100.000/100/758 scaffold24999_4 (3319 bp): GL0022115|2035..3138|complete|1104 bp	100.000/39/411 scaffold24999_3 (1295 bp): GL0008346|696..1295|lacks 3'|600 bp; 100.000/58/622 scaffold24999_4 (3319 bp): GL0022113|2..895|lacks 5'|894 bp
MH0071	MH0071	Danish	97.917/100/688 scaffold26225_2 (27647 bp): GL0041705|9646..10656|complete|1011 bp	99.441/100/737 scaffold26225_2 (27647 bp): GL0041706|10676..11752|complete|1077 bp	99.363/100/654 scaffold26225_2 (27647 bp): GL0041707|11749..12693|complete|945 bp	99.766/100/889 scaffold26225_2 (27647 bp): GL0041708|12693..13976|complete|1284 bp	100.000/100/607 scaffold26225_2 (27647 bp): GL0041709|13989..14864|complete|876 bp	100.000/100/785 scaffold26225_2 (27647 bp): GL0041710|14876..16015|complete|1140 bp	100.000/91/607 scaffold26225_2 (27647 bp): GL0041711|16121..17005|complete|885 bp	99.636/91/568 scaffold26225_2 (27647 bp): GL0041712|17094..17921|complete|828 bp
MH0072	MH0072	Danish	99.702/100/701 C562845_1 (12479 bp): GL0020764|47..1057|complete|1011 bp	100.000/100/741 C562845_1 (12479 bp): GL0020765|1077..2153|complete|1077 bp	100.000/100/657 C562845_1 (12479 bp): GL0020766|2150..3094|complete|945 bp	100.000/100/890 C562845_1 (12479 bp): GL0020767|3094..4377|complete|1284 bp	100.000/100/607 C562845_1 (12479 bp): GL0020768|4390..5265|complete|876 bp	99.736/100/784 C562845_1 (12479 bp): GL0020769|5268..6416|complete|1149 bp	100.000/99/666 C562845_1 (12479 bp): GL0020770|6435..7406|complete|972 bp	99.670/100/625 C562845_1 (12479 bp): GL0020771|7411..8322|complete|912 bp		100.000/66/413 scaffold11487_8 (587 bp): GL0005005|complement(3..587)|lacks both ends|585 bp	100.000/41/238 scaffold11487_6 (1055 bp): GL0016770|complement(709..1053)|lacks 5'|345 bp; 100.000/57/331 scaffold11487_7 (542 bp): GL0015613|complement(2..475)|lacks 3'|474 bp	99.578/87/485 scaffold11487_6 (1055 bp): GL0016769|complement(2..712)|lacks 3'|711 bp	100.000/81/614 scaffold11487_4 (1717 bp): GL0013933|826..1716|lacks 3'|891 bp	100.000/39/411 scaffold11487_2 (705 bp): GL0022381|105..704|lacks 3'|600 bp; 100.000/54/573 scaffold11487_3 (1109 bp): GL0002518|1..822|lacks 5'|822 bp
MH0073	MH0073	Danish	100.000/100/703 scaffold4440_1 (30135 bp): GL0047812|complement(19450..20460)|complete|1011 bp	100.000/100/741 scaffold4440_1 (30135 bp): GL0047811|complement(18354..19430)|complete|1077 bp	100.000/100/657 scaffold4440_1 (30135 bp): GL0047810|complement(17413..18357)|complete|945 bp	100.000/100/890 scaffold4440_1 (30135 bp): GL0047809|complement(16130..17413)|complete|1284 bp	100.000/100/607 scaffold4440_1 (30135 bp): GL0047808|complement(15242..16117)|complete|876 bp	100.000/100/785 scaffold4440_1 (30135 bp): GL0047807|complement(14091..15230)|complete|1140 bp	100.000/91/607 scaffold4440_1 (30135 bp): GL0047806|complement(13101..13985)|complete|885 bp	100.000/91/572 scaffold4440_1 (30135 bp): GL0047805|complement(12185..13012)|complete|828 bp
MH0074	MH0074	Danish									100.000/100/673 scaffold3364_4 (3204 bp): GL0014474|complement(843..1808)|complete|966 bp	100.000/92/570 scaffold3364_4 (3204 bp): GL0014473|complement(1..813)|lacks 3'|813 bp	100.000/100/580 scaffold3364_3 (11461 bp): GL0054604|complement(10556..11392)|complete|837 bp	100.000/100/559 scaffold3364_3 (11461 bp): GL0054603|complement(9741..10559)|complete|819 bp	100.000/100/758 scaffold3364_3 (11461 bp): GL0054602|8633..9736|complete|1104 bp	99.803/100/1049 scaffold3364_3 (11461 bp): GL0054600|5967..7493|complete|1527 bp
MH0075	MH0075	Danish	99.107/100/697 scaffold20280_3 (10659 bp): GL0011969|complement(9194..10204)|complete|1011 bp	100.000/100/741 scaffold20280_3 (10659 bp): GL0011968|complement(8098..9174)|complete|1077 bp	99.682/100/656 scaffold20280_3 (10659 bp): GL0011967|complement(7157..8101)|complete|945 bp	98.595/100/879 scaffold20280_3 (10659 bp): GL0011966|complement(5874..7157)|complete|1284 bp
MH0076	MH0076	Danish	100.000/51/357 scaffold40931_7 (687 bp): GL0056992|complement(175..687)|lacks 5'|513 bp	100.000/69/515 scaffold40931_6 (745 bp): GL0063272|complement(2..745)|lacks both ends|744 bp		100.000/100/890 scaffold40931_3 (3107 bp): GL0047381|complement(1552..2835)|complete|1284 bp	99.656/100/605 scaffold40931_3 (3107 bp): GL0047380|complement(664..1539)|complete|876 bp	100.000/34/258 scaffold40931_2 (1664 bp): GL0013809|complement(1281..1664)|lacks 5'|384 bp; 99.539/57/457 scaffold40931_3 (3107 bp): GL0047379|complement(2..652)|lacks 3'|651 bp	99.383/100/665 scaffold40931_2 (1664 bp): GL0013808|complement(291..1265)|complete|975 bp	98.507/22/140 scaffold40931_2 (1664 bp): GL0013807|complement(2..202)|lacks 3'|201 bp; 99.333/50/311 scaffold40931_1 (954 bp): GL0033646|complement(501..953)|lacks 5'|453 bp
MH0077	MH0077	Danish
MH0078	MH0078	Danish
MH0079	MH0079	Danish
MH0080	MH0080	Danish		99.375/45/323 scaffold31202_2 (721 bp): GL0024684|1..483|lacks 5'|483 bp	100.000/25/168 scaffold31202_2 (721 bp): GL0024685|480..719|lacks 3'|240 bp; 100.000/62/409 scaffold31202_3 (749 bp): GL0072949|24..608|complete|585 bp	99.408/79/704 scaffold31202_4 (1017 bp): GL0041576|2..1015|lacks both ends|1014 bp	100.000/79/481 scaffold31202_6 (2146 bp): GL0020711|1..696|lacks 5'|696 bp	99.208/100/778 scaffold31202_6 (2146 bp): GL0020712|699..1844|complete|1146 bp	100.000/42/283 scaffold31202_8 (644 bp): GL0045890|3..413|lacks 5'|411 bp; 98.936/29/189 scaffold31202_6 (2146 bp): GL0020713|1863..2144|lacks 3'|282 bp	98.667/25/159 scaffold31202_8 (644 bp): GL0045891|418..642|lacks 3'|225 bp; 100.000/31/199 scaffold37139_4 (862 bp): GL0015856|complement(576..860)|lacks 5'|285 bp
MH0081	MH0081	Danish	97.917/100/688 scaffold49477_1 (20685 bp): GL0004857|complement(15491..16501)|complete|1011 bp	99.441/100/737 scaffold49477_1 (20685 bp): GL0004856|complement(14395..15471)|complete|1077 bp	99.363/100/654 scaffold49477_1 (20685 bp): GL0004855|complement(13454..14398)|complete|945 bp	99.766/100/889 scaffold49477_1 (20685 bp): GL0004854|complement(12171..13454)|complete|1284 bp	100.000/100/607 scaffold49477_1 (20685 bp): GL0004853|complement(11283..12158)|complete|876 bp	100.000/100/785 scaffold49477_1 (20685 bp): GL0004852|complement(10132..11271)|complete|1140 bp	100.000/91/607 scaffold49477_1 (20685 bp): GL0004851|complement(9142..10026)|complete|885 bp	99.636/91/568 scaffold49477_1 (20685 bp): GL0004850|complement(8226..9053)|complete|828 bp
MH0082	MH0082	Danish
MH0083	MH0083	Danish
MH0084	MH0084	Danish
MH0085	MH0085	Danish	100.000/27/192 C738207_1 (514 bp): GL0026027|244..513|lacks 3'|270 bp; 99.600/74/521 C790871_1 (8540 bp): GL0035552|3..755|lacks 5'|753 bp	99.721/100/739 C790871_1 (8540 bp): GL0035553|775..1851|complete|1077 bp	100.000/100/657 C790871_1 (8540 bp): GL0035554|1848..2792|complete|945 bp	99.766/100/887 C790871_1 (8540 bp): GL0035555|2792..4075|complete|1284 bp	100.000/100/607 C790871_1 (8540 bp): GL0035556|4088..4963|complete|876 bp	100.000/100/786 C790871_1 (8540 bp): GL0035557|4966..6114|complete|1149 bp	99.690/99/665 C790871_1 (8540 bp): GL0035558|6133..7104|complete|972 bp	99.010/100/621 C790871_1 (8540 bp): GL0035559|7109..8020|complete|912 bp
MH0086	MH0086	Danish	96.726/100/680 scaffold12398_7 (5813 bp): GL0120156|complement(4284..5294)|complete|1011 bp	100.000/100/741 scaffold12398_7 (5813 bp): GL0120155|complement(3188..4264)|complete|1077 bp	100.000/100/657 scaffold12398_7 (5813 bp): GL0120154|complement(2247..3191)|complete|945 bp	100.000/100/890 scaffold12398_7 (5813 bp): GL0120153|complement(964..2247)|complete|1284 bp	100.000/100/607 scaffold12398_7 (5813 bp): GL0120152|complement(76..951)|complete|876 bp	99.712/92/718 scaffold12398_6 (2114 bp): GL0042263|complement(1071..2114)|lacks 5'|1044 bp	99.691/100/667 scaffold12398_6 (2114 bp): GL0042262|complement(81..1055)|complete|975 bp	98.876/88/547 scaffold12398_5 (1721 bp): GL0075791|complement(905..1708)|complete|804 bp
MH0087	MH0087	Danish	97.917/100/688 scaffold1132_2 (124766 bp): GL0006652|109019..110029|complete|1011 bp	99.441/100/737 scaffold1132_2 (124766 bp): GL0006653|110049..111125|complete|1077 bp	99.363/100/654 scaffold1132_2 (124766 bp): GL0006654|111122..112066|complete|945 bp	99.766/100/889 scaffold1132_2 (124766 bp): GL0006655|112066..113349|complete|1284 bp	100.000/100/607 scaffold1132_2 (124766 bp): GL0006656|113362..114237|complete|876 bp	100.000/100/785 scaffold1132_2 (124766 bp): GL0006657|114249..115388|complete|1140 bp	100.000/91/607 scaffold1132_2 (124766 bp): GL0006658|115494..116378|complete|885 bp	99.636/91/568 scaffold1132_2 (124766 bp): GL0006659|116467..117294|complete|828 bp
MH0088	MH0088	Danish	98.214/100/691 scaffold64625_4 (13991 bp): GL0083041|110..1120|complete|1011 bp	99.441/100/737 scaffold64625_4 (13991 bp): GL0083042|1140..2216|complete|1077 bp	99.682/100/656 scaffold64625_4 (13991 bp): GL0083043|2213..3157|complete|945 bp	100.000/100/890 scaffold64625_4 (13991 bp): GL0083044|3157..4440|complete|1284 bp	100.000/100/607 scaffold64625_4 (13991 bp): GL0083045|4453..5328|complete|876 bp	100.000/100/786 scaffold64625_4 (13991 bp): GL0083046|5331..6479|complete|1149 bp	100.000/99/666 scaffold64625_4 (13991 bp): GL0083047|6498..7469|complete|972 bp	99.670/100/625 scaffold64625_4 (13991 bp): GL0083048|7474..8385|complete|912 bp
MH0089	MH0089	Danish	100.000/86/607 scaffold77268_4 (17870 bp): GL0058389|complement(17000..17869)|lacks 5'|870 bp	100.000/100/741 scaffold77268_4 (17870 bp): GL0058388|complement(15904..16980)|complete|1077 bp	100.000/100/657 scaffold77268_4 (17870 bp): GL0058387|complement(14963..15907)|complete|945 bp	100.000/100/890 scaffold77268_4 (17870 bp): GL0058386|complement(13680..14963)|complete|1284 bp	99.656/100/605 scaffold77268_4 (17870 bp): GL0058385|complement(12792..13667)|complete|876 bp	98.417/100/775 scaffold77268_4 (17870 bp): GL0058384|complement(11641..12780)|complete|1140 bp	98.980/91/600 scaffold77268_4 (17870 bp): GL0058383|complement(10651..11535)|complete|885 bp	98.909/91/565 scaffold77268_4 (17870 bp): GL0058382|complement(9735..10562)|complete|828 bp
MH0090	MH0090	Danish	100.000/85/603 scaffold86885_1 (15282 bp): GL0045989|complement(14417..15280)|lacks 5'|864 bp	100.000/100/741 scaffold86885_1 (15282 bp): GL0045988|complement(13321..14397)|complete|1077 bp	100.000/100/657 scaffold86885_1 (15282 bp): GL0045987|complement(12380..13324)|complete|945 bp	99.532/100/885 scaffold86885_1 (15282 bp): GL0045986|complement(11097..12380)|complete|1284 bp	100.000/100/607 scaffold86885_1 (15282 bp): GL0045985|complement(10209..11084)|complete|876 bp	100.000/100/785 scaffold86885_1 (15282 bp): GL0045984|complement(9058..10197)|complete|1140 bp	99.660/91/605 scaffold86885_1 (15282 bp): GL0045983|complement(8068..8952)|complete|885 bp	99.273/91/567 scaffold86885_1 (15282 bp): GL0045982|complement(7152..7979)|complete|828 bp
MH0091	MH0091	Danish	99.645/84/590 scaffold104672_1 (7580 bp): GL0093760|1..849|lacks 5'|849 bp	99.721/100/739 scaffold104672_1 (7580 bp): GL0093761|869..1945|complete|1077 bp	100.000/100/657 scaffold104672_1 (7580 bp): GL0093762|1942..2886|complete|945 bp	99.532/100/885 scaffold104672_1 (7580 bp): GL0093763|2886..4169|complete|1284 bp	100.000/100/607 scaffold104672_1 (7580 bp): GL0093764|4182..5057|complete|876 bp	99.208/100/778 scaffold104672_1 (7580 bp): GL0093765|5060..6205|complete|1146 bp	99.690/99/665 scaffold104672_1 (7580 bp): GL0093766|6224..7195|complete|972 bp	99.213/42/262 scaffold104672_1 (7580 bp): GL0093767|7200..7580|lacks 3'|381 bp; 100.000/25/163 C1383252_1 (894 bp): GL0000922|complement(661..894)|lacks 5'|234 bp
MH0092	MH0092	Danish		100.000/41/315 scaffold43740_2 (589 bp): GL0126055|complement(2..442)|lacks 3'|441 bp
MH0093	MH0093	Danish	98.966/86/603 C716708_1 (8658 bp): GL0055191|complement(7786..8658)|lacks 5'|873 bp	99.441/100/737 C716708_1 (8658 bp): GL0055190|complement(6690..7766)|complete|1077 bp	99.363/100/654 C716708_1 (8658 bp): GL0055189|complement(5749..6693)|complete|945 bp	99.766/100/889 C716708_1 (8658 bp): GL0055188|complement(4466..5749)|complete|1284 bp	99.656/100/605 C716708_1 (8658 bp): GL0055187|complement(3578..4453)|complete|876 bp	98.417/100/776 C716708_1 (8658 bp): GL0055186|complement(2427..3575)|complete|1149 bp	99.383/100/665 C716708_1 (8658 bp): GL0055185|complement(1437..2411)|complete|975 bp	99.248/88/550 C716708_1 (8658 bp): GL0055184|complement(548..1348)|complete|801 bp
MH0094	MH0094	Danish									100.000/100/673 scaffold31330_2 (2673 bp): GL0005799|complement(873..1838)|complete|966 bp	100.000/96/593 scaffold31330_2 (2673 bp): GL0005798|complement(1..843)|lacks 3'|843 bp	100.000/100/580 scaffold31330_1 (11681 bp): GL0060219|complement(10769..11605)|complete|837 bp	100.000/100/559 scaffold31330_1 (11681 bp): GL0060218|complement(9954..10772)|complete|819 bp	100.000/100/758 scaffold31330_1 (11681 bp): GL0060217|8846..9949|complete|1104 bp	100.000/100/1051 scaffold31330_1 (11681 bp): GL0060215|6180..7706|complete|1527 bp
MH0095	MH0095	Danish	100.000/62/437 scaffold6996_18_1 (7092 bp): GL0010355|3..632|lacks 5'|630 bp	99.721/100/739 scaffold6996_18_1 (7092 bp): GL0010356|652..1728|complete|1077 bp	100.000/100/657 scaffold6996_18_1 (7092 bp): GL0010357|1725..2669|complete|945 bp	99.532/100/885 scaffold6996_18_1 (7092 bp): GL0010358|2669..3952|complete|1284 bp	100.000/100/607 scaffold6996_18_1 (7092 bp): GL0010359|3965..4840|complete|876 bp	99.208/100/778 scaffold6996_18_1 (7092 bp): GL0010360|4843..5988|complete|1146 bp	99.690/99/665 scaffold6996_18_1 (7092 bp): GL0010361|6007..6978|complete|972 bp	99.379/53/332 scaffold6996_20 (2256 bp): GL0096994|2..487|lacks 5'|486 bp
MH0096	MH0096	Danish
MH0097	MH0097	Danish		100.000/23/175 scaffold30442_12 (522 bp): GL0091695|complement(3..245)|lacks 3'|243 bp; 99.242/74/538 scaffold30442_11 (1066 bp): GL0011745|complement(270..1064)|lacks 5'|795 bp	98.901/29/189 scaffold30442_11 (1066 bp): GL0011744|complement(1..273)|lacks 3'|273 bp	100.000/38/345 scaffold30442_9 (801 bp): GL0055780|complement(1..489)|lacks 3'|489 bp	100.000/53/323 scaffold30442_2 (544 bp): GL0021693|complement(75..542)|lacks 5'|468 bp	100.000/52/412 scaffold30442_1 (592 bp): GL0025720|complement(3..590)|lacks both ends|588 bp	100.000/41/279 scaffold21057_3 (781 bp): GL0035869|3..407|lacks 5'|405 bp	100.000/41/256 scaffold21057_3 (781 bp): GL0035870|412..780|lacks 3'|369 bp
MH0098	MH0098	Danish	100.000/83/585 scaffold9185_2 (11250 bp): GL0101800|1..840|lacks 5'|840 bp	100.000/100/741 scaffold9185_2 (11250 bp): GL0101801|860..1936|complete|1077 bp	100.000/100/657 scaffold9185_2 (11250 bp): GL0101802|1933..2877|complete|945 bp	100.000/100/890 scaffold9185_2 (11250 bp): GL0101803|2877..4160|complete|1284 bp	99.656/100/605 scaffold9185_2 (11250 bp): GL0101804|4173..5048|complete|876 bp	98.417/100/776 scaffold9185_2 (11250 bp): GL0101805|5051..6199|complete|1149 bp	99.071/99/660 scaffold9185_2 (11250 bp): GL0101806|6218..7189|complete|972 bp	99.273/91/567 scaffold9185_2 (11250 bp): GL0101807|7278..8105|complete|828 bp	99.688/100/671 scaffold113580_3 (1913 bp): GL0034241|complement(857..1822)|complete|966 bp	99.636/94/576 scaffold113580_3 (1913 bp): GL0034240|complement(3..827)|lacks 3'|825 bp	100.000/100/580 scaffold113580_2 (4049 bp): GL0002959|complement(3148..3984)|complete|837 bp	100.000/100/559 scaffold113580_2 (4049 bp): GL0002958|complement(2333..3151)|complete|819 bp	100.000/100/758 scaffold113580_2 (4049 bp): GL0002957|1225..2328|complete|1104 bp	100.000/93/976 scaffold113580_1 (1785 bp): GL0057702|368..1783|lacks 3'|1416 bp
MH0099	MH0099	Danish		99.721/100/739 scaffold10586_3 (1404 bp): GL0028556|281..1357|complete|1077 bp		99.029/48/424 scaffold10586_10 (2080 bp): GL0074965|1..621|lacks 5'|621 bp	100.000/100/607 scaffold10586_10 (2080 bp): GL0074966|634..1509|complete|876 bp	100.000/40/306 scaffold10586_12 (825 bp): GL0038362|1..453|lacks 5'|453 bp; 98.396/49/387 scaffold10586_10 (2080 bp): GL0074967|1521..2078|lacks 3'|558 bp	99.153/36/239 scaffold10586_12 (825 bp): GL0038363|472..825|lacks 3'|354 bp; 100.000/60/405 scaffold10586_13 (1316 bp): GL0113091|3..590|lacks 5'|588 bp	99.167/79/493 scaffold10586_13 (1316 bp): GL0113092|595..1314|lacks 3'|720 bp
MH0100	MH0100	Danish										100.000/53/330 scaffold48712_3 (512 bp): GL0034239|complement(1..510)|lacks both ends|510 bp
MH0101	MH0101	Danish	100.000/83/583 scaffold20580_9 (1365 bp): GL0085274|3..839|lacks 5'|837 bp	100.000/47/360 scaffold20580_9 (1365 bp): GL0085275|859..1365|lacks 3'|507 bp; 100.000/28/204 scaffold20580_12 (2248 bp): GL0012050|2..301|lacks 5'|300 bp	100.000/100/657 scaffold20580_12 (2248 bp): GL0012051|298..1242|complete|945 bp	99.701/78/704 scaffold20580_12 (2248 bp): GL0012052|1242..2246|lacks 3'|1005 bp	100.000/60/372 scaffold20580_14 (968 bp): GL0077832|3..542|lacks 5'|540 bp; 100.000/23/135 scaffold20580_14 (968 bp): GL0077833|539..739|complete|201 bp	100.000/46/350 scaffold20580_16 (1916 bp): GL0101456|1..522|lacks 5'|522 bp	99.690/99/665 scaffold20580_16 (1916 bp): GL0101457|541..1512|complete|972 bp	100.000/49/307 scaffold20580_17 (826 bp): GL0035847|1..444|lacks 5'|444 bp; 100.000/44/276 scaffold20580_16 (1916 bp): GL0101458|1517..1915|lacks 3'|399 bp
MH0102	MH0102	Danish	100.000/82/575 scaffold38920_2 (5276 bp): GL0080104|3..827|lacks 5'|825 bp	100.000/100/741 scaffold38920_2 (5276 bp): GL0080105|847..1923|complete|1077 bp	100.000/100/657 scaffold38920_2 (5276 bp): GL0080106|1920..2864|complete|945 bp	99.532/100/885 scaffold38920_2 (5276 bp): GL0080107|2864..4147|complete|1284 bp	100.000/100/607 scaffold38920_2 (5276 bp): GL0080108|4160..5035|complete|876 bp	100.000/47/367 scaffold38920_4 (1625 bp): GL0040895|3..545|lacks 5'|543 bp; 100.000/20/165 scaffold38920_2 (5276 bp): GL0080109|5047..5274|lacks 3'|228 bp	99.690/99/665 scaffold38920_4 (1625 bp): GL0040896|564..1535|complete|972 bp	99.363/52/324 scaffold38920_6 (561 bp): GL0001690|2..475|lacks 5'|474 bp	100.000/69/462 scaffold97354_1 (1539 bp): GL0069565|3..665|lacks 5'|663 bp	100.000/96/593 scaffold97354_1 (1539 bp): GL0069566|695..1537|lacks 3'|843 bp	100.000/71/410 scaffold97354_3 (1149 bp): GL0135812|3..593|lacks 5'|591 bp	100.000/28/158 scaffold97354_4 (2204 bp): GL0010142|2..235|lacks 5'|234 bp; 100.000/68/385 scaffold97354_3 (1149 bp): GL0135813|590..1147|lacks 3'|558 bp	99.728/100/756 scaffold97354_4 (2204 bp): GL0010143|complement(240..1343)|complete|1104 bp	100.000/54/572 scaffold97354_6 (826 bp): GL0127694|complement(3..824)|lacks both ends|822 bp; 100.000/35/363 scaffold97354_7 (645 bp): GL0001947|complement(2..532)|lacks 3'|531 bp
MH0103	MH0103	Danish	99.405/100/698 scaffold3757_11 (20744 bp): GL0018615|complement(19376..20386)|complete|1011 bp	100.000/100/741 scaffold3757_11 (20744 bp): GL0018614|complement(18280..19356)|complete|1077 bp	100.000/100/657 scaffold3757_11 (20744 bp): GL0018613|complement(17339..18283)|complete|945 bp	99.297/100/884 scaffold3757_11 (20744 bp): GL0018612|complement(16056..17339)|complete|1284 bp	100.000/100/607 scaffold3757_11 (20744 bp): GL0018611|complement(15168..16043)|complete|876 bp	100.000/100/785 scaffold3757_11 (20744 bp): GL0018610|complement(14017..15156)|complete|1140 bp	99.660/91/605 scaffold3757_11 (20744 bp): GL0018609|complement(13027..13911)|complete|885 bp	99.273/91/567 scaffold3757_11 (20744 bp): GL0018608|complement(12111..12938)|complete|828 bp
MH0104	MH0104	Danish		99.615/73/532 scaffold45715_6 (975 bp): GL0092132|3..785|lacks 5'|783 bp	100.000/20/132 scaffold45715_6 (975 bp): GL0092133|782..973|lacks 3'|192 bp	99.206/59/523 scaffold45715_9 (1010 bp): GL0101394|255..1010|lacks 3'|756 bp; 100.000/39/348 scaffold45715_10 (797 bp): GL0034288|2..505|lacks 5'|504 bp	98.925/32/195 scaffold45715_10 (797 bp): GL0034289|518..796|lacks 3'|279 bp		100.000/60/405 scaffold45715_18 (1003 bp): GL0085817|3..590|lacks 5'|588 bp	99.265/45/281 scaffold45715_18 (1003 bp): GL0085818|595..1002|lacks 3'|408 bp
MH0105	MH0105	Danish
MH0106	MH0106	Danish	100.000/70/494 scaffold58100_2 (1847 bp): GL0047651|complement(1136..1846)|lacks 5'|711 bp	99.721/100/739 scaffold58100_2 (1847 bp): GL0047650|complement(40..1116)|complete|1077 bp	100.000/51/340 scaffold58281_1 (4060 bp): GL0092117|complement(3544..4044)|complete|501 bp	99.532/100/885 scaffold58281_1 (4060 bp): GL0092116|complement(2261..3544)|complete|1284 bp	100.000/100/607 scaffold58281_1 (4060 bp): GL0092115|complement(1373..2248)|complete|876 bp	99.208/100/778 scaffold58281_1 (4060 bp): GL0092114|complement(225..1370)|complete|1146 bp	97.426/84/549 C1011398_1 (1215 bp): GL0116316|3..830|lacks 5'|828 bp	99.213/42/262 C1011398_1 (1215 bp): GL0116317|835..1215|lacks 3'|381 bp; 100.000/25/163 scaffold58283_1 (2003 bp): GL0002007|1..234|lacks 5'|234 bp
MH0107	MH0107	Danish	99.107/100/697 scaffold3094_3 (1555 bp): GL0008454|352..1362|complete|1011 bp	100.000/79/584 scaffold3094_4 (1395 bp): GL0078081|2..853|lacks 5'|852 bp	100.000/39/263 scaffold3094_5 (3129 bp): GL0094406|1..375|lacks 5'|375 bp; 100.000/58/379 scaffold3094_4 (1395 bp): GL0078082|850..1395|lacks 3'|546 bp	99.532/100/885 scaffold3094_5 (3129 bp): GL0094407|375..1658|complete|1284 bp	100.000/100/607 scaffold3094_5 (3129 bp): GL0094408|1671..2546|complete|876 bp	100.000/50/403 scaffold3094_5 (3129 bp): GL0094409|2558..3127|lacks 3'|570 bp	99.690/99/665 scaffold3094_8 (1507 bp): GL0083447|202..1173|complete|972 bp	99.091/36/227 scaffold3094_8 (1507 bp): GL0083448|1178..1507|lacks 3'|330 bp; 99.419/57/355 scaffold3094_9 (4660 bp): GL0100587|3..521|lacks 5'|519 bp
MH0108	MH0108	Danish
MH0109	MH0109	Danish	99.702/100/701 scaffold4088_1 (26853 bp): GL0034078|complement(9013..10023)|complete|1011 bp	99.721/100/739 scaffold4088_1 (26853 bp): GL0034077|complement(7917..8993)|complete|1077 bp	100.000/100/657 scaffold4088_1 (26853 bp): GL0034076|complement(6976..7920)|complete|945 bp	99.532/100/885 scaffold4088_1 (26853 bp): GL0034075|complement(5693..6976)|complete|1284 bp	100.000/100/607 scaffold4088_1 (26853 bp): GL0034074|complement(4805..5680)|complete|876 bp	99.208/100/776 scaffold4088_1 (26853 bp): GL0034073|complement(3657..4793)|complete|1137 bp	99.660/91/605 scaffold4088_1 (26853 bp): GL0034072|complement(2667..3551)|complete|885 bp	99.273/91/567 scaffold4088_1 (26853 bp): GL0034071|complement(1751..2578)|complete|828 bp
MH0110	MH0110	Danish		100.000/76/556 scaffold48041_5 (914 bp): GL0018901|1..816|lacks 5'|816 bp	100.000/41/276 scaffold17769_2 (1301 bp): GL0046919|1..393|lacks 5'|393 bp	100.000/71/639 scaffold17769_2 (1301 bp): GL0046920|393..1301|lacks 3'|909 bp	100.000/50/304 scaffold17769_7 (1138 bp): GL0007116|1..438|lacks 5'|438 bp	100.000/37/288 scaffold17769_8 (1298 bp): GL0063096|1..426|lacks 5'|426 bp; 100.000/60/482 scaffold17769_7 (1138 bp): GL0007117|441..1136|lacks 3'|696 bp	100.000/88/586 scaffold17769_8 (1298 bp): GL0063097|445..1296|lacks 3'|852 bp	99.602/83/515 scaffold17769_9 (816 bp): GL0053213|1..816|lacks both ends|816 bp	100.000/100/673 scaffold57492_3 (3514 bp): GL0075525|complement(870..1835)|complete|966 bp	100.000/95/590 scaffold57492_3 (3514 bp): GL0075524|complement(1..840)|lacks 3'|840 bp	100.000/100/580 scaffold57492_2 (4060 bp): GL0010337|complement(3150..3986)|complete|837 bp	99.632/100/558 scaffold57492_2 (4060 bp): GL0010336|complement(2335..3153)|complete|819 bp	99.455/100/754 scaffold57492_2 (4060 bp): GL0010335|1227..2330|complete|1104 bp	100.000/93/976 scaffold57492_1 (1784 bp): GL0039788|368..1783|lacks 3'|1416 bp
MH0111	MH0111	Danish	99.650/85/599 scaffold82879_1 (9892 bp): GL0010880|complement(9031..9891)|lacks 5'|861 bp	99.721/100/739 scaffold82879_1 (9892 bp): GL0010879|complement(7935..9011)|complete|1077 bp	100.000/100/657 scaffold82879_1 (9892 bp): GL0010878|complement(6994..7938)|complete|945 bp	99.532/100/885 scaffold82879_1 (9892 bp): GL0010877|complement(5711..6994)|complete|1284 bp	100.000/100/607 scaffold82879_1 (9892 bp): GL0010876|complement(4823..5698)|complete|876 bp	99.208/100/778 scaffold82879_1 (9892 bp): GL0010875|complement(3675..4820)|complete|1146 bp	99.691/100/667 scaffold82879_1 (9892 bp): GL0010874|complement(2685..3659)|complete|975 bp	99.273/91/567 scaffold82879_1 (9892 bp): GL0010873|complement(1769..2596)|complete|828 bp
MH0113	MH0113	Danish	100.000/86/607 scaffold113451_1 (2042 bp): GL0044463|complement(1173..2042)|lacks 5'|870 bp	100.000/100/741 scaffold113451_1 (2042 bp): GL0044462|complement(77..1153)|complete|1077 bp	100.000/93/610 scaffold30812_1 (18336 bp): GL0074060|82..957|complete|876 bp	100.000/100/890 scaffold30812_1 (18336 bp): GL0074061|957..2240|complete|1284 bp	100.000/100/607 scaffold30812_1 (18336 bp): GL0074062|2253..3128|complete|876 bp	100.000/100/785 scaffold30812_1 (18336 bp): GL0074063|3140..4279|complete|1140 bp	100.000/91/607 scaffold30812_1 (18336 bp): GL0074064|4385..5269|complete|885 bp	100.000/91/572 scaffold30812_1 (18336 bp): GL0074065|5358..6185|complete|828 bp
MH0114	MH0114	Danish									100.000/100/673 scaffold55811_1 (2743 bp): GL0074056|873..1838|complete|966 bp	100.000/99/614 scaffold55811_1 (2743 bp): GL0074057|1868..2743|lacks 3'|876 bp	100.000/100/580 scaffold55811_2 (4052 bp): GL0012856|41..877|complete|837 bp	99.632/100/556 scaffold55811_2 (4052 bp): GL0012857|874..1692|complete|819 bp	100.000/100/758 scaffold55811_2 (4052 bp): GL0012858|complement(1697..2800)|complete|1104 bp	100.000/91/950 scaffold55811_3 (3866 bp): GL0034288|complement(2..1381)|lacks 3'|1380 bp
MH0115	MH0115	Danish	99.655/86/607 scaffold14614_3 (47823 bp): GL0108120|complement(46950..47822)|lacks 5'|873 bp	100.000/100/741 scaffold14614_3 (47823 bp): GL0108119|complement(45854..46930)|complete|1077 bp	100.000/93/610 scaffold14614_3 (47823 bp): GL0108118|complement(44912..45787)|complete|876 bp	99.532/100/885 scaffold14614_3 (47823 bp): GL0108117|complement(43629..44912)|complete|1284 bp	100.000/100/607 scaffold14614_3 (47823 bp): GL0108116|complement(42741..43616)|complete|876 bp	100.000/100/785 scaffold14614_3 (47823 bp): GL0108115|complement(41590..42729)|complete|1140 bp	99.660/91/605 scaffold14614_3 (47823 bp): GL0108114|complement(40600..41484)|complete|885 bp	99.273/91/567 scaffold14614_3 (47823 bp): GL0108113|complement(39684..40511)|complete|828 bp
MH0116	MH0116	Danish					100.000/41/251 scaffold45506_15 (508 bp): GL0046893|3..365|lacks 5'|363 bp	100.000/22/174 scaffold72736_2 (643 bp): GL0129769|complement(388..642)|lacks 5'|255 bp	99.194/38/253 scaffold72736_2 (643 bp): GL0129768|complement(1..372)|lacks 3'|372 bp
MH0117	MH0117	Danish	100.000/86/605 scaffold34700_9 (6005 bp): GL0027545|complement(5137..6003)|lacks 5'|867 bp	100.000/100/741 scaffold34700_9 (6005 bp): GL0027544|complement(4041..5117)|complete|1077 bp	100.000/100/657 scaffold34700_9 (6005 bp): GL0027543|complement(3100..4044)|complete|945 bp	99.766/100/887 scaffold34700_9 (6005 bp): GL0027542|complement(1817..3100)|complete|1284 bp	100.000/100/607 scaffold34700_9 (6005 bp): GL0027541|complement(929..1804)|complete|876 bp	100.000/80/638 scaffold34700_9 (6005 bp): GL0027540|complement(3..917)|lacks 3'|915 bp	100.000/91/607 scaffold34700_7 (8677 bp): GL0080313|complement(7712..8596)|complete|885 bp	100.000/91/572 scaffold34700_7 (8677 bp): GL0080312|complement(6796..7623)|complete|828 bp
MH0118	MH0118	Danish	100.000/63/443 scaffold50072_2 (703 bp): GL0106189|complement(63..701)|lacks 5'|639 bp		100.000/50/330 scaffold75477_5 (557 bp): GL0089937|complement(87..557)|lacks 5'|471 bp	98.810/39/350 scaffold75477_2 (505 bp): GL0067332|complement(1..504)|lacks both ends|504 bp	100.000/69/419 scaffold100282_2 (606 bp): GL0018786|2..604|lacks both ends|603 bp		99.660/91/605 scaffold72979_8 (982 bp): GL0091220|complement(79..963)|complete|885 bp	100.000/35/222 scaffold72979_5 (598 bp): GL0104964|complement(281..598)|lacks 5'|318 bp
MH0119	MH0119	Danish	100.000/80/563 scaffold16357_4 (17546 bp): GL0084036|3..809|lacks 5'|807 bp	100.000/100/741 scaffold16357_4 (17546 bp): GL0084037|829..1905|complete|1077 bp	100.000/100/657 scaffold16357_4 (17546 bp): GL0084038|1902..2846|complete|945 bp	100.000/100/890 scaffold16357_4 (17546 bp): GL0084039|2846..4129|complete|1284 bp	100.000/100/607 scaffold16357_4 (17546 bp): GL0084040|4142..5017|complete|876 bp	100.000/100/785 scaffold16357_4 (17546 bp): GL0084041|5029..6168|complete|1140 bp	100.000/91/607 scaffold16357_4 (17546 bp): GL0084042|6274..7158|complete|885 bp	100.000/91/572 scaffold16357_4 (17546 bp): GL0084043|7247..8074|complete|828 bp
MH0120	MH0120	Danish	100.000/63/443 scaffold5288_5 (2805 bp): GL0009055|complement(2167..2805)|lacks 5'|639 bp	99.721/100/739 scaffold5288_5 (2805 bp): GL0009054|complement(1071..2147)|complete|1077 bp	100.000/100/657 scaffold5288_5 (2805 bp): GL0009053|complement(130..1074)|complete|945 bp	99.469/88/781 scaffold5288_4 (1848 bp): GL0065242|complement(715..1848)|lacks 5'|1134 bp	100.000/80/493 scaffold5288_4 (1848 bp): GL0065241|complement(1..702)|lacks 3'|702 bp	99.208/100/776 scaffold5288_3 (2618 bp): GL0079433|complement(1325..2461)|complete|1137 bp	99.691/100/667 scaffold5288_3 (2618 bp): GL0079432|complement(335..1309)|complete|975 bp	98.780/27/171 scaffold5288_3 (2618 bp): GL0079431|complement(1..246)|lacks 3'|246 bp; 99.444/59/373 scaffold5288_2 (706 bp): GL0086264|complement(162..704)|lacks 5'|543 bp
MH0121	MH0121	Danish	100.000/83/585 scaffold44682_3 (11460 bp): GL0069886|2..841|lacks 5'|840 bp	100.000/100/741 scaffold44682_3 (11460 bp): GL0069887|861..1937|complete|1077 bp	100.000/100/657 scaffold44682_3 (11460 bp): GL0069888|1934..2878|complete|945 bp	100.000/100/890 scaffold44682_3 (11460 bp): GL0069889|2878..4161|complete|1284 bp	100.000/100/607 scaffold44682_3 (11460 bp): GL0069890|4174..5049|complete|876 bp	100.000/100/786 scaffold44682_3 (11460 bp): GL0069891|5052..6200|complete|1149 bp	100.000/99/666 scaffold44682_3 (11460 bp): GL0069892|6219..7190|complete|972 bp	99.670/100/625 scaffold44682_3 (11460 bp): GL0069893|7195..8106|complete|912 bp
MH0122	MH0122	Danish	99.405/100/699 scaffold56411_2 (19697 bp): GL0096808|9654..10664|complete|1011 bp	99.721/100/739 scaffold56411_2 (19697 bp): GL0096809|10684..11760|complete|1077 bp	100.000/100/657 scaffold56411_2 (19697 bp): GL0096810|11757..12701|complete|945 bp	99.532/100/885 scaffold56411_2 (19697 bp): GL0096811|12701..13984|complete|1284 bp	100.000/100/607 scaffold56411_2 (19697 bp): GL0096812|13997..14872|complete|876 bp	99.208/100/776 scaffold56411_2 (19697 bp): GL0096813|14884..16020|complete|1137 bp	99.660/91/605 scaffold56411_2 (19697 bp): GL0096814|16126..17010|complete|885 bp	99.273/91/567 scaffold56411_2 (19697 bp): GL0096815|17099..17926|complete|828 bp
MH0123	MH0123	Danish	100.000/85/598 scaffold16544_4 (1579 bp): GL0036170|complement(722..1579)|lacks 5'|858 bp	100.000/65/492 scaffold16544_4 (1579 bp): GL0036169|complement(1..702)|lacks 3'|702 bp		100.000/33/304 scaffold935_5 (552 bp): GL0054406|complement(2..430)|lacks 3'|429 bp; 100.000/65/572 scaffold935_4 (966 bp): GL0023114|complement(136..966)|lacks 5'|831 bp	99.315/50/304 scaffold935_2 (1086 bp): GL0054366|complement(646..1086)|lacks 5'|441 bp	97.630/56/437 scaffold935_2 (1086 bp): GL0054365|complement(2..643)|lacks 3'|642 bp; 99.359/41/316 scaffold935_1 (1850 bp): GL0105534|complement(1378..1848)|lacks 5'|471 bp	99.074/100/663 scaffold935_1 (1850 bp): GL0105533|complement(388..1362)|complete|975 bp	98.990/33/206 scaffold935_1 (1850 bp): GL0105532|complement(3..299)|lacks 3'|297 bp
MH0124	MH0124	Danish
MH0125	MH0125	Danish	98.947/85/592 scaffold475_5 (8761 bp): GL0058565|complement(7903..8760)|lacks 5'|858 bp	99.441/100/737 scaffold475_5 (8761 bp): GL0058564|complement(6807..7883)|complete|1077 bp	99.363/100/654 scaffold475_5 (8761 bp): GL0058563|complement(5866..6810)|complete|945 bp	99.766/100/889 scaffold475_5 (8761 bp): GL0058562|complement(4583..5866)|complete|1284 bp	100.000/100/607 scaffold475_5 (8761 bp): GL0058561|complement(3695..4570)|complete|876 bp	100.000/100/785 scaffold475_5 (8761 bp): GL0058560|complement(2544..3683)|complete|1140 bp	100.000/91/607 scaffold475_5 (8761 bp): GL0058559|complement(1554..2438)|complete|885 bp	99.636/91/568 scaffold475_5 (8761 bp): GL0058558|complement(638..1465)|complete|828 bp
MH0126	MH0126	Danish		99.634/76/559 scaffold19191_3 (890 bp): GL0099845|complement(67..888)|lacks 5'|822 bp		99.606/59/533 scaffold76897_2 (762 bp): GL0005973|1..762|lacks both ends|762 bp		98.780/43/327 scaffold102070_2 (693 bp): GL0000872|complement(198..692)|lacks 5'|495 bp
MH0127	MH0127	Danish									100.000/100/673 scaffold53206_2 (18648 bp): GL0027669|complement(867..1832)|complete|966 bp	100.000/95/587 scaffold53206_2 (18648 bp): GL0027668|complement(1..837)|lacks 3'|837 bp	100.000/100/580 scaffold53206_1 (3211 bp): GL0021939|complement(2304..3140)|complete|837 bp	100.000/100/559 scaffold53206_1 (3211 bp): GL0021938|complement(1489..2307)|complete|819 bp	100.000/100/758 scaffold53206_1 (3211 bp): GL0021937|381..1484|complete|1104 bp	100.000/91/952 scaffold19954_1 (17516 bp): GL0058836|complement(1..1407)|lacks 3'|1407 bp
MH0128	MH0128	Danish	100.000/83/585 scaffold10424_3 (26994 bp): GL0008768|1..840|lacks 5'|840 bp	100.000/100/741 scaffold10424_3 (26994 bp): GL0008769|860..1936|complete|1077 bp	100.000/100/657 scaffold10424_3 (26994 bp): GL0008770|1933..2877|complete|945 bp	99.766/100/889 scaffold10424_3 (26994 bp): GL0008771|2877..4160|complete|1284 bp	99.656/100/605 scaffold10424_3 (26994 bp): GL0008772|4173..5048|complete|876 bp	98.417/100/775 scaffold10424_3 (26994 bp): GL0008773|5060..6199|complete|1140 bp	98.980/91/600 scaffold10424_3 (26994 bp): GL0008774|6305..7189|complete|885 bp	99.273/91/567 scaffold10424_3 (26994 bp): GL0008775|7278..8105|complete|828 bp
MH0129	MH0129	Danish	100.000/78/550 scaffold62274_10 (1656 bp): GL0114677|complement(868..1656)|lacks 5'|789 bp	100.000/79/587 scaffold62274_10 (1656 bp): GL0114676|complement(3..848)|lacks 3'|846 bp	100.000/100/657 scaffold62274_9 (6945 bp): GL0016768|complement(5801..6745)|complete|945 bp	100.000/100/890 scaffold62274_9 (6945 bp): GL0016767|complement(4518..5801)|complete|1284 bp	100.000/100/607 scaffold62274_9 (6945 bp): GL0016766|complement(3630..4505)|complete|876 bp	100.000/100/785 scaffold62274_9 (6945 bp): GL0016765|complement(2479..3618)|complete|1140 bp	100.000/91/607 scaffold62274_9 (6945 bp): GL0016764|complement(1489..2373)|complete|885 bp	100.000/91/572 scaffold62274_9 (6945 bp): GL0016763|complement(573..1400)|complete|828 bp
MH0130	MH0130	Danish	100.000/57/399 scaffold34940_3 (657 bp): GL0007622|2..574|lacks 5'|573 bp	98.932/78/573 scaffold34940_5 (1043 bp): GL0027680|2..847|lacks 5'|846 bp	100.000/21/136 scaffold34940_5 (1043 bp): GL0027681|844..1041|lacks 3'|198 bp		100.000/39/240 scaffold49062_6 (520 bp): GL0076994|158..502|complete|345 bp		99.320/91/604 scaffold32114_3 (1003 bp): GL0019506|complement(65..949)|complete|885 bp
MH0131	MH0131	Danish
MH0132	MH0132	Danish	100.000/59/420 scaffold1021_1 (597 bp): GL0007221|1..597|lacks both ends|597 bp				99.194/85/514 scaffold79250_4 (779 bp): GL0115282|complement(31..777)|lacks 5'|747 bp
MH0133	MH0133	Danish	100.000/83/583 scaffold50023_2 (8131 bp): GL0032864|1..837|lacks 5'|837 bp	100.000/100/741 scaffold50023_2 (8131 bp): GL0032865|857..1933|complete|1077 bp	100.000/100/657 scaffold50023_2 (8131 bp): GL0032866|1930..2874|complete|945 bp	99.532/100/885 scaffold50023_2 (8131 bp): GL0032867|2874..4157|complete|1284 bp	100.000/100/607 scaffold50023_2 (8131 bp): GL0032868|4170..5045|complete|876 bp	99.736/100/782 scaffold50023_2 (8131 bp): GL0032869|5048..6196|complete|1149 bp	99.690/99/665 scaffold50023_2 (8131 bp): GL0032870|6215..7186|complete|972 bp	99.340/100/624 scaffold50023_2 (8131 bp): GL0032871|7191..8114|complete|924 bp	100.000/100/673 scaffold52378_3 (1936 bp): GL0067154|complement(869..1834)|complete|966 bp	100.000/95/587 scaffold52378_3 (1936 bp): GL0067153|complement(3..839)|lacks 3'|837 bp	100.000/100/580 scaffold52378_2 (4059 bp): GL0031870|complement(3149..3985)|complete|837 bp	99.632/100/556 scaffold52378_2 (4059 bp): GL0031869|complement(2334..3152)|complete|819 bp	100.000/100/758 scaffold52378_2 (4059 bp): GL0031868|1226..2329|complete|1104 bp	100.000/93/976 scaffold52378_1 (1784 bp): GL0010678|368..1783|lacks 3'|1416 bp
MH0134	MH0134	Danish									99.688/100/672 scaffold60551_2 (11569 bp): GL0084792|9702..10667|complete|966 bp	100.000/99/612 scaffold60551_2 (11569 bp): GL0084793|10697..11569|lacks 3'|873 bp	99.640/100/577 scaffold60551_3 (4051 bp): GL0051440|44..880|complete|837 bp	99.632/100/556 scaffold60551_3 (4051 bp): GL0051441|877..1695|complete|819 bp	99.455/100/754 scaffold60551_3 (4051 bp): GL0051442|complement(1700..2803)|complete|1104 bp	99.783/91/950 scaffold60551_4 (10757 bp): GL0058197|complement(2..1384)|lacks 3'|1383 bp
MH0135	MH0135	Danish									99.688/100/672 scaffold90057_1 (1997 bp): GL0082633|130..1095|complete|966 bp	100.000/99/612 scaffold90057_1 (1997 bp): GL0082634|1125..1997|lacks 3'|873 bp	99.640/100/577 scaffold90057_2 (4052 bp): GL0044805|39..875|complete|837 bp	99.632/100/556 scaffold90057_2 (4052 bp): GL0044806|872..1690|complete|819 bp	99.455/100/754 scaffold90057_2 (4052 bp): GL0044807|complement(1695..2798)|complete|1104 bp	99.566/91/948 scaffold90057_3 (3868 bp): GL0060281|complement(1..1383)|lacks 3'|1383 bp
MH0136	MH0136	Danish	97.586/86/595 scaffold77717_1 (26580 bp): GL0107531|complement(25708..26580)|lacks 5'|873 bp	100.000/100/741 scaffold77717_1 (26580 bp): GL0107530|complement(24612..25688)|complete|1077 bp	99.682/100/653 scaffold77717_1 (26580 bp): GL0107529|complement(23671..24615)|complete|945 bp	100.000/100/890 scaffold77717_1 (26580 bp): GL0107528|complement(22388..23671)|complete|1284 bp	100.000/100/607 scaffold77717_1 (26580 bp): GL0107527|complement(21500..22375)|complete|876 bp	99.736/100/784 scaffold77717_1 (26580 bp): GL0107526|complement(20349..21488)|complete|1140 bp	99.660/91/605 scaffold77717_1 (26580 bp): GL0107525|complement(19359..20243)|complete|885 bp	98.909/91/565 scaffold77717_1 (26580 bp): GL0107524|complement(18443..19270)|complete|828 bp
MH0137	MH0137	Danish	98.969/87/605 scaffold75787_3 (24609 bp): GL0047852|complement(23734..24609)|lacks 5'|876 bp	99.441/100/737 scaffold75787_3 (24609 bp): GL0047851|complement(22638..23714)|complete|1077 bp	99.363/100/654 scaffold75787_3 (24609 bp): GL0047850|complement(21697..22641)|complete|945 bp	99.766/100/889 scaffold75787_3 (24609 bp): GL0047849|complement(20414..21697)|complete|1284 bp	99.656/100/605 scaffold75787_3 (24609 bp): GL0047848|complement(19526..20401)|complete|876 bp	98.417/100/775 scaffold75787_3 (24609 bp): GL0047847|complement(18375..19514)|complete|1140 bp	98.980/91/600 scaffold75787_3 (24609 bp): GL0047846|complement(17385..18269)|complete|885 bp	98.909/91/565 scaffold75787_3 (24609 bp): GL0047845|complement(16469..17296)|complete|828 bp
MH0138	MH0138	Danish
MH0139	MH0139	Danish	99.308/86/603 C1114390_1 (7606 bp): GL0055600|complement(6737..7606)|lacks 5'|870 bp	100.000/100/741 C1114390_1 (7606 bp): GL0055599|complement(5641..6717)|complete|1077 bp	100.000/100/657 C1114390_1 (7606 bp): GL0055598|complement(4700..5644)|complete|945 bp	99.532/100/885 C1114390_1 (7606 bp): GL0055597|complement(3417..4700)|complete|1284 bp	100.000/100/607 C1114390_1 (7606 bp): GL0055596|complement(2529..3404)|complete|876 bp	100.000/100/786 C1114390_1 (7606 bp): GL0055595|complement(1378..2526)|complete|1149 bp	100.000/100/669 C1114390_1 (7606 bp): GL0055594|complement(388..1362)|complete|975 bp	100.000/25/163 scaffold77032_1 (5823 bp): GL0090256|complement(5588..5821)|lacks 5'|234 bp; 100.000/33/207 C1114390_1 (7606 bp): GL0055593|complement(3..299)|lacks 3'|297 bp
MH0140	MH0140	Danish									100.000/100/673 C1314412_1 (2128 bp): GL0039107|258..1223|complete|966 bp	100.000/99/614 C1314412_1 (2128 bp): GL0039108|1253..2128|lacks 3'|876 bp	99.640/100/577 scaffold92445_3 (4060 bp): GL0103183|complement(3149..3985)|complete|837 bp	99.265/100/555 scaffold92445_3 (4060 bp): GL0103182|complement(2334..3152)|complete|819 bp	99.728/100/756 scaffold92445_3 (4060 bp): GL0103181|1226..2329|complete|1104 bp	100.000/93/976 scaffold92445_2 (4192 bp): GL0125862|2775..4190|lacks 3'|1416 bp
MH0141	MH0141	Danish
MH0142	MH0142	Danish	100.000/85/598 C1334940_1 (7594 bp): GL0091555|complement(6737..7594)|lacks 5'|858 bp	100.000/100/741 C1334940_1 (7594 bp): GL0091554|complement(5641..6717)|complete|1077 bp	100.000/100/657 C1334940_1 (7594 bp): GL0091553|complement(4700..5644)|complete|945 bp	100.000/100/890 C1334940_1 (7594 bp): GL0091552|complement(3417..4700)|complete|1284 bp	100.000/100/607 C1334940_1 (7594 bp): GL0091551|complement(2529..3404)|complete|876 bp	100.000/100/786 C1334940_1 (7594 bp): GL0091550|complement(1378..2526)|complete|1149 bp	100.000/100/669 C1334940_1 (7594 bp): GL0091549|complement(388..1362)|complete|975 bp	100.000/25/163 C1314493_1 (1704 bp): GL0088163|complement(1469..1702)|lacks 5'|234 bp; 100.000/33/207 C1334940_1 (7594 bp): GL0091548|complement(3..299)|lacks 3'|297 bp
MH0143	MH0143	Danish	100.000/64/448 scaffold53571_16 (1475 bp): GL0067411|complement(831..1475)|lacks 5'|645 bp	100.000/75/562 scaffold53571_16 (1475 bp): GL0067410|complement(2..811)|lacks 3'|810 bp		99.034/48/425 scaffold53571_7 (1282 bp): GL0015220|complement(658..1281)|lacks 5'|624 bp	100.000/74/452 scaffold53571_7 (1282 bp): GL0015219|complement(1..645)|lacks 3'|645 bp		100.000/64/423 scaffold53571_2 (620 bp): GL0029638|complement(3..620)|lacks both ends|618 bp
MH0144	MH0144	Danish									100.000/100/673 scaffold17354_11 (3887 bp): GL0013896|2035..3000|complete|966 bp	100.000/97/602 scaffold17354_11 (3887 bp): GL0013897|3030..3887|lacks 3'|858 bp	100.000/74/431 scaffold17354_13 (3789 bp): GL0170352|3..623|lacks 5'|621 bp	100.000/100/559 scaffold17354_13 (3789 bp): GL0170353|620..1438|complete|819 bp	100.000/100/758 scaffold17354_13 (3789 bp): GL0170354|complement(1443..2546)|complete|1104 bp	100.000/50/531 scaffold17354_14 (762 bp): GL0023318|complement(1..762)|lacks both ends|762 bp; 100.000/39/403 scaffold17354_15 (9037 bp): GL0053739|complement(3..590)|lacks 3'|588 bp
MH0145	MH0145	Danish	100.000/82/579 scaffold41378_4 (7566 bp): GL0063614|2..832|lacks 5'|831 bp	100.000/100/741 scaffold41378_4 (7566 bp): GL0063615|852..1928|complete|1077 bp	100.000/100/657 scaffold41378_4 (7566 bp): GL0063616|1925..2869|complete|945 bp	99.532/100/885 scaffold41378_4 (7566 bp): GL0063617|2869..4152|complete|1284 bp	99.656/100/605 scaffold41378_4 (7566 bp): GL0063618|4165..5040|complete|876 bp	100.000/100/786 scaffold41378_4 (7566 bp): GL0063619|5043..6191|complete|1149 bp	100.000/29/196 scaffold41378_4 (7566 bp): GL0063621|6898..7179|complete|282 bp; 98.958/59/390 scaffold41378_4 (7566 bp): GL0063620|6297..6884|complete|588 bp	99.213/42/262 scaffold41378_4 (7566 bp): GL0063622|7184..7564|lacks 3'|381 bp; 99.465/62/387 C1639466_1 (5519 bp): GL0052475|complement(4956..5519)|lacks 5'|564 bp
MH0146	MH0146	Danish	98.925/83/579 scaffold48261_3 (38151 bp): GL0071305|1..840|lacks 5'|840 bp	99.441/100/737 scaffold48261_3 (38151 bp): GL0071306|860..1936|complete|1077 bp	99.363/100/654 scaffold48261_3 (38151 bp): GL0071307|1933..2877|complete|945 bp	99.766/100/889 scaffold48261_3 (38151 bp): GL0071308|2877..4160|complete|1284 bp	100.000/100/607 scaffold48261_3 (38151 bp): GL0071309|4173..5048|complete|876 bp	100.000/100/785 scaffold48261_3 (38151 bp): GL0071310|5060..6199|complete|1140 bp	100.000/91/607 scaffold48261_3 (38151 bp): GL0071311|6305..7189|complete|885 bp	100.000/27/175 scaffold48261_3 (38151 bp): GL0071312|7278..7529|complete|252 bp; 99.359/51/322 scaffold48261_3 (38151 bp): GL0071313|7635..8105|complete|471 bp
MH0147	MH0147	Danish	100.000/74/518 scaffold76552_3 (1347 bp): GL0075681|1..744|lacks 5'|744 bp	100.000/41/300 scaffold76552_4 (839 bp): GL0049704|2..448|lacks 5'|447 bp; 100.000/54/412 scaffold76552_3 (1347 bp): GL0075682|764..1345|lacks 3'|582 bp	100.000/42/274 scaffold76552_4 (839 bp): GL0049705|445..837|lacks 3'|393 bp	99.130/81/709 scaffold76552_8 (1452 bp): GL0044169|2..1039|lacks 5'|1038 bp	100.000/46/279 scaffold76552_8 (1452 bp): GL0044170|1052..1450|lacks 3'|399 bp; 100.000/49/300 scaffold76552_9 (1611 bp): GL0105707|1..432|lacks 5'|432 bp	100.000/69/535 scaffold76552_9 (1611 bp): GL0105709|799..1581|complete|783 bp; 96.296/21/170 scaffold76552_9 (1611 bp): GL0105708|435..692|complete|258 bp		100.000/25/163 scaffold34457_9 (1064 bp): GL0032765|complement(829..1062)|lacks 5'|234 bp
MH0148	MH0148	Danish	99.655/86/607 scaffold84288_1 (9001 bp): GL0078790|complement(8128..9000)|lacks 5'|873 bp	99.721/100/739 scaffold84288_1 (9001 bp): GL0078789|complement(7032..8108)|complete|1077 bp	100.000/100/657 scaffold84288_1 (9001 bp): GL0078788|complement(6091..7035)|complete|945 bp	99.532/100/885 scaffold84288_1 (9001 bp): GL0078787|complement(4808..6091)|complete|1284 bp	100.000/100/607 scaffold84288_1 (9001 bp): GL0078786|complement(3920..4795)|complete|876 bp	99.208/100/778 scaffold84288_1 (9001 bp): GL0078785|complement(2772..3917)|complete|1146 bp	99.691/100/667 scaffold84288_1 (9001 bp): GL0078784|complement(1782..2756)|complete|975 bp	99.273/91/567 scaffold84288_1 (9001 bp): GL0078783|complement(866..1693)|complete|828 bp
MH0149	MH0149	Danish	100.000/73/516 C1278913_1 (5636 bp): GL0104153|complement(4895..5635)|lacks 5'|741 bp	100.000/100/741 C1278913_1 (5636 bp): GL0104152|complement(3799..4875)|complete|1077 bp	100.000/100/657 C1278913_1 (5636 bp): GL0104151|complement(2858..3802)|complete|945 bp	100.000/100/890 C1278913_1 (5636 bp): GL0104150|complement(1575..2858)|complete|1284 bp	100.000/100/607 C1278913_1 (5636 bp): GL0104149|complement(687..1562)|complete|876 bp	100.000/43/330 C1262871_1 (1865 bp): GL0056982|2..490|lacks 5'|489 bp; 100.000/59/475 C1278913_1 (5636 bp): GL0104148|complement(1..684)|lacks 3'|684 bp	100.000/99/666 C1262871_1 (1865 bp): GL0056983|509..1480|complete|972 bp	100.000/42/263 C1262871_1 (1865 bp): GL0056984|1485..1865|lacks 3'|381 bp; 100.000/25/163 scaffold85084_1 (5819 bp): GL0011770|complement(5586..5819)|lacks 5'|234 bp
MH0150	MH0150	Danish	100.000/82/579 scaffold77193_3 (17608 bp): GL0045295|3..833|lacks 5'|831 bp	100.000/100/741 scaffold77193_3 (17608 bp): GL0045296|853..1929|complete|1077 bp	100.000/100/657 scaffold77193_3 (17608 bp): GL0045297|1926..2870|complete|945 bp	99.532/100/885 scaffold77193_3 (17608 bp): GL0045298|2870..4153|complete|1284 bp	100.000/100/607 scaffold77193_3 (17608 bp): GL0045299|4166..5041|complete|876 bp	100.000/100/785 scaffold77193_3 (17608 bp): GL0045300|5053..6192|complete|1140 bp	98.958/59/390 scaffold77193_3 (17608 bp): GL0045301|6298..6885|complete|588 bp; 100.000/29/196 scaffold77193_3 (17608 bp): GL0045302|6899..7180|complete|282 bp	99.273/91/567 scaffold77193_3 (17608 bp): GL0045303|7269..8096|complete|828 bp
MH0151	MH0151	Danish
MH0152	MH0152	Danish
MH0153	MH0153	Danish	100.000/83/583 scaffold63429_2 (4319 bp): GL0080019|1..837|lacks 5'|837 bp	100.000/100/741 scaffold63429_2 (4319 bp): GL0080020|857..1933|complete|1077 bp	100.000/100/657 scaffold63429_2 (4319 bp): GL0080021|1930..2874|complete|945 bp	100.000/100/890 scaffold63429_2 (4319 bp): GL0080022|2874..4157|complete|1284 bp	100.000/71/429 scaffold63429_4 (6825 bp): GL0109679|3..623|lacks 5'|621 bp	99.736/100/784 scaffold63429_4 (6825 bp): GL0109680|635..1774|complete|1140 bp	99.690/99/665 scaffold63429_4 (6825 bp): GL0109681|1793..2764|complete|972 bp	99.670/100/625 scaffold63429_4 (6825 bp): GL0109682|2769..3680|complete|912 bp	100.000/100/673 scaffold108209_1 (1938 bp): GL0010820|77..1042|complete|966 bp	100.000/98/608 scaffold108209_1 (1938 bp): GL0010821|1072..1938|lacks 3'|867 bp	100.000/100/580 scaffold108209_2 (4048 bp): GL0015119|41..877|complete|837 bp	100.000/100/559 scaffold108209_2 (4048 bp): GL0015120|874..1692|complete|819 bp	100.000/100/758 scaffold108209_2 (4048 bp): GL0015121|complement(1697..2800)|complete|1104 bp	100.000/91/950 scaffold108209_3 (1745 bp): GL0097934|complement(1..1380)|lacks 3'|1380 bp
MH0154	MH0154	Danish
MH0155	MH0155	Danish	98.921/83/577 scaffold57338_2 (11251 bp): GL0093739|3..839|lacks 5'|837 bp	99.441/100/737 scaffold57338_2 (11251 bp): GL0093740|859..1935|complete|1077 bp	99.363/100/654 scaffold57338_2 (11251 bp): GL0093741|1932..2876|complete|945 bp	99.766/100/889 scaffold57338_2 (11251 bp): GL0093742|2876..4159|complete|1284 bp	100.000/100/607 scaffold57338_2 (11251 bp): GL0093743|4172..5047|complete|876 bp	100.000/100/786 scaffold57338_2 (11251 bp): GL0093744|5050..6198|complete|1149 bp	100.000/99/666 scaffold57338_2 (11251 bp): GL0093745|6217..7188|complete|972 bp	99.359/51/322 scaffold57338_2 (11251 bp): GL0093747|7634..8104|complete|471 bp; 100.000/37/231 scaffold57338_2 (11251 bp): GL0093746|7193..7528|complete|336 bp	100.000/100/673 scaffold30592_1 (2944 bp): GL0032505|1077..2042|complete|966 bp	100.000/99/612 scaffold30592_1 (2944 bp): GL0032506|2072..2944|lacks 3'|873 bp	100.000/100/580 scaffold30592_2 (4047 bp): GL0075826|36..872|complete|837 bp	99.632/100/556 scaffold30592_2 (4047 bp): GL0075827|869..1687|complete|819 bp	100.000/100/758 scaffold30592_2 (4047 bp): GL0075828|complement(1692..2795)|complete|1104 bp	100.000/91/950 scaffold30592_3 (1749 bp): GL0058891|complement(1..1380)|lacks 3'|1380 bp
MH0156	MH0156	Danish	99.702/100/701 scaffold100_9 (204114 bp): GL0059788|194095..195105|complete|1011 bp	99.721/100/739 scaffold100_9 (204114 bp): GL0059789|195125..196201|complete|1077 bp	100.000/100/657 scaffold100_9 (204114 bp): GL0059790|196198..197142|complete|945 bp	99.532/100/885 scaffold100_9 (204114 bp): GL0059791|197142..198425|complete|1284 bp	100.000/100/607 scaffold100_9 (204114 bp): GL0059792|198438..199313|complete|876 bp	99.208/100/776 scaffold100_9 (204114 bp): GL0059793|199325..200461|complete|1137 bp	99.660/91/605 scaffold100_9 (204114 bp): GL0059794|200567..201451|complete|885 bp	99.273/91/567 scaffold100_9 (204114 bp): GL0059795|201540..202367|complete|828 bp
MH0157	MH0157	Danish		100.000/62/459 scaffold22378_4 (670 bp): GL0022432|1..669|lacks both ends|669 bp	100.000/100/655 scaffold22378_5 (1809 bp): GL0037409|1..981|lacks 5'|981 bp	100.000/65/583 scaffold22378_5 (1809 bp): GL0037410|981..1808|lacks 3'|828 bp	100.000/87/528 scaffold22378_8 (1446 bp): GL0121161|3..764|lacks 5'|762 bp	99.552/59/468 scaffold22378_8 (1446 bp): GL0121162|776..1444|lacks 3'|669 bp	100.000/100/669 scaffold53318_13 (1069 bp): GL0066131|complement(39..1013)|complete|975 bp
MH0158	MH0158	Danish	100.000/82/579 scaffold33673_7 (8897 bp): GL0017492|2..832|lacks 5'|831 bp	100.000/100/741 scaffold33673_7 (8897 bp): GL0017493|852..1928|complete|1077 bp	100.000/100/657 scaffold33673_7 (8897 bp): GL0017494|1925..2869|complete|945 bp	100.000/100/890 scaffold33673_7 (8897 bp): GL0017495|2869..4152|complete|1284 bp	100.000/100/607 scaffold33673_7 (8897 bp): GL0017496|4165..5040|complete|876 bp	100.000/100/785 scaffold33673_7 (8897 bp): GL0017497|5052..6191|complete|1140 bp	100.000/91/607 scaffold33673_7 (8897 bp): GL0017498|6297..7181|complete|885 bp	99.670/100/625 scaffold33673_7 (8897 bp): GL0017499|7186..8097|complete|912 bp
MH0159	MH0159	Danish	98.805/75/521 C1077985_1 (7492 bp): GL0087706|complement(6737..7492)|lacks 5'|756 bp	99.441/100/737 C1077985_1 (7492 bp): GL0087705|complement(5641..6717)|complete|1077 bp	99.363/100/654 C1077985_1 (7492 bp): GL0087704|complement(4700..5644)|complete|945 bp	99.766/100/889 C1077985_1 (7492 bp): GL0087703|complement(3417..4700)|complete|1284 bp	99.656/100/605 C1077985_1 (7492 bp): GL0087702|complement(2529..3404)|complete|876 bp	98.681/100/778 C1077985_1 (7492 bp): GL0087701|complement(1378..2526)|complete|1149 bp	99.074/100/663 C1077985_1 (7492 bp): GL0087700|complement(388..1362)|complete|975 bp	98.701/25/161 C1065639_1 (2271 bp): GL0002508|3..236|lacks 5'|234 bp; 98.990/33/206 C1077985_1 (7492 bp): GL0087699|complement(3..299)|lacks 3'|297 bp	100.000/35/238 scaffold19642_3 (513 bp): GL0094204|2..340|lacks 5'|339 bp; 100.000/63/422 scaffold19642_2 (662 bp): GL0001181|58..660|lacks 3'|603 bp	100.000/77/478 scaffold19642_4 (678 bp): GL0108969|1..678|lacks both ends|678 bp	99.640/100/579 scaffold19642_5 (2388 bp): GL0018192|30..866|complete|837 bp	99.632/100/556 scaffold19642_5 (2388 bp): GL0018193|863..1681|complete|819 bp	100.000/63/479 scaffold19642_5 (2388 bp): GL0018194|complement(1686..2387)|lacks 5'|702 bp; 100.000/33/256 scaffold19642_6 (1602 bp): GL0098762|complement(3..368)|lacks 3'|366 bp	99.780/89/936 scaffold19642_7 (3009 bp): GL0120355|complement(3..1364)|lacks 3'|1362 bp
MH0160	MH0160	Danish	99.519/62/432 scaffold25719_1 (2257 bp): GL0005930|3..629|lacks 5'|627 bp	99.441/100/737 scaffold25719_1 (2257 bp): GL0005931|649..1725|complete|1077 bp	99.438/57/370 scaffold25719_1 (2257 bp): GL0005932|1722..2255|lacks 3'|534 bp	99.516/97/854 scaffold25719_3 (1239 bp): GL0028586|1..1239|lacks both ends|1239 bp	100.000/96/585 scaffold25719_4 (2377 bp): GL0016375|3..845|lacks 5'|843 bp	100.000/100/785 scaffold25719_4 (2377 bp): GL0016376|857..1996|complete|1140 bp	100.000/28/186 scaffold25719_4 (2377 bp): GL0016377|2102..2377|lacks 3'|276 bp; 100.000/59/399 scaffold25719_5 (678 bp): GL0084513|2..580|lacks 5'|579 bp
MH0161	MH0161	Danish	100.000/82/575 scaffold65897_3 (7275 bp): GL0031322|2..826|lacks 5'|825 bp	100.000/100/741 scaffold65897_3 (7275 bp): GL0031323|846..1922|complete|1077 bp	100.000/100/657 scaffold65897_3 (7275 bp): GL0031324|1919..2863|complete|945 bp	100.000/100/890 scaffold65897_3 (7275 bp): GL0031325|2863..4146|complete|1284 bp	100.000/100/607 scaffold65897_3 (7275 bp): GL0031326|4159..5034|complete|876 bp	100.000/100/786 scaffold65897_3 (7275 bp): GL0031327|5037..6185|complete|1149 bp	100.000/99/666 scaffold65897_3 (7275 bp): GL0031328|6204..7175|complete|972 bp	100.000/26/166 scaffold71902_1 (6399 bp): GL0012534|complement(6158..6397)|lacks 5'|240 bp
MH0162	MH0162	Danish									100.000/100/673 scaffold13334_5 (11572 bp): GL0146794|complement(869..1834)|complete|966 bp	99.642/95/585 scaffold13334_5 (11572 bp): GL0146793|complement(3..839)|lacks 3'|837 bp	100.000/100/580 scaffold13334_4 (21613 bp): GL0098901|complement(20702..21538)|complete|837 bp	98.162/100/548 scaffold13334_4 (21613 bp): GL0098900|complement(19887..20705)|complete|819 bp	98.910/100/750 scaffold13334_4 (21613 bp): GL0098899|18779..19882|complete|1104 bp	99.803/100/1049 scaffold13334_4 (21613 bp): GL0098897|16114..17640|complete|1527 bp
MH0163	MH0163	Danish
MH0164	MH0164	Danish
MH0165	MH0165	Danish	99.298/85/593 scaffold2642_7 (13589 bp): GL0126266|complement(12731..13588)|lacks 5'|858 bp	99.721/100/740 scaffold2642_7 (13589 bp): GL0126265|complement(11635..12711)|complete|1077 bp	99.682/100/656 scaffold2642_7 (13589 bp): GL0126264|complement(10694..11638)|complete|945 bp	99.766/100/889 scaffold2642_7 (13589 bp): GL0126263|complement(9411..10694)|complete|1284 bp	100.000/100/607 scaffold2642_7 (13589 bp): GL0126262|complement(8523..9398)|complete|876 bp	100.000/100/786 scaffold2642_7 (13589 bp): GL0126261|complement(7372..8520)|complete|1149 bp	100.000/100/669 scaffold2642_7 (13589 bp): GL0126260|complement(6382..7356)|complete|975 bp	99.359/51/322 scaffold2642_7 (13589 bp): GL0126258|complement(5466..5936)|complete|471 bp; 99.099/37/229 scaffold2642_7 (13589 bp): GL0126259|complement(6042..6377)|complete|336 bp
MH0166	MH0166	Danish	100.000/83/587 scaffold56131_3 (9874 bp): GL0047224|1..843|lacks 5'|843 bp	99.721/100/739 scaffold56131_3 (9874 bp): GL0047225|863..1939|complete|1077 bp	100.000/100/657 scaffold56131_3 (9874 bp): GL0047226|1936..2880|complete|945 bp	99.532/100/885 scaffold56131_3 (9874 bp): GL0047227|2880..4163|complete|1284 bp	100.000/100/607 scaffold56131_3 (9874 bp): GL0047228|4176..5051|complete|876 bp	99.208/100/778 scaffold56131_3 (9874 bp): GL0047229|5054..6199|complete|1146 bp	99.690/99/665 scaffold56131_3 (9874 bp): GL0047230|6218..7189|complete|972 bp	99.340/100/623 scaffold56131_3 (9874 bp): GL0047231|7194..8105|complete|912 bp
MH0167	MH0167	Danish	98.958/86/599 scaffold2311_3 (30043 bp): GL0055111|complement(29175..30041)|lacks 5'|867 bp	100.000/100/741 scaffold2311_3 (30043 bp): GL0055110|complement(28079..29155)|complete|1077 bp	99.363/100/654 scaffold2311_3 (30043 bp): GL0055109|complement(27138..28082)|complete|945 bp	99.063/100/882 scaffold2311_3 (30043 bp): GL0055108|complement(25855..27138)|complete|1284 bp	98.684/26/162 scaffold2311_3 (30043 bp): GL0055107|complement(25578..25808)|complete|231 bp
MH0168	MH0168	Danish	100.000/62/435 scaffold9600_1 (1654 bp): GL0017906|3..629|lacks 5'|627 bp	100.000/94/696 scaffold9600_1 (1654 bp): GL0017907|649..1653|lacks 3'|1005 bp	99.644/89/590 scaffold9600_3 (1371 bp): GL0108840|3..848|lacks 5'|846 bp	100.000/41/369 scaffold9600_3 (1371 bp): GL0108841|848..1369|lacks 3'|522 bp	99.515/71/427 scaffold6773_2 (794 bp): GL0038921|2..622|lacks 5'|621 bp		100.000/61/414 scaffold6773_7 (1578 bp): GL0003638|3..602|lacks 5'|600 bp	100.000/59/370 scaffold6773_7 (1578 bp): GL0003639|607..1143|complete|537 bp; 100.000/34/216 scaffold6773_7 (1578 bp): GL0003640|1210..1518|complete|309 bp
MH0169	MH0169	Danish	100.000/61/431 scaffold16060_2 (1657 bp): GL0040659|2..622|lacks 5'|621 bp	100.000/94/701 scaffold16060_2 (1657 bp): GL0040660|642..1655|lacks 3'|1014 bp	100.000/87/576 scaffold16060_4 (1283 bp): GL0114666|2..826|lacks 5'|825 bp	99.245/62/545 scaffold16060_5 (796 bp): GL0134173|2..796|lacks both ends|795 bp; 100.000/36/322 scaffold16060_4 (1283 bp): GL0114667|826..1281|lacks 3'|456 bp	100.000/83/508 scaffold16060_6 (727 bp): GL0128268|1..726|lacks both ends|726 bp	100.000/49/376 scaffold16060_9 (2683 bp): GL0067451|2..556|lacks 5'|555 bp	99.690/99/665 scaffold16060_9 (2683 bp): GL0067452|575..1546|complete|972 bp	99.340/100/623 scaffold16060_9 (2683 bp): GL0067453|1551..2462|complete|912 bp
MH0170	MH0170	Danish	98.872/79/553 scaffold47406_2 (11213 bp): GL0091109|1..801|lacks 5'|801 bp	99.441/100/737 scaffold47406_2 (11213 bp): GL0091110|821..1897|complete|1077 bp	99.363/100/654 scaffold47406_2 (11213 bp): GL0091111|1894..2838|complete|945 bp	99.766/100/889 scaffold47406_2 (11213 bp): GL0091112|2838..4121|complete|1284 bp	100.000/100/607 scaffold47406_2 (11213 bp): GL0091113|4134..5009|complete|876 bp	100.000/100/786 scaffold47406_2 (11213 bp): GL0091114|5012..6160|complete|1149 bp	100.000/99/666 scaffold47406_2 (11213 bp): GL0091115|6179..7150|complete|972 bp	100.000/37/231 scaffold47406_2 (11213 bp): GL0091116|7155..7490|complete|336 bp; 99.359/51/322 scaffold47406_2 (11213 bp): GL0091117|7596..8066|complete|471 bp	100.000/100/673 scaffold83513_1 (2399 bp): GL0009775|531..1496|complete|966 bp	100.000/99/612 scaffold83513_1 (2399 bp): GL0009776|1526..2398|lacks 3'|873 bp	100.000/100/580 scaffold83513_2 (4055 bp): GL0121498|37..873|complete|837 bp	99.632/100/556 scaffold83513_2 (4055 bp): GL0121499|870..1688|complete|819 bp	100.000/100/758 scaffold83513_2 (4055 bp): GL0121500|complement(1693..2796)|complete|1104 bp	100.000/91/950 scaffold83513_3 (1750 bp): GL0038399|complement(2..1381)|lacks 3'|1380 bp
MH0172	MH0172	Danish	98.535/81/567 scaffold39127_9 (17900 bp): GL0084983|2..823|lacks 5'|822 bp	100.000/100/741 scaffold39127_9 (17900 bp): GL0084984|843..1919|complete|1077 bp	100.000/100/657 scaffold39127_9 (17900 bp): GL0084985|1916..2860|complete|945 bp	100.000/100/890 scaffold39127_9 (17900 bp): GL0084986|2860..4143|complete|1284 bp	100.000/100/607 scaffold39127_9 (17900 bp): GL0084987|4156..5031|complete|876 bp	100.000/100/785 scaffold39127_9 (17900 bp): GL0084988|5043..6182|complete|1140 bp	100.000/91/607 scaffold39127_9 (17900 bp): GL0084989|6288..7172|complete|885 bp	99.636/91/568 scaffold39127_9 (17900 bp): GL0084990|7261..8088|complete|828 bp
MH0173	MH0173	Danish	99.625/79/559 scaffold41170_4 (5695 bp): GL0077019|1..804|lacks 5'|804 bp	100.000/100/741 scaffold41170_4 (5695 bp): GL0077020|824..1900|complete|1077 bp	99.682/100/656 scaffold41170_4 (5695 bp): GL0077021|1897..2841|complete|945 bp	99.532/100/886 scaffold41170_4 (5695 bp): GL0077022|2841..4124|complete|1284 bp	99.656/100/605 scaffold41170_4 (5695 bp): GL0077023|4137..5012|complete|876 bp	98.214/59/466 scaffold41170_4 (5695 bp): GL0077024|5015..5695|lacks 3'|681 bp; 98.810/22/173 scaffold41170_6 (1630 bp): GL0108183|1..255|lacks 5'|255 bp	99.071/99/660 scaffold41170_6 (1630 bp): GL0108184|274..1245|complete|972 bp	98.930/62/385 scaffold10411_4 (1332 bp): GL0093700|complement(769..1332)|lacks 5'|564 bp; 98.425/42/261 scaffold41170_6 (1630 bp): GL0108185|1250..1630|lacks 3'|381 bp
MH0174	MH0174	Danish
MH0175	MH0175	Danish	100.000/70/496 scaffold48301_2 (710 bp): GL0034993|2..709|lacks both ends|708 bp	100.000/100/741 scaffold48301_3 (5349 bp): GL0083477|114..1190|complete|1077 bp	100.000/100/657 scaffold48301_3 (5349 bp): GL0083478|1187..2131|complete|945 bp	99.297/100/884 scaffold48301_3 (5349 bp): GL0083479|2131..3414|complete|1284 bp	100.000/100/607 scaffold48301_3 (5349 bp): GL0083480|3427..4302|complete|876 bp	99.702/89/696 scaffold48301_3 (5349 bp): GL0083481|4314..5324|complete|1011 bp	99.660/91/605 scaffold18713_20 (8875 bp): GL0084653|complement(7716..8600)|complete|885 bp	99.273/91/567 scaffold18713_20 (8875 bp): GL0084652|complement(6800..7627)|complete|828 bp				99.593/90/502 scaffold30912_9 (897 bp): GL0056282|complement(3..740)|lacks 3'|738 bp
MH0176	MH0176	Danish	99.405/100/698 scaffold82964_3 (14190 bp): GL0072892|4141..5151|complete|1011 bp	99.721/100/739 scaffold82964_3 (14190 bp): GL0072893|5171..6247|complete|1077 bp	100.000/100/657 scaffold82964_3 (14190 bp): GL0072894|6244..7188|complete|945 bp	99.532/100/885 scaffold82964_3 (14190 bp): GL0072895|7188..8471|complete|1284 bp	100.000/100/607 scaffold82964_3 (14190 bp): GL0072896|8484..9359|complete|876 bp	99.208/100/776 scaffold82964_3 (14190 bp): GL0072897|9371..10507|complete|1137 bp	99.660/91/605 scaffold82964_3 (14190 bp): GL0072898|10613..11497|complete|885 bp	99.273/91/567 scaffold82964_3 (14190 bp): GL0072899|11586..12413|complete|828 bp
MH0177	MH0177	Danish
MH0178	MH0178	Danish	98.930/56/389 C808504_1 (562 bp): GL0022649|2..562|lacks both ends|561 bp; 99.130/34/240 scaffold59883_2 (13128 bp): GL0089904|complement(12779..13126)|lacks 5'|348 bp	99.441/100/737 scaffold59883_2 (13128 bp): GL0089903|complement(11683..12759)|complete|1077 bp	99.363/100/654 scaffold59883_2 (13128 bp): GL0089902|complement(10742..11686)|complete|945 bp	99.766/100/889 scaffold59883_2 (13128 bp): GL0089901|complement(9459..10742)|complete|1284 bp	100.000/100/607 scaffold59883_2 (13128 bp): GL0089900|complement(8571..9446)|complete|876 bp	100.000/100/786 scaffold59883_2 (13128 bp): GL0089899|complement(7420..8568)|complete|1149 bp	100.000/100/669 scaffold59883_2 (13128 bp): GL0089898|complement(6430..7404)|complete|975 bp	100.000/37/231 scaffold59883_2 (13128 bp): GL0089897|complement(6090..6425)|complete|336 bp; 99.359/51/322 scaffold59883_2 (13128 bp): GL0089896|complement(5514..5984)|complete|471 bp
MH0179	MH0179	Danish
MH0180	MH0180	Danish	99.653/86/603 scaffold15370_1 (13524 bp): GL0061437|complement(12656..13522)|lacks 5'|867 bp	100.000/100/741 scaffold15370_1 (13524 bp): GL0061436|complement(11560..12636)|complete|1077 bp	100.000/100/657 scaffold15370_1 (13524 bp): GL0061435|complement(10619..11563)|complete|945 bp	99.532/100/885 scaffold15370_1 (13524 bp): GL0061434|complement(9336..10619)|complete|1284 bp	100.000/100/607 scaffold15370_1 (13524 bp): GL0061433|complement(8448..9323)|complete|876 bp	100.000/100/786 scaffold15370_1 (13524 bp): GL0061432|complement(7297..8445)|complete|1149 bp	100.000/29/196 scaffold15370_1 (13524 bp): GL0061430|complement(6309..6590)|complete|282 bp; 99.099/69/452 scaffold15370_1 (13524 bp): GL0061431|complement(6604..7281)|complete|678 bp	99.273/91/567 scaffold15370_1 (13524 bp): GL0061429|complement(5393..6220)|complete|828 bp
MH0181	MH0181	Danish
MH0182	MH0182	Danish	100.000/83/587 scaffold37955_2 (30160 bp): GL0084790|1..843|lacks 5'|843 bp	100.000/100/741 scaffold37955_2 (30160 bp): GL0084791|863..1939|complete|1077 bp	100.000/100/657 scaffold37955_2 (30160 bp): GL0084792|1936..2880|complete|945 bp	100.000/100/890 scaffold37955_2 (30160 bp): GL0084793|2880..4163|complete|1284 bp	100.000/100/607 scaffold37955_2 (30160 bp): GL0084794|4176..5051|complete|876 bp	100.000/100/785 scaffold37955_2 (30160 bp): GL0084795|5063..6202|complete|1140 bp	100.000/91/607 scaffold37955_2 (30160 bp): GL0084796|6308..7192|complete|885 bp	99.636/91/568 scaffold37955_2 (30160 bp): GL0084797|7281..8108|complete|828 bp
MH0183	MH0183	Danish	100.000/52/367 scaffold59937_4 (680 bp): GL0087865|complement(138..662)|complete|525 bp	100.000/55/405 scaffold59937_2 (594 bp): GL0018885|complement(2..592)|lacks both ends|591 bp		99.673/72/645 scaffold115678_2 (1076 bp): GL0032779|158..1075|lacks 3'|918 bp	100.000/77/474 scaffold24295_1 (810 bp): GL0139090|136..810|lacks 3'|675 bp	99.206/33/254 scaffold24295_4 (537 bp): GL0017586|2..382|lacks 5'|381 bp; 97.685/57/446 scaffold24295_3 (650 bp): GL0029796|2..649|lacks both ends|648 bp		98.712/77/475 scaffold24295_8 (1969 bp): GL0026216|3..704|lacks 5'|702 bp
MH0184	MH0184	Danish	98.925/83/579 scaffold81321_4 (24614 bp): GL0000382|2..841|lacks 5'|840 bp	99.441/100/737 scaffold81321_4 (24614 bp): GL0000383|861..1937|complete|1077 bp	99.363/100/654 scaffold81321_4 (24614 bp): GL0000384|1934..2878|complete|945 bp	99.766/100/889 scaffold81321_4 (24614 bp): GL0000385|2878..4161|complete|1284 bp	99.656/100/605 scaffold81321_4 (24614 bp): GL0000386|4174..5049|complete|876 bp	98.417/100/775 scaffold81321_4 (24614 bp): GL0000387|5061..6200|complete|1140 bp	98.980/91/600 scaffold81321_4 (24614 bp): GL0000388|6306..7190|complete|885 bp	98.909/91/565 scaffold81321_4 (24614 bp): GL0000389|7279..8106|complete|828 bp
MH0185	MH0185	Danish	99.310/86/605 scaffold85130_1 (84045 bp): GL0132616|complement(83172..84044)|lacks 5'|873 bp	99.441/100/737 scaffold85130_1 (84045 bp): GL0132615|complement(82076..83152)|complete|1077 bp	99.363/100/654 scaffold85130_1 (84045 bp): GL0132614|complement(81135..82079)|complete|945 bp	99.532/100/887 scaffold85130_1 (84045 bp): GL0132613|complement(79852..81135)|complete|1284 bp	99.656/100/605 scaffold85130_1 (84045 bp): GL0132612|complement(78964..79839)|complete|876 bp	98.153/100/772 scaffold85130_1 (84045 bp): GL0132611|complement(77813..78952)|complete|1140 bp	99.320/91/604 scaffold85130_1 (84045 bp): GL0132610|complement(76823..77707)|complete|885 bp	99.273/91/567 scaffold85130_1 (84045 bp): GL0132609|complement(75907..76734)|complete|828 bp
MH0186	MH0186	Danish
MH0187	MH0187	Danish	99.394/49/345 scaffold20706_4 (855 bp): GL0027336|1..498|lacks 5'|498 bp	99.291/39/285 scaffold20706_6 (2065 bp): GL0007751|1..426|lacks 5'|426 bp; 100.000/31/242 scaffold20706_4 (855 bp): GL0027337|518..853|lacks 3'|336 bp	99.363/100/654 scaffold20706_6 (2065 bp): GL0007752|423..1367|complete|945 bp	100.000/21/181 scaffold20706_8 (2122 bp): GL0044703|1..270|lacks 5'|270 bp; 99.571/55/488 scaffold20706_6 (2065 bp): GL0007753|1367..2065|lacks 3'|699 bp	99.656/100/605 scaffold20706_8 (2122 bp): GL0044704|283..1158|complete|876 bp	98.423/84/653 scaffold20706_8 (2122 bp): GL0044705|1170..2120|lacks 3'|951 bp	99.381/99/664 scaffold20706_9 (2801 bp): GL0015069|142..1113|complete|972 bp	99.340/100/623 scaffold20706_9 (2801 bp): GL0015070|1118..2029|complete|912 bp
MH0188	MH0188	Danish	99.550/66/463 scaffold55117_2 (1861 bp): GL0172921|complement(1192..1860)|lacks 5'|669 bp; 95.276/38/254 scaffold97514_1 (1135 bp): GL0111076|complement(2..382)|lacks 3'|381 bp; 100.000/38/266 scaffold97513_1 (1135 bp): GL0072772|complement(2..382)|lacks 3'|381 bp	99.441/100/737 scaffold55117_2 (1861 bp): GL0172920|complement(96..1172)|complete|1077 bp	99.363/100/654 scaffold55117_1 (13552 bp): GL0134231|complement(12602..13552)|lacks 5'|951 bp	99.766/100/889 scaffold55117_1 (13552 bp): GL0134230|complement(11319..12602)|complete|1284 bp	100.000/100/607 scaffold55117_1 (13552 bp): GL0134229|complement(10431..11306)|complete|876 bp	100.000/100/785 scaffold55117_1 (13552 bp): GL0134228|complement(9280..10419)|complete|1140 bp	100.000/91/607 scaffold55117_1 (13552 bp): GL0134227|complement(8290..9174)|complete|885 bp	99.636/91/568 scaffold55117_1 (13552 bp): GL0134226|complement(7374..8201)|complete|828 bp
MH0189	MH0189	Danish
MH0191	MH0191	Danish	97.917/100/688 scaffold4288_3 (43873 bp): GL0104798|complement(26091..27101)|complete|1011 bp	100.000/100/741 scaffold4288_3 (43873 bp): GL0104797|complement(24995..26071)|complete|1077 bp	100.000/100/657 scaffold4288_3 (43873 bp): GL0104796|complement(24054..24998)|complete|945 bp	100.000/100/890 scaffold4288_3 (43873 bp): GL0104795|complement(22771..24054)|complete|1284 bp	100.000/100/607 scaffold4288_3 (43873 bp): GL0104794|complement(21883..22758)|complete|876 bp	99.736/100/784 scaffold4288_3 (43873 bp): GL0104793|complement(20732..21871)|complete|1140 bp	100.000/49/327 scaffold4288_3 (43873 bp): GL0104792|complement(20240..20716)|complete|477 bp; 100.000/51/340 scaffold4288_3 (43873 bp): GL0104791|complement(19742..20236)|complete|495 bp	99.273/91/567 scaffold4288_3 (43873 bp): GL0104790|complement(18826..19653)|complete|828 bp
MH0192	MH0192	Danish									100.000/100/673 scaffold63243_6 (9246 bp): GL0035586|7467..8432|complete|966 bp	100.000/89/550 scaffold63243_6 (9246 bp): GL0035587|8462..9244|lacks 3'|783 bp	100.000/100/580 scaffold63243_7 (2802 bp): GL0079299|26..862|complete|837 bp	100.000/100/559 scaffold63243_7 (2802 bp): GL0079300|859..1677|complete|819 bp	100.000/100/758 scaffold63243_7 (2802 bp): GL0079301|complement(1682..2785)|complete|1104 bp	100.000/90/944 scaffold63243_9 (1959 bp): GL0128475|complement(1..1371)|lacks 3'|1371 bp
MH0193	MH0193	Danish	100.000/100/703 scaffold103244_1 (161409 bp): GL0084641|complement(137458..138468)|complete|1011 bp	100.000/100/741 scaffold103244_1 (161409 bp): GL0084640|complement(136362..137438)|complete|1077 bp	100.000/100/657 scaffold103244_1 (161409 bp): GL0084639|complement(135421..136365)|complete|945 bp	100.000/100/890 scaffold103244_1 (161409 bp): GL0084638|complement(134138..135421)|complete|1284 bp	100.000/100/607 scaffold103244_1 (161409 bp): GL0084637|complement(133250..134125)|complete|876 bp	100.000/100/785 scaffold103244_1 (161409 bp): GL0084636|complement(132099..133238)|complete|1140 bp	100.000/91/607 scaffold103244_1 (161409 bp): GL0084635|complement(131109..131993)|complete|885 bp	99.636/91/568 scaffold103244_1 (161409 bp): GL0084634|complement(130193..131020)|complete|828 bp
MH0195	MH0195	Danish	99.405/100/699 scaffold62609_1 (12874 bp): GL0136251|130..1140|complete|1011 bp	100.000/100/741 scaffold62609_1 (12874 bp): GL0136252|1160..2236|complete|1077 bp	99.682/100/656 scaffold62609_1 (12874 bp): GL0136253|2233..3177|complete|945 bp	100.000/100/890 scaffold62609_1 (12874 bp): GL0136254|3177..4460|complete|1284 bp	100.000/100/607 scaffold62609_1 (12874 bp): GL0136255|4473..5348|complete|876 bp	100.000/100/786 scaffold62609_1 (12874 bp): GL0136256|5351..6499|complete|1149 bp	100.000/99/666 scaffold62609_1 (12874 bp): GL0136257|6518..7489|complete|972 bp	99.670/100/625 scaffold62609_1 (12874 bp): GL0136258|7494..8405|complete|912 bp
MH0196	MH0196	Danish
MH0197	MH0197	Danish	99.419/51/357 scaffold58302_3 (683 bp): GL0185760|167..682|lacks 3'|516 bp	99.522/58/433 scaffold38040_2 (630 bp): GL0022283|2..628|lacks both ends|627 bp	100.000/61/409 scaffold38040_4 (581 bp): GL0189609|1..579|lacks both ends|579 bp	99.340/71/635 scaffold69231_1 (910 bp): GL0102350|1..909|lacks both ends|909 bp		98.513/71/546 scaffold149810_1 (806 bp): GL0190655|complement(3..806)|lacks both ends|804 bp
MH0198	MH0198	Danish
MH0199	MH0199	Danish	99.115/34/236 scaffold41212_4 (1403 bp): GL0159553|complement(3..341)|lacks 3'|339 bp; 100.000/81/569 scaffold41212_3 (2007 bp): GL0039914|complement(1192..2007)|lacks 5'|816 bp	100.000/100/741 scaffold41212_3 (2007 bp): GL0039913|complement(96..1172)|complete|1077 bp	99.682/100/655 scaffold41212_2 (11165 bp): GL0114086|complement(10215..11165)|lacks 5'|951 bp	99.532/100/885 scaffold41212_2 (11165 bp): GL0114085|complement(8932..10215)|complete|1284 bp	100.000/100/607 scaffold41212_2 (11165 bp): GL0114084|complement(8044..8919)|complete|876 bp	100.000/100/786 scaffold41212_2 (11165 bp): GL0114083|complement(6893..8041)|complete|1149 bp	99.691/100/667 scaffold41212_2 (11165 bp): GL0114082|complement(5903..6877)|complete|975 bp	99.273/91/567 scaffold41212_2 (11165 bp): GL0114081|complement(4987..5814)|complete|828 bp
MH0200	MH0200	Danish									100.000/48/326 scaffold15134_5 (1112 bp): GL0114241|complement(646..1110)|lacks 5'|465 bp	100.000/70/432 scaffold15134_5 (1112 bp): GL0114240|complement(2..616)|lacks 3'|615 bp	100.000/100/580 scaffold15134_3 (1146 bp): GL0169417|complement(277..1113)|complete|837 bp	99.401/61/340 scaffold15134_2 (1250 bp): GL0175687|complement(745..1248)|lacks 5'|504 bp; 100.000/34/194 scaffold15134_3 (1146 bp): GL0169416|complement(2..280)|lacks 3'|279 bp	100.000/67/503 scaffold15134_2 (1250 bp): GL0175686|3..740|lacks 5'|738 bp	100.000/78/811 scaffold103456_8 (1363 bp): GL0110513|181..1362|lacks 3'|1182 bp
MH0203	MH0203	Danish
MH0204	MH0204	Danish	99.029/31/215 scaffold112157_1 (566 bp): GL0051455|256..564|lacks 3'|309 bp; 99.288/84/587 scaffold112157_2 (9518 bp): GL0074496|1..846|lacks 5'|846 bp	99.721/100/739 scaffold112157_2 (9518 bp): GL0074497|866..1942|complete|1077 bp	99.682/100/656 scaffold112157_2 (9518 bp): GL0074498|1939..2883|complete|945 bp	99.532/100/885 scaffold112157_2 (9518 bp): GL0074499|2883..4166|complete|1284 bp	100.000/100/607 scaffold112157_2 (9518 bp): GL0074500|4179..5054|complete|876 bp	99.208/100/778 scaffold112157_2 (9518 bp): GL0074501|5057..6202|complete|1146 bp	99.690/99/665 scaffold112157_2 (9518 bp): GL0074502|6221..7192|complete|972 bp	99.340/100/623 scaffold112157_2 (9518 bp): GL0074503|7197..8108|complete|912 bp
MH0205	MH0205	Danish	96.726/100/680 scaffold87777_1 (11915 bp): GL0119084|487..1497|complete|1011 bp	100.000/100/741 scaffold87777_1 (11915 bp): GL0119085|1517..2593|complete|1077 bp	100.000/100/657 scaffold87777_1 (11915 bp): GL0119086|2590..3534|complete|945 bp	100.000/100/890 scaffold87777_1 (11915 bp): GL0119087|3534..4817|complete|1284 bp	100.000/100/607 scaffold87777_1 (11915 bp): GL0119088|4830..5705|complete|876 bp	99.736/100/784 scaffold87777_1 (11915 bp): GL0119089|5717..6856|complete|1140 bp	99.690/99/665 scaffold87777_1 (11915 bp): GL0119090|6875..7846|complete|972 bp	99.010/100/620 scaffold87777_1 (11915 bp): GL0119091|7851..8762|complete|912 bp	100.000/100/673 scaffold87778_1 (8276 bp): GL0078273|537..1502|complete|966 bp	100.000/100/618 scaffold87778_1 (8276 bp): GL0078274|1532..2416|complete|885 bp	100.000/100/580 scaffold87778_1 (8276 bp): GL0078275|2476..3312|complete|837 bp	99.632/100/556 scaffold87778_1 (8276 bp): GL0078276|3309..4127|complete|819 bp	100.000/100/758 scaffold87778_1 (8276 bp): GL0078277|complement(4132..5235)|complete|1104 bp	100.000/100/1051 scaffold87778_1 (8276 bp): GL0078279|complement(6375..7901)|complete|1527 bp
MH0206	MH0206	Danish	99.702/100/701 scaffold143686_1 (11764 bp): GL0213780|346..1356|complete|1011 bp	100.000/100/741 scaffold143686_1 (11764 bp): GL0213781|1376..2452|complete|1077 bp	100.000/100/657 scaffold143686_1 (11764 bp): GL0213782|2449..3393|complete|945 bp	99.532/100/885 scaffold143686_1 (11764 bp): GL0213783|3393..4676|complete|1284 bp	99.656/100/605 scaffold143686_1 (11764 bp): GL0213784|4689..5564|complete|876 bp	100.000/100/786 scaffold143686_1 (11764 bp): GL0213785|5567..6715|complete|1149 bp	99.690/99/665 scaffold143686_1 (11764 bp): GL0213786|6734..7705|complete|972 bp	99.340/100/623 scaffold143686_1 (11764 bp): GL0213787|7710..8621|complete|912 bp	100.000/100/673 C1968592_1 (7850 bp): GL0096899|111..1076|complete|966 bp	100.000/100/618 C1968592_1 (7850 bp): GL0096900|1106..1990|complete|885 bp	100.000/100/580 C1968592_1 (7850 bp): GL0096901|2050..2886|complete|837 bp	100.000/100/559 C1968592_1 (7850 bp): GL0096902|2883..3701|complete|819 bp	100.000/100/758 C1968592_1 (7850 bp): GL0096903|complement(3706..4809)|complete|1104 bp	100.000/100/1051 C1968592_1 (7850 bp): GL0096905|complement(5949..7475)|complete|1527 bp
MH0211	MH0211	Danish	97.917/100/688 scaffold70221_2 (29392 bp): GL0075535|2227..3237|complete|1011 bp	99.441/100/737 scaffold70221_2 (29392 bp): GL0075536|3257..4333|complete|1077 bp	99.363/100/654 scaffold70221_2 (29392 bp): GL0075537|4330..5274|complete|945 bp	99.766/100/889 scaffold70221_2 (29392 bp): GL0075538|5274..6557|complete|1284 bp	100.000/100/607 scaffold70221_2 (29392 bp): GL0075539|6570..7445|complete|876 bp	100.000/100/785 scaffold70221_2 (29392 bp): GL0075540|7457..8596|complete|1140 bp	100.000/91/607 scaffold70221_2 (29392 bp): GL0075541|8702..9586|complete|885 bp	99.359/51/322 scaffold70221_2 (29392 bp): GL0075543|10032..10502|complete|471 bp; 100.000/37/231 scaffold70221_2 (29392 bp): GL0075542|9591..9926|complete|336 bp
MH0212	MH0212	Danish	99.702/100/701 C1069327_1 (6293 bp): GL0090391|complement(4045..5055)|complete|1011 bp	99.721/100/739 C1069327_1 (6293 bp): GL0090390|complement(2949..4025)|complete|1077 bp	100.000/100/657 C1069327_1 (6293 bp): GL0090389|complement(2008..2952)|complete|945 bp	99.532/100/885 C1069327_1 (6293 bp): GL0090388|complement(725..2008)|complete|1284 bp	100.000/23/138 C1066041_1 (4706 bp): GL0109408|complement(4502..4705)|lacks 5'|204 bp; 100.000/81/498 C1069327_1 (6293 bp): GL0090387|complement(2..712)|lacks 3'|711 bp	99.208/100/778 C1066041_1 (4706 bp): GL0109407|complement(3354..4499)|complete|1146 bp	99.691/100/667 C1066041_1 (4706 bp): GL0109406|complement(2364..3338)|complete|975 bp	99.273/91/567 C1066041_1 (4706 bp): GL0109405|complement(1448..2275)|complete|828 bp
MH0217	MH0217	Danish	99.702/100/701 scaffold1315_10 (7322 bp): GL0168478|complement(4878..5888)|complete|1011 bp	100.000/100/741 scaffold1315_10 (7322 bp): GL0168477|complement(3782..4858)|complete|1077 bp	100.000/100/657 scaffold1315_10 (7322 bp): GL0168476|complement(2841..3785)|complete|945 bp	99.532/100/885 scaffold1315_10 (7322 bp): GL0168475|complement(1558..2841)|complete|1284 bp	100.000/100/607 scaffold1315_10 (7322 bp): GL0168474|complement(670..1545)|complete|876 bp	100.000/58/462 scaffold1315_10 (7322 bp): GL0168473|complement(2..658)|lacks 3'|657 bp; 100.000/39/304 scaffold1315_9 (815 bp): GL0162182|complement(364..813)|lacks 5'|450 bp	99.138/36/236 scaffold1315_9 (815 bp): GL0162181|complement(1..348)|lacks 3'|348 bp; 100.000/59/395 scaffold1315_8 (10590 bp): GL0016958|complement(10018..10590)|lacks 5'|573 bp	99.273/91/567 scaffold1315_8 (10590 bp): GL0016957|complement(9102..9929)|complete|828 bp
MH0220	MH0220	Danish	99.405/100/699 scaffold68709_3 (2376 bp): GL0044182|complement(1192..2202)|complete|1011 bp	99.441/100/737 scaffold68709_3 (2376 bp): GL0044181|complement(96..1172)|complete|1077 bp	99.363/100/654 scaffold68709_2 (11165 bp): GL0145916|complement(10215..11165)|lacks 5'|951 bp	99.532/100/887 scaffold68709_2 (11165 bp): GL0145915|complement(8932..10215)|complete|1284 bp	99.656/100/605 scaffold68709_2 (11165 bp): GL0145914|complement(8044..8919)|complete|876 bp	98.417/100/773 scaffold68709_2 (11165 bp): GL0145913|complement(6893..8041)|complete|1149 bp	99.383/100/665 scaffold68709_2 (11165 bp): GL0145912|complement(5903..6877)|complete|975 bp	99.273/91/567 scaffold68709_2 (11165 bp): GL0145911|complement(4987..5814)|complete|828 bp
MH0221	MH0221	Danish
MH0222	MH0222	Danish	100.000/24/169 scaffold42442_2 (505 bp): GL0205170|2..244|lacks 5'|243 bp	100.000/22/173 scaffold42442_2 (505 bp): GL0205171|264..503|lacks 3'|240 bp
MH0224	MH0224	Danish		100.000/97/717 scaffold9125_7 (2677 bp): GL0032017|complement(1636..2676)|lacks 5'|1041 bp	100.000/100/657 scaffold9125_7 (2677 bp): GL0032016|complement(695..1639)|complete|945 bp	100.000/54/486 scaffold9125_7 (2677 bp): GL0032015|complement(3..695)|lacks 3'|693 bp	100.000/69/419 scaffold9125_4 (1270 bp): GL0127753|complement(665..1270)|lacks 5'|606 bp	99.539/57/457 scaffold9125_4 (1270 bp): GL0127752|complement(3..662)|lacks 3'|660 bp	100.000/49/328 scaffold9125_1 (648 bp): GL0153684|complement(3..476)|lacks 3'|474 bp	100.000/50/313 scaffold118289_2 (902 bp): GL0052666|complement(446..901)|lacks 5'|456 bp	99.462/58/389 scaffold82807_6 (558 bp): GL0156792|complement(1..558)|lacks both ends|558 bp	100.000/23/140 scaffold82807_3 (3192 bp): GL0164525|complement(2988..3191)|lacks 5'|204 bp; 100.000/71/444 scaffold82807_4 (632 bp): GL0134118|complement(1..630)|lacks both ends|630 bp	99.640/100/577 scaffold82807_3 (3192 bp): GL0164524|complement(2092..2928)|complete|837 bp	99.632/100/556 scaffold82807_3 (3192 bp): GL0164523|complement(1277..2095)|complete|819 bp	99.455/100/754 scaffold82807_3 (3192 bp): GL0164522|169..1272|complete|1104 bp	99.803/100/1050 scaffold82807_1 (2674 bp): GL0193554|376..1902|complete|1527 bp
MH0227	MH0227	Danish	98.814/75/523 scaffold55804_1 (11405 bp): GL0009022|complement(10642..11403)|lacks 5'|762 bp	100.000/100/741 scaffold55804_1 (11405 bp): GL0009021|complement(9546..10622)|complete|1077 bp	100.000/100/657 scaffold55804_1 (11405 bp): GL0009020|complement(8605..9549)|complete|945 bp	100.000/100/890 scaffold55804_1 (11405 bp): GL0009019|complement(7322..8605)|complete|1284 bp	100.000/100/607 scaffold55804_1 (11405 bp): GL0009018|complement(6434..7309)|complete|876 bp	99.736/100/785 scaffold55804_1 (11405 bp): GL0009017|complement(5283..6431)|complete|1149 bp	100.000/49/327 scaffold55804_1 (11405 bp): GL0009016|complement(4791..5267)|complete|477 bp; 100.000/51/340 scaffold55804_1 (11405 bp): GL0009015|complement(4293..4787)|complete|495 bp	99.273/91/567 scaffold55804_1 (11405 bp): GL0009014|complement(3377..4204)|complete|828 bp
MH0229	MH0229	Danish	99.702/100/701 scaffold107156_1 (53237 bp): GL0029793|complement(9028..10038)|complete|1011 bp	99.721/100/739 scaffold107156_1 (53237 bp): GL0029792|complement(7932..9008)|complete|1077 bp	100.000/54/353 scaffold107156_1 (53237 bp): GL0029791|complement(7411..7935)|complete|525 bp	99.532/100/885 scaffold107156_1 (53237 bp): GL0029790|complement(5718..7001)|complete|1284 bp	100.000/100/607 scaffold107156_1 (53237 bp): GL0029789|complement(4830..5705)|complete|876 bp	99.208/100/776 scaffold107156_1 (53237 bp): GL0029788|complement(3682..4818)|complete|1137 bp	99.660/91/605 scaffold107156_1 (53237 bp): GL0029787|complement(2692..3576)|complete|885 bp	99.273/91/567 scaffold107156_1 (53237 bp): GL0029786|complement(1776..2603)|complete|828 bp
MH0230	MH0230	Danish									100.000/100/673 scaffold71156_2 (28857 bp): GL0031118|16795..17760|complete|966 bp	100.000/100/618 scaffold71156_2 (28857 bp): GL0031119|17790..18674|complete|885 bp	100.000/100/580 scaffold71156_2 (28857 bp): GL0031120|18734..19570|complete|837 bp	99.632/100/556 scaffold71156_2 (28857 bp): GL0031121|19567..20385|complete|819 bp	100.000/100/758 scaffold71156_2 (28857 bp): GL0031122|complement(20390..21493)|complete|1104 bp	100.000/100/1051 scaffold71156_2 (28857 bp): GL0031124|complement(22633..24159)|complete|1527 bp
MH0233	MH0233	Danish	97.917/100/688 scaffold40935_2 (118167 bp): GL0075587|complement(78425..79435)|complete|1011 bp	99.441/100/737 scaffold40935_2 (118167 bp): GL0075586|complement(77329..78405)|complete|1077 bp	99.363/100/654 scaffold40935_2 (118167 bp): GL0075585|complement(76388..77332)|complete|945 bp	99.766/100/889 scaffold40935_2 (118167 bp): GL0075584|complement(75105..76388)|complete|1284 bp	100.000/100/607 scaffold40935_2 (118167 bp): GL0075583|complement(74217..75092)|complete|876 bp	100.000/100/785 scaffold40935_2 (118167 bp): GL0075582|complement(73066..74205)|complete|1140 bp	100.000/91/607 scaffold40935_2 (118167 bp): GL0075581|complement(72076..72960)|complete|885 bp	99.636/91/568 scaffold40935_2 (118167 bp): GL0075580|complement(71160..71987)|complete|828 bp
MH0234	MH0234	Danish	100.000/82/579 scaffold14894_8 (10975 bp): GL0037453|2..832|lacks 5'|831 bp	100.000/100/741 scaffold14894_8 (10975 bp): GL0037454|852..1928|complete|1077 bp	100.000/100/657 scaffold14894_8 (10975 bp): GL0037455|1925..2869|complete|945 bp	100.000/100/890 scaffold14894_8 (10975 bp): GL0037456|2869..4152|complete|1284 bp	100.000/100/607 scaffold14894_8 (10975 bp): GL0037457|4165..5040|complete|876 bp	100.000/100/786 scaffold14894_8 (10975 bp): GL0037458|5043..6191|complete|1149 bp	100.000/99/666 scaffold14894_8 (10975 bp): GL0037459|6210..7181|complete|972 bp	100.000/100/628 scaffold14894_8 (10975 bp): GL0037460|7186..8097|complete|912 bp
MH0236	MH0236	Danish	99.702/100/701 scaffold43338_2 (337501 bp): GL0078916|327452..328462|complete|1011 bp	99.721/100/739 scaffold43338_2 (337501 bp): GL0078917|328482..329558|complete|1077 bp	100.000/100/657 scaffold43338_2 (337501 bp): GL0078918|329555..330499|complete|945 bp	99.532/100/885 scaffold43338_2 (337501 bp): GL0078919|330499..331782|complete|1284 bp	100.000/100/607 scaffold43338_2 (337501 bp): GL0078920|331795..332670|complete|876 bp	99.208/100/776 scaffold43338_2 (337501 bp): GL0078921|332682..333818|complete|1137 bp	99.660/91/605 scaffold43338_2 (337501 bp): GL0078922|333924..334808|complete|885 bp	99.273/91/567 scaffold43338_2 (337501 bp): GL0078923|334897..335724|complete|828 bp
MH0238	MH0238	Danish	99.654/86/605 scaffold30843_6 (17558 bp): GL0085982|complement(16689..17558)|lacks 5'|870 bp	100.000/100/741 scaffold30843_6 (17558 bp): GL0085981|complement(15593..16669)|complete|1077 bp	100.000/100/657 scaffold30843_6 (17558 bp): GL0085980|complement(14652..15596)|complete|945 bp	99.766/100/889 scaffold30843_6 (17558 bp): GL0085979|complement(13369..14652)|complete|1284 bp	99.656/100/605 scaffold30843_6 (17558 bp): GL0085978|complement(12481..13356)|complete|876 bp	98.153/100/771 scaffold30843_6 (17558 bp): GL0085977|complement(11330..12469)|complete|1140 bp	98.980/91/600 scaffold30843_6 (17558 bp): GL0085976|complement(10340..11224)|complete|885 bp	99.273/91/567 scaffold30843_6 (17558 bp): GL0085975|complement(9424..10251)|complete|828 bp
MH0239	MH0239	Danish	100.000/100/703 scaffold288_1 (87955 bp): GL0045363|16739..17749|complete|1011 bp	100.000/100/741 scaffold288_1 (87955 bp): GL0045364|17769..18845|complete|1077 bp	100.000/100/657 scaffold288_1 (87955 bp): GL0045365|18842..19786|complete|945 bp	100.000/100/890 scaffold288_1 (87955 bp): GL0045366|19786..21069|complete|1284 bp	100.000/100/607 scaffold288_1 (87955 bp): GL0045367|21082..21957|complete|876 bp	99.736/100/784 scaffold288_1 (87955 bp): GL0045368|21969..23108|complete|1140 bp	99.660/91/606 scaffold288_1 (87955 bp): GL0045369|23214..24098|complete|885 bp	99.636/91/568 scaffold288_1 (87955 bp): GL0045370|24187..25014|complete|828 bp
MH0243	MH0243	Danish
MH0244	MH0244	Danish	100.000/100/703 scaffold18409_5 (50737 bp): GL0057867|complement(11631..12641)|complete|1011 bp	100.000/100/741 scaffold18409_5 (50737 bp): GL0057866|complement(10535..11611)|complete|1077 bp	100.000/100/657 scaffold18409_5 (50737 bp): GL0057865|complement(9594..10538)|complete|945 bp	100.000/100/890 scaffold18409_5 (50737 bp): GL0057864|complement(8311..9594)|complete|1284 bp	100.000/100/607 scaffold18409_5 (50737 bp): GL0057863|complement(7423..8298)|complete|876 bp	100.000/100/785 scaffold18409_5 (50737 bp): GL0057862|complement(6272..7411)|complete|1140 bp	100.000/91/607 scaffold18409_5 (50737 bp): GL0057861|complement(5282..6166)|complete|885 bp	99.636/91/568 scaffold18409_5 (50737 bp): GL0057860|complement(4366..5193)|complete|828 bp
MH0245	MH0245	Danish	99.656/87/610 scaffold32578_1 (18014 bp): GL0178194|1..876|lacks 5'|876 bp	100.000/100/741 scaffold32578_1 (18014 bp): GL0178195|896..1972|complete|1077 bp	100.000/100/657 scaffold32578_1 (18014 bp): GL0178196|1969..2913|complete|945 bp	99.532/100/885 scaffold32578_1 (18014 bp): GL0178197|2913..4196|complete|1284 bp	100.000/100/607 scaffold32578_1 (18014 bp): GL0178198|4209..5084|complete|876 bp	100.000/100/785 scaffold32578_1 (18014 bp): GL0178199|5096..6235|complete|1140 bp	99.660/91/605 scaffold32578_1 (18014 bp): GL0178200|6341..7225|complete|885 bp	99.273/91/567 scaffold32578_1 (18014 bp): GL0178201|7314..8141|complete|828 bp			100.000/76/442 scaffold53091_2 (636 bp): GL0075449|1..636|lacks both ends|636 bp		100.000/64/482 scaffold2134_5 (708 bp): GL0165465|2..706|lacks both ends|705 bp
MH0246	MH0246	Danish
MH0247	MH0247	Danish	99.702/100/701 scaffold51139_2 (15760 bp): GL0030869|5749..6759|complete|1011 bp	100.000/100/741 scaffold51139_2 (15760 bp): GL0030870|6779..7855|complete|1077 bp	100.000/100/657 scaffold51139_2 (15760 bp): GL0030871|7852..8796|complete|945 bp	99.766/100/889 scaffold51139_2 (15760 bp): GL0030872|8796..10079|complete|1284 bp	99.656/100/605 scaffold51139_2 (15760 bp): GL0030873|10092..10967|complete|876 bp	98.417/100/775 scaffold51139_2 (15760 bp): GL0030874|10979..12118|complete|1140 bp	98.980/91/600 scaffold51139_2 (15760 bp): GL0030875|12224..13108|complete|885 bp	99.273/91/567 scaffold51139_2 (15760 bp): GL0030876|13197..14024|complete|828 bp
MH0250	MH0250	Danish	97.917/100/689 scaffold75921_1 (3000 bp): GL0174098|756..1766|complete|1011 bp	100.000/100/741 scaffold75921_1 (3000 bp): GL0174099|1786..2862|complete|1077 bp	99.669/96/632 scaffold75921_2 (6755 bp): GL0118476|2..910|lacks 5'|909 bp	99.532/100/885 scaffold75921_2 (6755 bp): GL0118477|910..2193|complete|1284 bp	100.000/100/607 scaffold75921_2 (6755 bp): GL0118478|2206..3081|complete|876 bp	100.000/100/785 scaffold75921_2 (6755 bp): GL0118479|3093..4232|complete|1140 bp	99.660/91/605 scaffold75921_2 (6755 bp): GL0118480|4338..5222|complete|885 bp	99.340/100/623 scaffold75921_2 (6755 bp): GL0118481|5227..6138|complete|912 bp
MH0251	MH0251	Danish	99.702/100/701 scaffold60980_1 (56757 bp): GL0066655|complement(38899..39909)|complete|1011 bp	100.000/100/741 scaffold60980_1 (56757 bp): GL0066654|complement(37803..38879)|complete|1077 bp	100.000/100/657 scaffold60980_1 (56757 bp): GL0066653|complement(36862..37806)|complete|945 bp	99.766/100/889 scaffold60980_1 (56757 bp): GL0066652|complement(35579..36862)|complete|1284 bp	99.656/100/605 scaffold60980_1 (56757 bp): GL0066651|complement(34691..35566)|complete|876 bp	98.417/100/775 scaffold60980_1 (56757 bp): GL0066650|complement(33540..34679)|complete|1140 bp	98.980/91/600 scaffold60980_1 (56757 bp): GL0066649|complement(32550..33434)|complete|885 bp	99.273/91/567 scaffold60980_1 (56757 bp): GL0066648|complement(31634..32461)|complete|828 bp
MH0252	MH0252	Danish
MH0253	MH0253	Danish	99.702/100/701 scaffold127998_1 (11774 bp): GL0004619|346..1356|complete|1011 bp	100.000/100/741 scaffold127998_1 (11774 bp): GL0004620|1376..2452|complete|1077 bp	100.000/100/657 scaffold127998_1 (11774 bp): GL0004621|2449..3393|complete|945 bp	99.766/100/889 scaffold127998_1 (11774 bp): GL0004622|3393..4676|complete|1284 bp	99.656/100/605 scaffold127998_1 (11774 bp): GL0004623|4689..5564|complete|876 bp	98.417/100/776 scaffold127998_1 (11774 bp): GL0004624|5567..6715|complete|1149 bp	99.071/99/660 scaffold127998_1 (11774 bp): GL0004625|6734..7705|complete|972 bp	99.340/100/623 scaffold127998_1 (11774 bp): GL0004626|7710..8621|complete|912 bp	100.000/100/673 scaffold127999_1 (8135 bp): GL0046661|396..1361|complete|966 bp	100.000/100/618 scaffold127999_1 (8135 bp): GL0046662|1391..2275|complete|885 bp	100.000/100/580 scaffold127999_1 (8135 bp): GL0046663|2335..3171|complete|837 bp	99.632/100/556 scaffold127999_1 (8135 bp): GL0046664|3168..3986|complete|819 bp	100.000/100/758 scaffold127999_1 (8135 bp): GL0046665|complement(3991..5094)|complete|1104 bp	100.000/100/1051 scaffold127999_1 (8135 bp): GL0046667|complement(6234..7760)|complete|1527 bp
MH0257	MH0257	Danish
MH0259	MH0259	Danish
MH0260	MH0260	Danish					100.000/21/124 C1302224_1 (544 bp): GL0150545|364..543|lacks 3'|180 bp; 100.000/39/239 C1302224_1 (544 bp): GL0150544|2..376|lacks 5'|375 bp
MH0261	MH0261	Danish	100.000/65/458 scaffold8230_11 (657 bp): GL0015394|1..657|lacks both ends|657 bp	99.721/100/739 scaffold8230_12 (1360 bp): GL0010065|105..1181|complete|1077 bp	100.000/54/359 scaffold8230_14 (1582 bp): GL0047256|2..514|lacks 5'|513 bp	99.438/83/742 scaffold8230_14 (1582 bp): GL0047257|514..1581|lacks 3'|1068 bp	100.000/100/607 scaffold8230_15 (1112 bp): GL0024769|182..1057|complete|876 bp	99.143/92/718 scaffold8230_16 (2027 bp): GL0025238|3..1052|lacks 5'|1050 bp	99.687/98/657 scaffold8230_16 (2027 bp): GL0025239|1071..2027|lacks 3'|957 bp
MH0262	MH0262	Danish	100.000/82/579 scaffold46192_5 (1688 bp): GL0008512|3..833|lacks 5'|831 bp	100.000/78/578 scaffold46192_5 (1688 bp): GL0008513|853..1686|lacks 3'|834 bp	100.000/77/513 scaffold46192_7 (2231 bp): GL0020238|3..734|lacks 5'|732 bp	99.532/100/885 scaffold46192_7 (2231 bp): GL0020239|734..2017|complete|1284 bp	100.000/74/445 scaffold46192_8 (1564 bp): GL0140353|2..646|lacks 5'|645 bp; 100.000/23/145 scaffold46192_7 (2231 bp): GL0020240|2030..2230|lacks 3'|201 bp	100.000/80/633 scaffold46192_8 (1564 bp): GL0140354|649..1563|lacks 3'|915 bp	99.174/37/244 scaffold46192_9 (621 bp): GL0121625|223..591|complete|369 bp; 100.000/63/424 scaffold40245_2 (5646 bp): GL0147204|2679..3308|complete|630 bp	99.273/91/567 scaffold40245_2 (5646 bp): GL0147205|3397..4224|complete|828 bp
MH0264	MH0264	Danish
MH0265	MH0265	Danish	99.617/78/545 scaffold82816_1 (7957 bp): GL0161319|2..787|lacks 5'|786 bp	99.721/100/739 scaffold82816_1 (7957 bp): GL0161320|807..1883|complete|1077 bp	99.682/100/656 scaffold82816_1 (7957 bp): GL0161321|1880..2824|complete|945 bp	99.766/100/889 scaffold82816_1 (7957 bp): GL0161322|2824..4107|complete|1284 bp	100.000/100/607 scaffold82816_1 (7957 bp): GL0161323|4120..4995|complete|876 bp	99.208/100/781 scaffold82816_1 (7957 bp): GL0161324|4998..6146|complete|1149 bp	99.381/99/662 scaffold82816_1 (7957 bp): GL0161325|6165..7136|complete|972 bp	99.180/81/504 scaffold82816_1 (7957 bp): GL0161326|7225..7956|lacks 3'|732 bp	100.000/100/673 scaffold52715_3 (2222 bp): GL0026400|complement(860..1825)|complete|966 bp	100.000/94/580 scaffold52715_3 (2222 bp): GL0026399|complement(3..830)|lacks 3'|828 bp	100.000/100/580 scaffold52715_2 (4041 bp): GL0008946|complement(3139..3975)|complete|837 bp	100.000/100/559 scaffold52715_2 (4041 bp): GL0008945|complement(2324..3142)|complete|819 bp	100.000/100/758 scaffold52715_2 (4041 bp): GL0008944|1216..2319|complete|1104 bp	100.000/93/974 scaffold52715_1 (3333 bp): GL0065093|1921..3333|lacks 3'|1413 bp
MH0266	MH0266	Danish	99.611/76/538 scaffold44267_3 (13635 bp): GL0105986|2..775|lacks 5'|774 bp	99.441/100/737 scaffold44267_3 (13635 bp): GL0105987|795..1871|complete|1077 bp	99.363/100/654 scaffold44267_3 (13635 bp): GL0105988|1868..2812|complete|945 bp	99.532/100/887 scaffold44267_3 (13635 bp): GL0105989|2812..4095|complete|1284 bp	99.656/100/605 scaffold44267_3 (13635 bp): GL0105990|4108..4983|complete|876 bp	98.153/100/772 scaffold44267_3 (13635 bp): GL0105991|4986..6134|complete|1149 bp	99.381/99/664 scaffold44267_3 (13635 bp): GL0105992|6153..7124|complete|972 bp	99.340/100/623 scaffold44267_3 (13635 bp): GL0105993|7129..8040|complete|912 bp
MH0267	MH0267	Danish	96.726/100/680 scaffold82398_5 (26335 bp): GL0195211|24013..25023|complete|1011 bp	100.000/100/741 scaffold82398_5 (26335 bp): GL0195212|25043..26119|complete|1077 bp	100.000/77/510 scaffold95043_10 (24367 bp): GL0056157|complement(23564..24292)|complete|729 bp	100.000/100/890 scaffold95043_10 (24367 bp): GL0056156|complement(22281..23564)|complete|1284 bp	100.000/100/607 scaffold95043_10 (24367 bp): GL0056155|complement(21393..22268)|complete|876 bp	99.736/100/784 scaffold95043_10 (24367 bp): GL0056154|complement(20242..21381)|complete|1140 bp	99.660/91/605 scaffold95043_10 (24367 bp): GL0056153|complement(19252..20136)|complete|885 bp	98.909/91/565 scaffold95043_10 (24367 bp): GL0056152|complement(18336..19163)|complete|828 bp
MH0268	MH0268	Danish	99.275/82/575 scaffold455_6 (83959 bp): GL0068107|3..833|lacks 5'|831 bp	99.441/100/737 scaffold455_6 (83959 bp): GL0068108|853..1929|complete|1077 bp	99.682/100/656 scaffold455_6 (83959 bp): GL0068109|1926..2870|complete|945 bp	100.000/100/890 scaffold455_6 (83959 bp): GL0068110|2870..4153|complete|1284 bp	100.000/100/607 scaffold455_6 (83959 bp): GL0068111|4166..5041|complete|876 bp	100.000/100/785 scaffold455_6 (83959 bp): GL0068112|5053..6192|complete|1140 bp	100.000/91/607 scaffold455_6 (83959 bp): GL0068113|6298..7182|complete|885 bp	99.636/91/568 scaffold455_6 (83959 bp): GL0068114|7271..8098|complete|828 bp
MH0270	MH0270	Danish	99.645/84/590 scaffold30510_1 (2351 bp): GL0004845|complement(1502..2350)|lacks 5'|849 bp	99.721/100/739 scaffold30510_1 (2351 bp): GL0004844|complement(406..1482)|complete|1077 bp	100.000/43/283 scaffold30510_1 (2351 bp): GL0004843|complement(2..409)|lacks 3'|408 bp; 100.000/56/372 C1078406_1 (771 bp): GL0173296|3..533|lacks 5'|531 bp	99.446/85/747 scaffold80435_4 (2325 bp): GL0015282|complement(1238..2323)|lacks 5'|1086 bp	100.000/100/607 scaffold80435_4 (2325 bp): GL0015281|complement(350..1225)|complete|876 bp	100.000/65/501 scaffold80435_3 (4594 bp): GL0154056|complement(3857..4594)|lacks 5'|738 bp; 97.345/30/232 scaffold80435_4 (2325 bp): GL0015280|complement(3..338)|lacks 3'|336 bp	99.691/100/667 scaffold80435_3 (4594 bp): GL0154055|complement(2867..3841)|complete|975 bp	99.340/100/623 scaffold80435_3 (4594 bp): GL0154054|complement(1951..2862)|complete|912 bp
MH0271	MH0271	Danish
MH0272	MH0272	Danish	100.000/100/703 scaffold29165_2 (10033 bp): GL0006226|2281..3291|complete|1011 bp	100.000/100/741 scaffold29165_2 (10033 bp): GL0006227|3311..4387|complete|1077 bp	99.682/100/652 scaffold29165_2 (10033 bp): GL0006228|4384..5328|complete|945 bp	100.000/100/890 scaffold29165_2 (10033 bp): GL0006229|5328..6611|complete|1284 bp	100.000/100/607 scaffold29165_2 (10033 bp): GL0006230|6624..7499|complete|876 bp	100.000/100/785 scaffold29165_2 (10033 bp): GL0006231|7511..8650|complete|1140 bp	100.000/91/607 scaffold29165_2 (10033 bp): GL0006232|8756..9640|complete|885 bp	100.000/22/139 scaffold29165_5 (9094 bp): GL0077931|1..201|lacks 5'|201 bp; 100.000/33/211 scaffold29165_2 (10033 bp): GL0006233|9729..10031|lacks 3'|303 bp
MH0274	MH0274	Danish	100.000/100/703 scaffold1509_1 (14622 bp): GL0060602|754..1764|complete|1011 bp	100.000/100/741 scaffold1509_1 (14622 bp): GL0060603|1784..2860|complete|1077 bp	100.000/100/657 scaffold1509_1 (14622 bp): GL0060604|2857..3801|complete|945 bp	100.000/100/890 scaffold1509_1 (14622 bp): GL0060605|3801..5084|complete|1284 bp	100.000/100/607 scaffold1509_1 (14622 bp): GL0060606|5097..5972|complete|876 bp	100.000/100/785 scaffold1509_1 (14622 bp): GL0060607|5984..7123|complete|1140 bp	100.000/91/607 scaffold1509_1 (14622 bp): GL0060608|7229..8113|complete|885 bp	100.000/100/628 scaffold1509_1 (14622 bp): GL0060609|8118..9029|complete|912 bp
MH0275	MH0275	Danish	100.000/100/703 scaffold83470_1 (215863 bp): GL0070196|complement(7284..8294)|complete|1011 bp	100.000/100/741 scaffold83470_1 (215863 bp): GL0070195|complement(6188..7264)|complete|1077 bp	100.000/100/657 scaffold83470_1 (215863 bp): GL0070194|complement(5247..6191)|complete|945 bp	100.000/100/890 scaffold83470_1 (215863 bp): GL0070193|complement(3964..5247)|complete|1284 bp	100.000/100/607 scaffold83470_1 (215863 bp): GL0070192|complement(3076..3951)|complete|876 bp	100.000/100/785 scaffold83470_1 (215863 bp): GL0070191|complement(1925..3064)|complete|1140 bp	100.000/91/607 scaffold83470_1 (215863 bp): GL0070190|complement(935..1819)|complete|885 bp	99.259/89/556 scaffold83470_1 (215863 bp): GL0070189|complement(31..846)|complete|816 bp
MH0276	MH0276	Danish	100.000/35/248 scaffold141064_2 (533 bp): GL0203392|complement(178..531)|lacks 5'|354 bp
MH0277	MH0277	Danish
MH0280	MH0280	Danish	99.636/82/575 scaffold92837_2 (10137 bp): GL0111014|2..829|lacks 5'|828 bp	99.721/100/739 scaffold92837_2 (10137 bp): GL0111015|849..1925|complete|1077 bp	100.000/100/657 scaffold92837_2 (10137 bp): GL0111016|1922..2866|complete|945 bp	100.000/100/890 scaffold92837_2 (10137 bp): GL0111017|2866..4149|complete|1284 bp	100.000/100/607 scaffold92837_2 (10137 bp): GL0111018|4162..5037|complete|876 bp	100.000/100/786 scaffold92837_2 (10137 bp): GL0111019|5040..6188|complete|1149 bp	99.690/99/665 scaffold92837_2 (10137 bp): GL0111020|6207..7178|complete|972 bp	99.010/100/621 scaffold92837_2 (10137 bp): GL0111021|7183..8094|complete|912 bp	100.000/100/673 scaffold102753_3 (1938 bp): GL0004637|complement(861..1826)|complete|966 bp	100.000/94/583 scaffold102753_3 (1938 bp): GL0004636|complement(1..831)|lacks 3'|831 bp	100.000/100/580 scaffold102753_2 (4052 bp): GL0108555|complement(3140..3976)|complete|837 bp	100.000/100/559 scaffold102753_2 (4052 bp): GL0108554|complement(2325..3143)|complete|819 bp	100.000/100/758 scaffold102753_2 (4052 bp): GL0108553|1217..2320|complete|1104 bp	100.000/93/976 scaffold102753_1 (3071 bp): GL0048092|1654..3069|lacks 3'|1416 bp
MH0281	MH0281	Danish	100.000/82/577 scaffold64039_3 (38108 bp): GL0020827|2..829|lacks 5'|828 bp	100.000/100/741 scaffold64039_3 (38108 bp): GL0020828|849..1925|complete|1077 bp	100.000/100/657 scaffold64039_3 (38108 bp): GL0020829|1922..2866|complete|945 bp	100.000/100/890 scaffold64039_3 (38108 bp): GL0020830|2866..4149|complete|1284 bp	100.000/100/607 scaffold64039_3 (38108 bp): GL0020831|4162..5037|complete|876 bp	100.000/100/785 scaffold64039_3 (38108 bp): GL0020832|5049..6188|complete|1140 bp	100.000/91/607 scaffold64039_3 (38108 bp): GL0020833|6294..7178|complete|885 bp	99.636/91/568 scaffold64039_3 (38108 bp): GL0020834|7267..8094|complete|828 bp
MH0283	MH0283	Danish
MH0284	MH0284	Danish					100.000/47/285 scaffold6549_3 (601 bp): GL0161439|complement(191..601)|lacks 5'|411 bp		100.000/62/417 scaffold3487_2 (606 bp): GL0175393|complement(1..606)|lacks both ends|606 bp	99.415/56/355 scaffold107095_2 (515 bp): GL0150885|complement(1..513)|lacks both ends|513 bp
MH0286	MH0286	Danish	99.083/32/228 scaffold107023_2 (694 bp): GL0022492|368..694|lacks 3'|327 bp						99.190/76/508 scaffold63059_3 (742 bp): GL0154515|2..742|lacks both ends|741 bp
MH0287	MH0287	Danish	99.702/100/701 scaffold58895_1 (164782 bp): GL0135612|complement(74572..75582)|complete|1011 bp	100.000/100/741 scaffold58895_1 (164782 bp): GL0135611|complement(73476..74552)|complete|1077 bp	100.000/100/657 scaffold58895_1 (164782 bp): GL0135610|complement(72535..73479)|complete|945 bp	99.532/100/885 scaffold58895_1 (164782 bp): GL0135609|complement(71252..72535)|complete|1284 bp	100.000/100/607 scaffold58895_1 (164782 bp): GL0135608|complement(70364..71239)|complete|876 bp	100.000/100/785 scaffold58895_1 (164782 bp): GL0135607|complement(69213..70352)|complete|1140 bp	99.660/91/605 scaffold58895_1 (164782 bp): GL0135606|complement(68223..69107)|complete|885 bp	99.273/91/567 scaffold58895_1 (164782 bp): GL0135605|complement(67307..68134)|complete|828 bp
MH0288	MH0288	Danish
MH0289	MH0289	Danish	99.107/100/698 scaffold83133_2 (42779 bp): GL0074343|complement(24995..26005)|complete|1011 bp	99.441/100/737 scaffold83133_2 (42779 bp): GL0074342|complement(23899..24975)|complete|1077 bp	99.363/100/654 scaffold83133_2 (42779 bp): GL0074341|complement(22958..23902)|complete|945 bp	99.532/100/887 scaffold83133_2 (42779 bp): GL0074340|complement(21675..22958)|complete|1284 bp	99.656/100/605 scaffold83133_2 (42779 bp): GL0074339|complement(20787..21662)|complete|876 bp	98.417/100/773 scaffold83133_2 (42779 bp): GL0074338|complement(19636..20775)|complete|1140 bp	99.660/91/605 scaffold83133_2 (42779 bp): GL0074337|complement(18646..19530)|complete|885 bp	99.273/91/567 scaffold83133_2 (42779 bp): GL0074336|complement(17730..18557)|complete|828 bp
MH0290	MH0290	Danish	98.966/86/603 scaffold10484_2 (2045 bp): GL0034474|complement(1173..2045)|lacks 5'|873 bp	99.441/100/737 scaffold10484_2 (2045 bp): GL0034473|complement(77..1153)|complete|1077 bp	99.363/100/654 scaffold10484_1 (12070 bp): GL0027487|complement(11120..12070)|lacks 5'|951 bp	99.766/100/889 scaffold10484_1 (12070 bp): GL0027486|complement(9837..11120)|complete|1284 bp	100.000/100/607 scaffold10484_1 (12070 bp): GL0027485|complement(8949..9824)|complete|876 bp	100.000/100/786 scaffold10484_1 (12070 bp): GL0027484|complement(7798..8946)|complete|1149 bp	100.000/100/669 scaffold10484_1 (12070 bp): GL0027483|complement(6808..7782)|complete|975 bp	100.000/37/231 scaffold10484_1 (12070 bp): GL0027482|complement(6468..6803)|complete|336 bp; 99.359/51/322 scaffold10484_1 (12070 bp): GL0027481|complement(5892..6362)|complete|471 bp
MH0292	MH0292	Danish
MH0293	MH0293	Danish	99.262/81/565 scaffold52766_1 (2048 bp): GL0055481|1..816|lacks 5'|816 bp	100.000/100/741 scaffold52766_1 (2048 bp): GL0055482|836..1912|complete|1077 bp	99.669/96/633 scaffold52766_2 (11165 bp): GL0062861|2..910|lacks 5'|909 bp	99.532/100/887 scaffold52766_2 (11165 bp): GL0062862|910..2193|complete|1284 bp	99.656/100/605 scaffold52766_2 (11165 bp): GL0062863|2206..3081|complete|876 bp	98.681/100/774 scaffold52766_2 (11165 bp): GL0062864|3084..4232|complete|1149 bp	100.000/99/666 scaffold52766_2 (11165 bp): GL0062865|4251..5222|complete|972 bp	99.340/100/623 scaffold52766_2 (11165 bp): GL0062866|5227..6138|complete|912 bp
MH0297	MH0297	Danish	99.656/87/610 C948423_1 (7619 bp): GL0080551|2..877|lacks 5'|876 bp	100.000/100/741 C948423_1 (7619 bp): GL0080552|897..1973|complete|1077 bp	100.000/100/657 C948423_1 (7619 bp): GL0080553|1970..2914|complete|945 bp	99.766/100/889 C948423_1 (7619 bp): GL0080554|2914..4197|complete|1284 bp	99.656/100/605 C948423_1 (7619 bp): GL0080555|4210..5085|complete|876 bp	98.417/100/776 C948423_1 (7619 bp): GL0080556|5088..6236|complete|1149 bp	99.071/99/660 C948423_1 (7619 bp): GL0080557|6255..7226|complete|972 bp	100.000/26/166 C936889_1 (2570 bp): GL0133378|complement(2329..2568)|lacks 5'|240 bp; 99.225/43/266 C948423_1 (7619 bp): GL0080558|7231..7617|lacks 3'|387 bp
MH0298	MH0298	Danish	100.000/81/570 scaffold50333_2 (5870 bp): GL0086673|1..819|lacks 5'|819 bp	100.000/100/741 scaffold50333_2 (5870 bp): GL0086674|839..1915|complete|1077 bp	100.000/100/657 scaffold50333_2 (5870 bp): GL0086675|1912..2856|complete|945 bp	99.532/100/885 scaffold50333_2 (5870 bp): GL0086676|2856..4139|complete|1284 bp	100.000/100/607 scaffold50333_2 (5870 bp): GL0086677|4152..5027|complete|876 bp	100.000/73/582 scaffold50333_2 (5870 bp): GL0086678|5030..5869|lacks 3'|840 bp; 100.000/23/183 scaffold50333_3 (1178 bp): GL0001099|3..269|lacks 5'|267 bp	99.663/92/612 scaffold50333_3 (1178 bp): GL0001100|288..1178|lacks 3'|891 bp	99.010/100/618 scaffold50333_4 (1926 bp): GL0109400|1..969|lacks 5'|969 bp	99.688/100/672 scaffold120162_1 (6496 bp): GL0060842|540..1505|complete|966 bp	99.660/100/615 scaffold120162_1 (6496 bp): GL0060843|1535..2419|complete|885 bp	100.000/100/580 scaffold120162_1 (6496 bp): GL0060844|2479..3315|complete|837 bp	100.000/100/559 scaffold120162_1 (6496 bp): GL0060845|3312..4130|complete|819 bp	100.000/100/758 scaffold120162_1 (6496 bp): GL0060846|complement(4135..5238)|complete|1104 bp	100.000/90/942 scaffold120162_2 (1745 bp): GL0071652|complement(3..1370)|lacks 3'|1368 bp
MH0299	MH0299	Danish	100.000/72/514 scaffold31020_2 (729 bp): GL0053894|1..729|lacks both ends|729 bp	99.716/98/728 scaffold31020_3 (1634 bp): GL0035890|1..1059|lacks 5'|1059 bp	100.000/61/403 scaffold31020_3 (1634 bp): GL0035891|1056..1634|lacks 3'|579 bp	99.401/39/347 scaffold31020_7 (503 bp): GL0026982|3..503|lacks both ends|501 bp	100.000/59/360 scaffold31020_9 (516 bp): GL0058864|1..516|lacks both ends|516 bp			99.482/64/400 scaffold11719_2 (1183 bp): GL0020460|complement(600..1181)|lacks 5'|582 bp		100.000/84/520 scaffold35265_1 (741 bp): GL0023018|complement(3..740)|lacks both ends|738 bp				100.000/57/597 scaffold35776_3 (875 bp): GL0016700|3..875|lacks both ends|873 bp
MH0301	MH0301	Danish	100.000/86/607 scaffold9752_10 (17564 bp): GL0140103|complement(16693..17562)|lacks 5'|870 bp	100.000/100/741 scaffold9752_10 (17564 bp): GL0140102|complement(15597..16673)|complete|1077 bp	100.000/100/657 scaffold9752_10 (17564 bp): GL0140101|complement(14656..15600)|complete|945 bp	100.000/100/890 scaffold9752_10 (17564 bp): GL0140100|complement(13373..14656)|complete|1284 bp	100.000/100/607 scaffold9752_10 (17564 bp): GL0140099|complement(12485..13360)|complete|876 bp	100.000/100/785 scaffold9752_10 (17564 bp): GL0140098|complement(11334..12473)|complete|1140 bp	100.000/91/607 scaffold9752_10 (17564 bp): GL0140097|complement(10344..11228)|complete|885 bp	99.636/91/568 scaffold9752_10 (17564 bp): GL0140096|complement(9428..10255)|complete|828 bp
MH0302	MH0302	Danish	100.000/93/657 C745470_1 (11489 bp): GL0086557|127..1071|complete|945 bp	100.000/100/741 C745470_1 (11489 bp): GL0086558|1091..2167|complete|1077 bp	100.000/100/657 C745470_1 (11489 bp): GL0086559|2164..3108|complete|945 bp	100.000/100/890 C745470_1 (11489 bp): GL0086560|3108..4391|complete|1284 bp	100.000/100/607 C745470_1 (11489 bp): GL0086561|4404..5279|complete|876 bp	100.000/100/786 C745470_1 (11489 bp): GL0086562|5282..6430|complete|1149 bp	100.000/99/666 C745470_1 (11489 bp): GL0086563|6449..7420|complete|972 bp	99.670/100/625 C745470_1 (11489 bp): GL0086564|7425..8336|complete|912 bp	99.688/100/672 scaffold45382_1 (8543 bp): GL0019222|804..1769|complete|966 bp	100.000/100/618 scaffold45382_1 (8543 bp): GL0019223|1799..2683|complete|885 bp	99.640/100/577 scaffold45382_1 (8543 bp): GL0019224|2743..3579|complete|837 bp	99.632/100/556 scaffold45382_1 (8543 bp): GL0019225|3576..4394|complete|819 bp	100.000/100/758 scaffold45382_1 (8543 bp): GL0019226|complement(4399..5502)|complete|1104 bp	100.000/100/1051 scaffold45382_1 (8543 bp): GL0019228|complement(6642..8168)|complete|1527 bp
MH0303	MH0303	Danish				99.203/59/523 scaffold58945_2 (755 bp): GL0093073|complement(2..754)|lacks both ends|753 bp		100.000/39/304 scaffold54486_4 (524 bp): GL0128521|complement(74..523)|lacks 5'|450 bp
MH0305	MH0305	Danish
MH0307	MH0307	Danish	99.593/73/515 scaffold52525_4 (1930 bp): GL0121635|complement(1190..1930)|lacks 5'|741 bp; 100.000/24/171 scaffold52525_5 (1426 bp): GL0029020|complement(3..242)|lacks 3'|240 bp	99.441/100/737 scaffold52525_4 (1930 bp): GL0121634|complement(94..1170)|complete|1077 bp	99.632/87/571 scaffold52525_3 (3131 bp): GL0112995|complement(2312..3130)|lacks 5'|819 bp	100.000/100/890 scaffold52525_3 (3131 bp): GL0112994|complement(1029..2312)|complete|1284 bp	100.000/100/607 scaffold52525_3 (3131 bp): GL0112993|complement(141..1016)|complete|876 bp	100.000/84/656 scaffold52525_2 (1785 bp): GL0097996|complement(809..1765)|complete|957 bp	100.000/81/545 scaffold52525_2 (1785 bp): GL0097995|complement(2..793)|lacks 3'|792 bp	99.593/81/508 scaffold42030_1 (3452 bp): GL0186938|1..741|lacks 5'|741 bp
MH0308	MH0308	Danish	99.625/79/558 scaffold84181_6 (1649 bp): GL0127263|complement(845..1648)|lacks 5'|804 bp	100.000/77/573 scaffold84181_6 (1649 bp): GL0127262|complement(1..825)|lacks 3'|825 bp	100.000/100/657 scaffold84181_5 (1398 bp): GL0165987|complement(250..1194)|complete|945 bp	99.187/58/504 scaffold84181_3 (3439 bp): GL0088340|complement(2697..3437)|lacks 5'|741 bp	100.000/100/607 scaffold84181_3 (3439 bp): GL0088339|complement(1809..2684)|complete|876 bp	100.000/100/785 scaffold84181_3 (3439 bp): GL0088338|complement(658..1797)|complete|1140 bp	99.457/57/376 scaffold84181_3 (3439 bp): GL0088337|complement(1..552)|lacks 3'|552 bp	100.000/44/281 scaffold28048_2 (2630 bp): GL0148412|2..406|lacks 5'|405 bp	100.000/100/673 scaffold21188_2 (2364 bp): GL0050883|499..1464|complete|966 bp	100.000/99/610 scaffold21188_2 (2364 bp): GL0050884|1494..2363|lacks 3'|870 bp	100.000/100/580 scaffold21188_3 (4044 bp): GL0175197|25..861|complete|837 bp	99.632/100/556 scaffold21188_3 (4044 bp): GL0175198|858..1676|complete|819 bp	100.000/100/758 scaffold21188_3 (4044 bp): GL0175199|complement(1681..2784)|complete|1104 bp	100.000/90/944 scaffold21188_4 (1750 bp): GL0061634|complement(3..1373)|lacks 3'|1371 bp
MH0309	MH0309	Danish
MH0310	MH0310	Danish	99.656/87/610 scaffold48074_2 (124373 bp): GL0158527|complement(123496..124371)|lacks 5'|876 bp	100.000/100/741 scaffold48074_2 (124373 bp): GL0158526|complement(122400..123476)|complete|1077 bp	100.000/100/657 scaffold48074_2 (124373 bp): GL0158525|complement(121459..122403)|complete|945 bp	99.532/100/885 scaffold48074_2 (124373 bp): GL0158524|complement(120176..121459)|complete|1284 bp	100.000/100/607 scaffold48074_2 (124373 bp): GL0158523|complement(119288..120163)|complete|876 bp	100.000/100/785 scaffold48074_2 (124373 bp): GL0158522|complement(118137..119276)|complete|1140 bp	99.660/91/605 scaffold48074_2 (124373 bp): GL0158521|complement(117147..118031)|complete|885 bp	99.273/91/567 scaffold48074_2 (124373 bp): GL0158520|complement(116231..117058)|complete|828 bp
MH0311	MH0311	Danish	100.000/33/233 scaffold58204_1 (1680 bp): GL0139401|complement(1348..1680)|lacks 5'|333 bp	100.000/100/741 scaffold58204_1 (1680 bp): GL0139400|complement(252..1328)|complete|1077 bp	100.000/27/178 scaffold58204_1 (1680 bp): GL0139399|complement(1..255)|lacks 3'|255 bp; 100.000/42/281 scaffold55731_4 (2187 bp): GL0040083|complement(1788..2186)|lacks 5'|399 bp	99.532/100/885 scaffold55731_4 (2187 bp): GL0040082|complement(505..1788)|complete|1284 bp	100.000/56/343 scaffold55731_4 (2187 bp): GL0040081|complement(1..492)|lacks 3'|492 bp; 100.000/39/236 scaffold55731_3 (2041 bp): GL0006632|complement(1699..2040)|lacks 5'|342 bp	100.000/100/786 scaffold55731_3 (2041 bp): GL0006631|complement(548..1696)|complete|1149 bp	99.435/55/366 scaffold55731_3 (2041 bp): GL0006630|complement(2..532)|lacks 3'|531 bp		100.000/100/673 scaffold24883_2 (6832 bp): GL0128611|877..1842|complete|966 bp	99.660/100/614 scaffold24883_2 (6832 bp): GL0128612|1872..2756|complete|885 bp	100.000/100/580 scaffold24883_2 (6832 bp): GL0128613|2816..3652|complete|837 bp	99.632/100/556 scaffold24883_2 (6832 bp): GL0128614|3649..4467|complete|819 bp	100.000/100/758 scaffold24883_2 (6832 bp): GL0128615|complement(4472..5575)|complete|1104 bp	100.000/90/946 scaffold24883_3 (1751 bp): GL0072846|complement(3..1376)|lacks 3'|1374 bp
MH0313	MH0313	Danish										100.000/76/472 scaffold53189_5 (669 bp): GL0116222|complement(1..669)|lacks both ends|669 bp		100.000/20/114 scaffold53189_2 (502 bp): GL0037010|complement(3..500)|lacks both ends|498 bp; 99.497/73/404 scaffold53189_1 (1261 bp): GL0022731|complement(661..1260)|lacks 5'|600 bp	99.078/59/445 scaffold53189_1 (1261 bp): GL0022730|3..656|lacks 5'|654 bp	99.741/76/798 scaffold56761_1 (1457 bp): GL0016467|2..1162|lacks 5'|1161 bp
MH0314	MH0314	Danish
MH0315	MH0315	Danish
MH0316	MH0316	Danish	99.702/100/701 scaffold24166_1 (18469 bp): GL0188189|complement(11670..12680)|complete|1011 bp	100.000/100/741 scaffold24166_1 (18469 bp): GL0188188|complement(10574..11650)|complete|1077 bp	100.000/100/657 scaffold24166_1 (18469 bp): GL0188187|complement(9633..10577)|complete|945 bp	99.532/100/885 scaffold24166_1 (18469 bp): GL0188186|complement(8350..9633)|complete|1284 bp	100.000/100/607 scaffold24166_1 (18469 bp): GL0188185|complement(7462..8337)|complete|876 bp	99.208/100/776 scaffold24166_1 (18469 bp): GL0188184|complement(6314..7450)|complete|1137 bp	99.660/91/605 scaffold24166_1 (18469 bp): GL0188183|complement(5324..6208)|complete|885 bp	99.273/91/567 scaffold24166_1 (18469 bp): GL0188182|complement(4408..5235)|complete|828 bp
MH0318	MH0318	Danish	100.000/100/703 scaffold58631_1 (6234 bp): GL0059987|391..1401|complete|1011 bp	99.721/100/739 scaffold58631_1 (6234 bp): GL0059988|1421..2497|complete|1077 bp	99.682/100/655 scaffold58631_1 (6234 bp): GL0059989|2494..3438|complete|945 bp	99.766/100/889 scaffold58631_1 (6234 bp): GL0059990|3438..4721|complete|1284 bp	99.656/100/605 scaffold58631_1 (6234 bp): GL0059991|4734..5609|complete|876 bp	99.528/56/432 scaffold58631_2 (1991 bp): GL0232014|3..641|lacks 5'|639 bp; 99.510/54/430 scaffold58631_1 (6234 bp): GL0059992|5621..6232|lacks 3'|612 bp	99.690/99/665 scaffold58631_2 (1991 bp): GL0232015|660..1631|complete|972 bp	100.000/39/245 scaffold58631_2 (1991 bp): GL0232016|1636..1989|lacks 3'|354 bp; 99.485/64/402 C1985974_1 (1106 bp): GL0012285|2..586|lacks 5'|585 bp
MH0319	MH0319	Danish	99.655/86/607 C1230166_1 (11293 bp): GL0054238|complement(10421..11293)|lacks 5'|873 bp	100.000/100/741 C1230166_1 (11293 bp): GL0054237|complement(9325..10401)|complete|1077 bp	100.000/100/657 C1230166_1 (11293 bp): GL0054236|complement(8384..9328)|complete|945 bp	99.532/100/885 C1230166_1 (11293 bp): GL0054235|complement(7101..8384)|complete|1284 bp	100.000/100/607 C1230166_1 (11293 bp): GL0054234|complement(6213..7088)|complete|876 bp	100.000/100/786 C1230166_1 (11293 bp): GL0054233|complement(5062..6210)|complete|1149 bp	100.000/42/284 C1230166_1 (11293 bp): GL0054231|complement(4070..4483)|complete|414 bp	99.273/91/567 C1230166_1 (11293 bp): GL0054230|complement(3154..3981)|complete|828 bp	100.000/86/576 scaffold65754_3 (876 bp): GL0027458|3..875|lacks both ends|873 bp	100.000/71/445 scaffold65754_5 (628 bp): GL0034175|1..627|lacks both ends|627 bp	100.000/36/207 scaffold37666_2 (538 bp): GL0056794|2..304|lacks 5'|303 bp	100.000/29/166 scaffold37666_2 (538 bp): GL0056795|301..537|lacks 3'|237 bp; 100.000/67/375 scaffold37666_3 (1898 bp): GL0063520|1..552|lacks 5'|552 bp	99.455/100/754 scaffold37666_3 (1898 bp): GL0063521|complement(557..1660)|complete|1104 bp	100.000/44/454 scaffold37666_7 (675 bp): GL0102215|complement(2..673)|lacks both ends|672 bp
MH0321	MH0321	Danish	99.524/63/438 scaffold84790_2 (950 bp): GL0004254|321..950|lacks 3'|630 bp			99.408/40/352 scaffold17108_1 (510 bp): GL0100982|3..509|lacks both ends|507 bp
MH0322	MH0322	Danish	100.000/100/703 scaffold52846_1 (2246 bp): GL0047413|481..1491|complete|1011 bp	100.000/21/154 scaffold52846_2 (2817 bp): GL0140139|1..228|lacks 5'|228 bp; 100.000/68/514 scaffold52846_1 (2246 bp): GL0047414|1511..2245|lacks 3'|735 bp	100.000/100/657 scaffold52846_2 (2817 bp): GL0140140|225..1169|complete|945 bp	99.766/100/887 scaffold52846_2 (2817 bp): GL0140141|1169..2452|complete|1284 bp	100.000/40/247 scaffold52846_2 (2817 bp): GL0140142|2465..2815|lacks 3'|351 bp; 100.000/55/337 scaffold52846_3 (2733 bp): GL0098394|1..486|lacks 5'|486 bp	99.208/100/783 scaffold52846_3 (2733 bp): GL0098395|489..1637|complete|1149 bp	99.071/99/660 scaffold52846_3 (2733 bp): GL0098396|1656..2627|complete|972 bp	98.734/26/164 scaffold99957_1 (5835 bp): GL0006305|complement(5594..5833)|lacks 5'|240 bp
MH0323	MH0323	Danish	99.645/84/590 scaffold42126_1 (12548 bp): GL0119899|complement(11698..12546)|lacks 5'|849 bp	100.000/100/741 scaffold42126_1 (12548 bp): GL0119898|complement(10602..11678)|complete|1077 bp	100.000/100/657 scaffold42126_1 (12548 bp): GL0119897|complement(9661..10605)|complete|945 bp	99.532/100/885 scaffold42126_1 (12548 bp): GL0119896|complement(8378..9661)|complete|1284 bp	100.000/100/607 scaffold42126_1 (12548 bp): GL0119895|complement(7490..8365)|complete|876 bp	100.000/100/786 scaffold42126_1 (12548 bp): GL0119894|complement(6339..7487)|complete|1149 bp	99.691/100/667 scaffold42126_1 (12548 bp): GL0119893|complement(5349..6323)|complete|975 bp	99.273/91/567 scaffold42126_1 (12548 bp): GL0119892|complement(4433..5260)|complete|828 bp
MH0325	MH0325	Danish	98.905/82/569 scaffold22565_3 (27020 bp): GL0153343|3..827|lacks 5'|825 bp	99.441/100/737 scaffold22565_3 (27020 bp): GL0153344|847..1923|complete|1077 bp	99.363/100/654 scaffold22565_3 (27020 bp): GL0153345|1920..2864|complete|945 bp	99.766/100/889 scaffold22565_3 (27020 bp): GL0153346|2864..4147|complete|1284 bp	100.000/100/607 scaffold22565_3 (27020 bp): GL0153347|4160..5035|complete|876 bp	99.736/100/782 scaffold22565_3 (27020 bp): GL0153348|5047..6186|complete|1140 bp	99.660/91/605 scaffold22565_3 (27020 bp): GL0153349|6292..7176|complete|885 bp	99.273/91/567 scaffold22565_3 (27020 bp): GL0153350|7265..8092|complete|828 bp
MH0326	MH0326	Danish	100.000/82/581 scaffold58865_3 (9874 bp): GL0081393|2..835|lacks 5'|834 bp	99.721/100/739 scaffold58865_3 (9874 bp): GL0081394|855..1931|complete|1077 bp	100.000/100/657 scaffold58865_3 (9874 bp): GL0081395|1928..2872|complete|945 bp	99.532/100/885 scaffold58865_3 (9874 bp): GL0081396|2872..4155|complete|1284 bp	100.000/100/607 scaffold58865_3 (9874 bp): GL0081397|4168..5043|complete|876 bp	99.208/100/778 scaffold58865_3 (9874 bp): GL0081398|5046..6191|complete|1146 bp	99.690/99/665 scaffold58865_3 (9874 bp): GL0081399|6210..7181|complete|972 bp	99.340/100/623 scaffold58865_3 (9874 bp): GL0081400|7186..8097|complete|912 bp
MH0327	MH0327	Danish	100.000/82/581 scaffold41809_3 (31095 bp): GL0044866|3..836|lacks 5'|834 bp	100.000/100/741 scaffold41809_3 (31095 bp): GL0044867|856..1932|complete|1077 bp	100.000/100/657 scaffold41809_3 (31095 bp): GL0044868|1929..2873|complete|945 bp	100.000/100/890 scaffold41809_3 (31095 bp): GL0044869|2873..4156|complete|1284 bp	100.000/100/607 scaffold41809_3 (31095 bp): GL0044870|4169..5044|complete|876 bp	100.000/100/785 scaffold41809_3 (31095 bp): GL0044871|5056..6195|complete|1140 bp	100.000/91/607 scaffold41809_3 (31095 bp): GL0044872|6301..7185|complete|885 bp	100.000/91/572 scaffold41809_3 (31095 bp): GL0044873|7274..8101|complete|828 bp
MH0328	MH0328	Danish	99.649/85/597 scaffold8006_14 (2453 bp): GL0073073|complement(1595..2452)|lacks 5'|858 bp	99.721/100/740 scaffold8006_14 (2453 bp): GL0073072|complement(499..1575)|complete|1077 bp	99.213/40/269 scaffold8006_13 (1123 bp): GL0014719|complement(740..1123)|lacks 5'|384 bp; 98.802/53/346 scaffold8006_14 (2453 bp): GL0073071|complement(2..502)|lacks 3'|501 bp	99.592/57/512 scaffold8006_13 (1123 bp): GL0014718|complement(3..740)|lacks 3'|738 bp; 100.000/20/177 scaffold8006_11 (1047 bp): GL0129706|complement(784..1047)|lacks 5'|264 bp	100.000/88/537 scaffold8006_11 (1047 bp): GL0129705|complement(1..771)|lacks 3'|771 bp	99.686/84/662 scaffold8006_10 (1011 bp): GL0122502|complement(1..954)|lacks 3'|954 bp	100.000/67/451 scaffold8006_8 (707 bp): GL0120029|complement(57..707)|lacks 5'|651 bp		99.688/100/672 scaffold33289_3 (6057 bp): GL0033981|complement(857..1822)|complete|966 bp	100.000/94/578 scaffold33289_3 (6057 bp): GL0033980|complement(3..827)|lacks 3'|825 bp	99.640/100/577 scaffold33289_2 (4049 bp): GL0124697|complement(3138..3974)|complete|837 bp	99.632/100/556 scaffold33289_2 (4049 bp): GL0124696|complement(2323..3141)|complete|819 bp	99.455/100/754 scaffold33289_2 (4049 bp): GL0124695|1215..2318|complete|1104 bp	96.379/71/712 scaffold33289_1 (1780 bp): GL0047688|376..1467|complete|1092 bp; 100.000/29/216 scaffold33289_1 (1780 bp): GL0047689|1479..1778|lacks 3'|300 bp
MH0329	MH0329	Danish									100.000/100/673 scaffold643_5 (11552 bp): GL0132104|complement(856..1821)|complete|966 bp	100.000/94/578 scaffold643_5 (11552 bp): GL0132103|complement(2..826)|lacks 3'|825 bp	100.000/100/580 scaffold643_4 (4041 bp): GL0090902|complement(3136..3972)|complete|837 bp	99.632/100/558 scaffold643_4 (4041 bp): GL0090901|complement(2321..3139)|complete|819 bp	99.455/100/754 scaffold643_4 (4041 bp): GL0090900|1213..2316|complete|1104 bp	100.000/93/974 scaffold643_3 (17484 bp): GL0207349|16070..17482|lacks 3'|1413 bp
MH0330	MH0330	Danish	100.000/82/579 scaffold74266_3 (9869 bp): GL0158938|1..831|lacks 5'|831 bp	99.721/100/739 scaffold74266_3 (9869 bp): GL0158939|851..1927|complete|1077 bp	100.000/100/657 scaffold74266_3 (9869 bp): GL0158940|1924..2868|complete|945 bp	99.532/100/885 scaffold74266_3 (9869 bp): GL0158941|2868..4151|complete|1284 bp	100.000/100/607 scaffold74266_3 (9869 bp): GL0158942|4164..5039|complete|876 bp	99.208/100/778 scaffold74266_3 (9869 bp): GL0158943|5042..6187|complete|1146 bp	99.690/99/665 scaffold74266_3 (9869 bp): GL0158944|6206..7177|complete|972 bp	99.340/100/623 scaffold74266_3 (9869 bp): GL0158945|7182..8093|complete|912 bp				100.000/43/241 scaffold127140_2 (749 bp): GL0085986|2..358|lacks 5'|357 bp	100.000/47/352 scaffold99895_6 (533 bp): GL0012440|21..533|lacks 3'|513 bp; 100.000/35/266 scaffold127140_2 (749 bp): GL0085987|complement(363..749)|lacks 5'|387 bp	100.000/50/518 scaffold79376_2 (1138 bp): GL0060834|complement(2..763)|lacks 3'|762 bp
MH0332	MH0332	Danish	100.000/65/461 C573218_1 (5104 bp): GL0038417|complement(4442..5104)|lacks 5'|663 bp	99.721/100/739 C573218_1 (5104 bp): GL0038416|complement(3346..4422)|complete|1077 bp	100.000/100/657 C573218_1 (5104 bp): GL0038415|complement(2405..3349)|complete|945 bp	99.532/100/885 C573218_1 (5104 bp): GL0038414|complement(1122..2405)|complete|1284 bp	100.000/100/607 C573218_1 (5104 bp): GL0038413|complement(234..1109)|complete|876 bp	100.000/20/161 C573218_1 (5104 bp): GL0038412|complement(1..231)|lacks 3'|231 bp; 100.000/69/535 scaffold25869_2 (7797 bp): GL0005895|complement(6893..7675)|complete|783 bp	99.691/100/667 scaffold25869_2 (7797 bp): GL0005894|complement(5903..6877)|complete|975 bp	99.340/100/623 scaffold25869_2 (7797 bp): GL0005893|complement(4987..5898)|complete|912 bp
MH0333	MH0333	Danish
MH0334	MH0334	Danish	100.000/40/285 scaffold25399_2 (656 bp): GL0121366|2..406|lacks 5'|405 bp	100.000/22/165 scaffold25399_2 (656 bp): GL0121367|426..656|lacks 3'|231 bp	99.213/40/269 scaffold18339_2 (1105 bp): GL0110841|3..386|lacks 5'|384 bp	99.167/56/499 scaffold18339_2 (1105 bp): GL0110842|386..1105|lacks 3'|720 bp	100.000/67/414 scaffold13745_7 (591 bp): GL0125474|complement(3..590)|lacks both ends|588 bp		100.000/23/153 scaffold25171_1 (936 bp): GL0052307|complement(715..936)|lacks 5'|222 bp; 98.919/57/378 scaffold25171_2 (556 bp): GL0145323|complement(1..555)|lacks both ends|555 bp	99.038/69/429 scaffold25171_1 (936 bp): GL0052306|complement(3..626)|lacks 3'|624 bp	100.000/100/673 scaffold34369_3 (1934 bp): GL0110035|complement(859..1824)|complete|966 bp	100.000/94/580 scaffold34369_3 (1934 bp): GL0110034|complement(2..829)|lacks 3'|828 bp	100.000/100/580 scaffold34369_2 (4038 bp): GL0057843|complement(3132..3968)|complete|837 bp	99.632/100/556 scaffold34369_2 (4038 bp): GL0057842|complement(2317..3135)|complete|819 bp	100.000/100/758 scaffold34369_2 (4038 bp): GL0057841|1209..2312|complete|1104 bp	100.000/93/976 scaffold34369_1 (1902 bp): GL0106370|487..1902|lacks 3'|1416 bp
MH0335	MH0335	Danish	100.000/82/579 scaffold118_5 (14255 bp): GL0030748|3..833|lacks 5'|831 bp	100.000/100/741 scaffold118_5 (14255 bp): GL0030749|853..1929|complete|1077 bp	100.000/100/657 scaffold118_5 (14255 bp): GL0030750|1926..2870|complete|945 bp	99.532/100/885 scaffold118_5 (14255 bp): GL0030751|2870..4153|complete|1284 bp	100.000/100/607 scaffold118_5 (14255 bp): GL0030752|4166..5041|complete|876 bp	100.000/100/786 scaffold118_5 (14255 bp): GL0030753|5044..6192|complete|1149 bp	99.690/99/665 scaffold118_5 (14255 bp): GL0030754|6211..7182|complete|972 bp	99.340/100/623 scaffold118_5 (14255 bp): GL0030755|7187..8098|complete|912 bp
MH0336	MH0336	Danish	100.000/42/296 scaffold4011_4 (670 bp): GL0014901|complement(248..670)|lacks 5'|423 bp	100.000/21/163 scaffold4011_4 (670 bp): GL0014900|complement(1..228)|lacks 3'|228 bp	100.000/58/379 scaffold4011_1 (646 bp): GL0061537|complement(3..548)|lacks 3'|546 bp	100.000/72/650 scaffold9923_4 (924 bp): GL0063238|complement(1..924)|lacks both ends|924 bp	100.000/48/294 scaffold9923_3 (647 bp): GL0082548|complement(1..420)|lacks 3'|420 bp; 100.000/48/294 scaffold9923_2 (627 bp): GL0026582|complement(203..625)|lacks 5'|423 bp			99.574/78/487 scaffold58832_2 (762 bp): GL0077997|complement(2..706)|lacks 3'|705 bp	100.000/100/673 scaffold47107_3 (2393 bp): GL0053272|complement(850..1815)|complete|966 bp	100.000/93/575 scaffold47107_3 (2393 bp): GL0053271|complement(2..820)|lacks 3'|819 bp	100.000/100/580 scaffold47107_2 (4047 bp): GL0064219|complement(3141..3977)|complete|837 bp	100.000/100/559 scaffold47107_2 (4047 bp): GL0064218|complement(2326..3144)|complete|819 bp	100.000/100/758 scaffold47107_2 (4047 bp): GL0064217|1218..2321|complete|1104 bp	100.000/91/957 scaffold47107_1 (1765 bp): GL0083563|376..1764|lacks 3'|1389 bp
MH0337	MH0337	Danish									100.000/100/673 scaffold65686_4 (11564 bp): GL0144875|complement(863..1828)|complete|966 bp	100.000/94/583 scaffold65686_4 (11564 bp): GL0144874|complement(3..833)|lacks 3'|831 bp	100.000/100/580 scaffold65686_3 (4048 bp): GL0102194|complement(3140..3976)|complete|837 bp	100.000/100/559 scaffold65686_3 (4048 bp): GL0102193|complement(2325..3143)|complete|819 bp	100.000/100/758 scaffold65686_3 (4048 bp): GL0102192|1217..2320|complete|1104 bp	100.000/93/978 scaffold65686_2 (17490 bp): GL0118575|16072..17490|lacks 3'|1419 bp
MH0338	MH0338	Danish	100.000/44/314 scaffold47588_6 (1335 bp): GL0018900|complement(884..1333)|lacks 5'|450 bp	100.000/80/601 scaffold47588_6 (1335 bp): GL0018899|complement(1..864)|lacks 3'|864 bp		99.420/81/719 scaffold47588_2 (1077 bp): GL0061700|complement(2..1036)|lacks 3'|1035 bp	100.000/100/607 scaffold22942_3 (1398 bp): GL0061910|complement(455..1330)|complete|876 bp	96.296/21/170 scaffold22942_3 (1398 bp): GL0061909|complement(195..452)|complete|258 bp; 100.000/45/347 scaffold22942_2 (1168 bp): GL0098123|complement(652..1167)|lacks 5'|516 bp	99.528/65/434 scaffold22942_2 (1168 bp): GL0098122|complement(1..636)|lacks 3'|636 bp
MH0339	MH0339	Danish	99.507/60/424 scaffold29818_1 (612 bp): GL0217286|3..611|lacks both ends|609 bp	100.000/87/651 scaffold29818_2 (1166 bp): GL0088879|227..1165|lacks 3'|939 bp	100.000/89/584 scaffold29818_3 (975 bp): GL0178256|103..969|complete|867 bp	99.766/100/889 scaffold18898_6 (3779 bp): GL0209366|complement(2343..3626)|complete|1284 bp	99.656/100/605 scaffold18898_6 (3779 bp): GL0209365|complement(1455..2330)|complete|876 bp	98.417/100/778 scaffold18898_6 (3779 bp): GL0209364|complement(1..1452)|lacks 3'|1452 bp	98.824/26/176 scaffold18898_4 (2677 bp): GL0178063|complement(2419..2676)|lacks 5'|258 bp; 97.917/30/194 scaffold18898_6 (3779 bp): GL0209364|complement(1..1452)|lacks 3'|1452 bp	99.340/100/623 scaffold18898_4 (2677 bp): GL0178062|complement(1503..2414)|complete|912 bp
MH0340	MH0340	Danish	98.909/82/571 scaffold92483_2 (11248 bp): GL0181855|3..830|lacks 5'|828 bp	99.441/100/737 scaffold92483_2 (11248 bp): GL0181856|850..1926|complete|1077 bp	99.363/100/654 scaffold92483_2 (11248 bp): GL0181857|1923..2867|complete|945 bp	99.766/100/889 scaffold92483_2 (11248 bp): GL0181858|2867..4150|complete|1284 bp	100.000/100/607 scaffold92483_2 (11248 bp): GL0181859|4163..5038|complete|876 bp	100.000/100/786 scaffold92483_2 (11248 bp): GL0181860|5041..6189|complete|1149 bp	100.000/99/666 scaffold92483_2 (11248 bp): GL0181861|6208..7179|complete|972 bp	99.670/100/625 scaffold92483_2 (11248 bp): GL0181862|7184..8095|complete|912 bp	100.000/100/673 scaffold101997_1 (2404 bp): GL0020501|537..1502|complete|966 bp	100.000/99/612 scaffold101997_1 (2404 bp): GL0020502|1532..2404|lacks 3'|873 bp	100.000/100/580 scaffold101997_2 (4052 bp): GL0064639|34..870|complete|837 bp	100.000/100/559 scaffold101997_2 (4052 bp): GL0064640|867..1685|complete|819 bp	100.000/100/758 scaffold101997_2 (4052 bp): GL0064641|complement(1690..2793)|complete|1104 bp	100.000/90/946 scaffold101997_3 (1751 bp): GL0054956|complement(3..1376)|lacks 3'|1374 bp
MH0341	MH0341	Danish	100.000/82/579 scaffold22029_11 (15193 bp): GL0036352|2..832|lacks 5'|831 bp	100.000/100/741 scaffold22029_11 (15193 bp): GL0036353|852..1928|complete|1077 bp	100.000/100/657 scaffold22029_11 (15193 bp): GL0036354|1925..2869|complete|945 bp	100.000/100/890 scaffold22029_11 (15193 bp): GL0036355|2869..4152|complete|1284 bp	99.313/100/602 scaffold22029_11 (15193 bp): GL0036356|4165..5040|complete|876 bp	98.417/100/775 scaffold22029_11 (15193 bp): GL0036357|5052..6191|complete|1140 bp	98.980/91/600 scaffold22029_11 (15193 bp): GL0036358|6297..7181|complete|885 bp	98.909/91/565 scaffold22029_11 (15193 bp): GL0036359|7270..8097|complete|828 bp
MH0342	MH0342	Danish	100.000/86/605 scaffold71300_4 (52954 bp): GL0020754|complement(52086..52952)|lacks 5'|867 bp	100.000/100/741 scaffold71300_4 (52954 bp): GL0020753|complement(50990..52066)|complete|1077 bp	100.000/100/657 scaffold71300_4 (52954 bp): GL0020752|complement(50049..50993)|complete|945 bp	100.000/53/480 scaffold71300_4 (52954 bp): GL0020751|complement(49339..50049)|complete|711 bp; 100.000/43/384 scaffold71300_4 (52954 bp): GL0020750|complement(48777..49331)|complete|555 bp	99.656/100/605 scaffold71300_4 (52954 bp): GL0020749|complement(47889..48764)|complete|876 bp	98.417/100/775 scaffold71300_4 (52954 bp): GL0020748|complement(46738..47877)|complete|1140 bp	98.980/91/600 scaffold71300_4 (52954 bp): GL0020747|complement(45748..46632)|complete|885 bp	98.909/91/565 scaffold71300_4 (52954 bp): GL0020746|complement(44832..45659)|complete|828 bp
MH0343	MH0343	Danish									99.688/100/672 scaffold95682_4 (11564 bp): GL0164909|complement(863..1828)|complete|966 bp	100.000/94/583 scaffold95682_4 (11564 bp): GL0164908|complement(3..833)|lacks 3'|831 bp	99.640/100/577 scaffold95682_3 (4054 bp): GL0125618|complement(3142..3978)|complete|837 bp	99.632/100/556 scaffold95682_3 (4054 bp): GL0125617|complement(2327..3145)|complete|819 bp	99.455/100/754 scaffold95682_3 (4054 bp): GL0125616|1219..2322|complete|1104 bp	99.789/93/976 scaffold95682_2 (99317 bp): GL0190641|97899..99317|lacks 3'|1419 bp
MH0345	MH0345	Danish									100.000/54/362 scaffold115061_2 (517 bp): GL0106802|complement(2..517)|lacks both ends|516 bp	100.000/47/293 scaffold115061_1 (554 bp): GL0024134|complement(2..418)|lacks 3'|417 bp		100.000/100/559 scaffold34041_4 (1944 bp): GL0105174|133..951|complete|819 bp	100.000/89/676 scaffold34041_4 (1944 bp): GL0105175|complement(956..1942)|lacks 5'|987 bp
MH0346	MH0346	Danish									100.000/100/673 scaffold90062_4 (11563 bp): GL0095198|complement(864..1829)|complete|966 bp	100.000/95/585 scaffold90062_4 (11563 bp): GL0095197|complement(1..834)|lacks 3'|834 bp	96.732/55/304 scaffold90062_3 (4034 bp): GL0150278|complement(3505..3960)|complete|456 bp; 100.000/42/243 scaffold90062_3 (4034 bp): GL0150277|complement(3141..3491)|complete|351 bp	100.000/100/559 scaffold90062_3 (4034 bp): GL0150276|complement(2326..3144)|complete|819 bp	100.000/100/758 scaffold90062_3 (4034 bp): GL0150275|1218..2321|complete|1104 bp	100.000/93/976 scaffold90062_2 (17491 bp): GL0025937|16074..17489|lacks 3'|1416 bp
MH0347	MH0347	Danish	99.275/82/575 scaffold57251_3 (20451 bp): GL0077148|3..833|lacks 5'|831 bp	99.441/100/737 scaffold57251_3 (20451 bp): GL0077149|853..1929|complete|1077 bp	99.363/100/654 scaffold57251_3 (20451 bp): GL0077150|1926..2870|complete|945 bp	99.532/100/887 scaffold57251_3 (20451 bp): GL0077151|2870..4153|complete|1284 bp	99.656/100/605 scaffold57251_3 (20451 bp): GL0077152|4166..5041|complete|876 bp	98.153/100/772 scaffold57251_3 (20451 bp): GL0077153|5053..6192|complete|1140 bp	99.320/91/604 scaffold57251_3 (20451 bp): GL0077154|6298..7182|complete|885 bp	99.273/91/567 scaffold57251_3 (20451 bp): GL0077155|7271..8098|complete|828 bp
MH0348	MH0348	Danish									100.000/100/673 scaffold32162_6 (6056 bp): GL0068868|complement(854..1819)|complete|966 bp	100.000/93/577 scaffold32162_6 (6056 bp): GL0068867|complement(3..824)|lacks 3'|822 bp	100.000/100/580 scaffold32162_5 (3644 bp): GL0123632|complement(2746..3582)|complete|837 bp	100.000/100/559 scaffold32162_5 (3644 bp): GL0123631|complement(1931..2749)|complete|819 bp	100.000/100/758 scaffold32162_5 (3644 bp): GL0123630|823..1926|complete|1104 bp	100.000/92/968 scaffold32162_3 (23958 bp): GL0012800|22555..23958|lacks 3'|1404 bp
MH0349	MH0349	Danish
MH0350	MH0350	Danish
MH0351	MH0351	Danish	100.000/86/607 scaffold34052_3 (33454 bp): GL0063057|complement(32584..33453)|lacks 5'|870 bp	100.000/100/741 scaffold34052_3 (33454 bp): GL0063056|complement(31488..32564)|complete|1077 bp	100.000/100/657 scaffold34052_3 (33454 bp): GL0063055|complement(30547..31491)|complete|945 bp	100.000/100/890 scaffold34052_3 (33454 bp): GL0063054|complement(29264..30547)|complete|1284 bp	100.000/100/607 scaffold34052_3 (33454 bp): GL0063053|complement(28376..29251)|complete|876 bp	100.000/100/785 scaffold34052_3 (33454 bp): GL0063052|complement(27225..28364)|complete|1140 bp	100.000/91/607 scaffold34052_3 (33454 bp): GL0063051|complement(26235..27119)|complete|885 bp	99.636/91/568 scaffold34052_3 (33454 bp): GL0063050|complement(25319..26146)|complete|828 bp
MH0354	MH0354	Danish									100.000/53/359 scaffold24049_4 (513 bp): GL0115054|2..511|lacks both ends|510 bp			100.000/70/388 scaffold72200_1 (571 bp): GL0005567|1..570|lacks both ends|570 bp		100.000/37/392 scaffold12549_12 (570 bp): GL0075920|1..570|lacks both ends|570 bp
MH0355	MH0355	Danish						98.925/49/379 scaffold57212_3 (560 bp): GL0241364|3..560|lacks both ends|558 bp
MH0356	MH0356	Danish
MH0357	MH0357	Danish
MH0358	MH0358	Danish	97.917/100/688 scaffold40854_3 (39925 bp): GL0088189|complement(29233..30243)|complete|1011 bp	99.441/100/737 scaffold40854_3 (39925 bp): GL0088188|complement(28137..29213)|complete|1077 bp	99.363/100/654 scaffold40854_3 (39925 bp): GL0088187|complement(27196..28140)|complete|945 bp	99.766/100/889 scaffold40854_3 (39925 bp): GL0088186|complement(25913..27196)|complete|1284 bp	100.000/100/607 scaffold40854_3 (39925 bp): GL0088185|complement(25025..25900)|complete|876 bp	100.000/100/785 scaffold40854_3 (39925 bp): GL0088184|complement(23874..25013)|complete|1140 bp	100.000/91/607 scaffold40854_3 (39925 bp): GL0088183|complement(22884..23768)|complete|885 bp	99.636/91/568 scaffold40854_3 (39925 bp): GL0088182|complement(21968..22795)|complete|828 bp
MH0359	MH0359	Danish	100.000/87/611 scaffold61894_4 (33369 bp): GL0030637|complement(32494..33369)|lacks 5'|876 bp	100.000/100/741 scaffold61894_4 (33369 bp): GL0030636|complement(31398..32474)|complete|1077 bp	100.000/100/657 scaffold61894_4 (33369 bp): GL0030635|complement(30457..31401)|complete|945 bp	100.000/100/890 scaffold61894_4 (33369 bp): GL0030634|complement(29174..30457)|complete|1284 bp	100.000/100/607 scaffold61894_4 (33369 bp): GL0030633|complement(28286..29161)|complete|876 bp	100.000/100/785 scaffold61894_4 (33369 bp): GL0030632|complement(27135..28274)|complete|1140 bp	100.000/91/607 scaffold61894_4 (33369 bp): GL0030631|complement(26145..27029)|complete|885 bp	99.636/91/568 scaffold61894_4 (33369 bp): GL0030630|complement(25229..26056)|complete|828 bp
MH0360	MH0360	Danish
MH0361	MH0361	Danish	100.000/85/603 C1028838_1 (7606 bp): GL0058281|complement(6743..7606)|lacks 5'|864 bp	100.000/100/741 C1028838_1 (7606 bp): GL0058280|complement(5647..6723)|complete|1077 bp	100.000/100/657 C1028838_1 (7606 bp): GL0058279|complement(4706..5650)|complete|945 bp	100.000/100/890 C1028838_1 (7606 bp): GL0058278|complement(3423..4706)|complete|1284 bp	100.000/100/607 C1028838_1 (7606 bp): GL0058277|complement(2535..3410)|complete|876 bp	100.000/100/786 C1028838_1 (7606 bp): GL0058276|complement(1384..2532)|complete|1149 bp	100.000/100/669 C1028838_1 (7606 bp): GL0058275|complement(394..1368)|complete|975 bp	100.000/26/166 scaffold66146_1 (5835 bp): GL0024910|complement(5594..5833)|lacks 5'|240 bp; 100.000/33/211 C1028838_1 (7606 bp): GL0058274|complement(3..305)|lacks 3'|303 bp
MH0362	MH0362	Danish	98.909/82/571 scaffold181_6 (19109 bp): GL0067339|3..830|lacks 5'|828 bp	99.441/100/737 scaffold181_6 (19109 bp): GL0067340|850..1926|complete|1077 bp	98.726/100/646 scaffold181_6 (19109 bp): GL0067341|1923..2864|complete|942 bp	99.766/100/889 scaffold181_6 (19109 bp): GL0067342|2864..4147|complete|1284 bp	99.656/100/605 scaffold181_6 (19109 bp): GL0067343|4160..5035|complete|876 bp	98.681/100/777 scaffold181_6 (19109 bp): GL0067344|5047..6186|complete|1140 bp	98.980/91/600 scaffold181_6 (19109 bp): GL0067345|6292..7176|complete|885 bp	98.909/91/565 scaffold181_6 (19109 bp): GL0067346|7265..8092|complete|828 bp
MH0363	MH0363	Danish	100.000/82/577 scaffold78971_2 (12251 bp): GL0018127|2..829|lacks 5'|828 bp	100.000/100/741 scaffold78971_2 (12251 bp): GL0018128|849..1925|complete|1077 bp	100.000/100/657 scaffold78971_2 (12251 bp): GL0018129|1922..2866|complete|945 bp	100.000/100/890 scaffold78971_2 (12251 bp): GL0018130|2866..4149|complete|1284 bp	100.000/100/607 scaffold78971_2 (12251 bp): GL0018131|4162..5037|complete|876 bp	100.000/100/786 scaffold78971_2 (12251 bp): GL0018132|5040..6188|complete|1149 bp	100.000/99/666 scaffold78971_2 (12251 bp): GL0018133|6207..7178|complete|972 bp	100.000/100/628 scaffold78971_2 (12251 bp): GL0018134|7183..8094|complete|912 bp	100.000/100/673 scaffold29117_9 (1929 bp): GL0074441|complement(854..1819)|complete|966 bp	100.000/93/577 scaffold29117_9 (1929 bp): GL0074440|complement(3..824)|lacks 3'|822 bp		100.000/100/559 scaffold29117_6 (1385 bp): GL0167056|complement(405..1223)|complete|819 bp	100.000/36/273 scaffold29117_6 (1385 bp): GL0167055|2..400|lacks 5'|399 bp; 100.000/60/457 scaffold29117_5 (812 bp): GL0113724|150..812|lacks 3'|663 bp	100.000/88/926 scaffold29117_1 (1348 bp): GL0149544|2..1348|lacks both ends|1347 bp
MH0364	MH0364	Danish
MH0365	MH0365	Danish	98.962/86/600 scaffold34847_3 (24596 bp): GL0104331|complement(23725..24594)|lacks 5'|870 bp	99.441/100/737 scaffold34847_3 (24596 bp): GL0104330|complement(22629..23705)|complete|1077 bp	99.363/100/654 scaffold34847_3 (24596 bp): GL0104329|complement(21688..22632)|complete|945 bp	99.766/100/889 scaffold34847_3 (24596 bp): GL0104328|complement(20405..21688)|complete|1284 bp	99.656/100/605 scaffold34847_3 (24596 bp): GL0104327|complement(19517..20392)|complete|876 bp	98.417/100/775 scaffold34847_3 (24596 bp): GL0104326|complement(18366..19505)|complete|1140 bp	99.320/91/604 scaffold34847_3 (24596 bp): GL0104325|complement(17376..18260)|complete|885 bp	99.273/91/567 scaffold34847_3 (24596 bp): GL0104324|complement(16460..17287)|complete|828 bp
MH0366	MH0366	Danish
MH0367	MH0367	Danish				98.507/78/694 scaffold7394_4 (1104 bp): GL0089914|98..1102|lacks 3'|1005 bp					100.000/100/673 scaffold18842_4 (9401 bp): GL0116937|complement(856..1821)|complete|966 bp	100.000/94/578 scaffold18842_4 (9401 bp): GL0116936|complement(2..826)|lacks 3'|825 bp	100.000/100/580 scaffold18842_3 (4049 bp): GL0109900|complement(3140..3976)|complete|837 bp	99.632/100/556 scaffold18842_3 (4049 bp): GL0109899|complement(2325..3143)|complete|819 bp	100.000/100/758 scaffold18842_3 (4049 bp): GL0109898|1217..2320|complete|1104 bp	100.000/93/974 scaffold18842_2 (4485 bp): GL0139159|3072..4484|lacks 3'|1413 bp
MH0368	MH0368	Danish	100.000/82/579 scaffold51710_4 (18070 bp): GL0098880|2..832|lacks 5'|831 bp	100.000/100/741 scaffold51710_4 (18070 bp): GL0098881|852..1928|complete|1077 bp	100.000/100/657 scaffold51710_4 (18070 bp): GL0098882|1925..2869|complete|945 bp	99.532/100/885 scaffold51710_4 (18070 bp): GL0098883|2869..4152|complete|1284 bp	100.000/100/607 scaffold51710_4 (18070 bp): GL0098884|4165..5040|complete|876 bp	100.000/100/785 scaffold51710_4 (18070 bp): GL0098885|5052..6191|complete|1140 bp	99.660/91/605 scaffold51710_4 (18070 bp): GL0098886|6297..7181|complete|885 bp	98.909/91/564 scaffold51710_4 (18070 bp): GL0098887|7270..8097|complete|828 bp
MH0369	MH0369	Danish	100.000/86/608 C1457594_1 (2175 bp): GL0101644|complement(1303..2175)|lacks 5'|873 bp	100.000/100/741 C1457594_1 (2175 bp): GL0101643|complement(207..1283)|complete|1077 bp	100.000/82/540 scaffold72154_6 (11535 bp): GL0004918|complement(10714..11484)|complete|771 bp	100.000/100/890 scaffold72154_6 (11535 bp): GL0004917|complement(9431..10714)|complete|1284 bp	100.000/100/607 scaffold72154_6 (11535 bp): GL0004916|complement(8543..9418)|complete|876 bp	100.000/100/786 scaffold72154_6 (11535 bp): GL0004915|complement(7392..8540)|complete|1149 bp	100.000/100/669 scaffold72154_6 (11535 bp): GL0004914|complement(6402..7376)|complete|975 bp	100.000/91/572 scaffold72154_6 (11535 bp): GL0004913|complement(5486..6313)|complete|828 bp	100.000/63/421 scaffold118120_1 (603 bp): GL0108751|complement(1..603)|lacks both ends|603 bp				100.000/40/303 C1339717_1 (500 bp): GL0109070|complement(1..438)|lacks 3'|438 bp
MH0370	MH0370	Danish	98.969/87/605 scaffold86546_2_2 (8865 bp): GL0031061|complement(7989..8864)|lacks 5'|876 bp	99.441/100/737 scaffold86546_2_2 (8865 bp): GL0031060|complement(6893..7969)|complete|1077 bp	99.363/100/654 scaffold86546_2_2 (8865 bp): GL0031059|complement(5952..6896)|complete|945 bp	99.766/100/889 scaffold86546_2_2 (8865 bp): GL0031058|complement(4669..5952)|complete|1284 bp	99.656/100/605 scaffold86546_2_2 (8865 bp): GL0031057|complement(3781..4656)|complete|876 bp	98.681/100/777 scaffold86546_2_2 (8865 bp): GL0031056|complement(2630..3769)|complete|1140 bp	98.980/91/600 scaffold86546_2_2 (8865 bp): GL0031055|complement(1640..2524)|complete|885 bp	98.909/91/565 scaffold86546_2_2 (8865 bp): GL0031054|complement(724..1551)|complete|828 bp
MH0371	MH0371	Danish									99.688/100/672 scaffold109991_3 (4753 bp): GL0119971|complement(900..1865)|complete|966 bp	100.000/99/610 scaffold109991_3 (4753 bp): GL0119970|complement(1..870)|lacks 3'|870 bp	99.640/100/577 scaffold109991_2 (4050 bp): GL0111891|complement(3138..3974)|complete|837 bp	99.632/100/556 scaffold109991_2 (4050 bp): GL0111890|complement(2323..3141)|complete|819 bp	99.455/100/754 scaffold109991_2 (4050 bp): GL0111889|1215..2318|complete|1104 bp	99.788/93/972 scaffold109991_1 (6112 bp): GL0073922|4699..6111|lacks 3'|1413 bp
MH0372	MH0372	Danish
MH0373	MH0373	Danish	97.834/82/570 scaffold103427_3 (7098 bp): GL0172819|2..835|lacks 5'|834 bp	99.162/100/736 scaffold103427_3 (7098 bp): GL0172820|855..1931|complete|1077 bp	99.363/100/654 scaffold103427_3 (7098 bp): GL0172821|1928..2872|complete|945 bp	99.766/100/889 scaffold103427_3 (7098 bp): GL0172822|2872..4155|complete|1284 bp	99.656/100/605 scaffold103427_3 (7098 bp): GL0172823|4168..5043|complete|876 bp	98.681/100/778 scaffold103427_3 (7098 bp): GL0172824|5046..6194|complete|1149 bp	98.983/91/604 scaffold103427_3 (7098 bp): GL0172825|6213..7097|lacks 3'|885 bp	98.734/26/164 scaffold122643_1 (3160 bp): GL0044731|complement(2919..3158)|lacks 5'|240 bp
MH0374	MH0374	Danish
MH0375	MH0375	Danish	98.917/82/575 scaffold31347_3 (17585 bp): GL0077480|2..835|lacks 5'|834 bp	99.441/100/737 scaffold31347_3 (17585 bp): GL0077481|855..1931|complete|1077 bp	99.363/100/654 scaffold31347_3 (17585 bp): GL0077482|1928..2872|complete|945 bp	99.766/100/889 scaffold31347_3 (17585 bp): GL0077483|2872..4155|complete|1284 bp	100.000/100/607 scaffold31347_3 (17585 bp): GL0077484|4168..5043|complete|876 bp	100.000/100/785 scaffold31347_3 (17585 bp): GL0077485|5055..6194|complete|1140 bp	100.000/91/607 scaffold31347_3 (17585 bp): GL0077486|6300..7184|complete|885 bp	99.359/51/322 scaffold31347_3 (17585 bp): GL0077488|7630..8100|complete|471 bp; 100.000/37/231 scaffold31347_3 (17585 bp): GL0077487|7189..7524|complete|336 bp
MH0376	MH0376	Danish	100.000/86/605 scaffold431_5 (17569 bp): GL0156696|complement(16703..17569)|lacks 5'|867 bp	100.000/100/741 scaffold431_5 (17569 bp): GL0156695|complement(15607..16683)|complete|1077 bp	100.000/100/657 scaffold431_5 (17569 bp): GL0156694|complement(14666..15610)|complete|945 bp	100.000/100/890 scaffold431_5 (17569 bp): GL0156693|complement(13383..14666)|complete|1284 bp	100.000/100/607 scaffold431_5 (17569 bp): GL0156692|complement(12495..13370)|complete|876 bp	100.000/100/785 scaffold431_5 (17569 bp): GL0156691|complement(11344..12483)|complete|1140 bp	100.000/91/607 scaffold431_5 (17569 bp): GL0156690|complement(10354..11238)|complete|885 bp	100.000/91/572 scaffold431_5 (17569 bp): GL0156689|complement(9438..10265)|complete|828 bp
MH0377	MH0377	Danish
MH0378	MH0378	Danish	100.000/100/703 scaffold53348_2 (14871 bp): GL0040393|complement(12818..13828)|complete|1011 bp	100.000/100/741 scaffold53348_2 (14871 bp): GL0040392|complement(11722..12798)|complete|1077 bp	100.000/100/657 scaffold53348_2 (14871 bp): GL0040391|complement(10781..11725)|complete|945 bp	99.766/100/889 scaffold53348_2 (14871 bp): GL0040390|complement(9498..10781)|complete|1284 bp	100.000/100/607 scaffold53348_2 (14871 bp): GL0040389|complement(8610..9485)|complete|876 bp	99.736/100/784 scaffold53348_2 (14871 bp): GL0040388|complement(7459..8598)|complete|1140 bp	99.660/91/606 scaffold53348_2 (14871 bp): GL0040387|complement(6469..7353)|complete|885 bp	99.636/91/568 scaffold53348_2 (14871 bp): GL0040386|complement(5553..6380)|complete|828 bp
MH0379	MH0379	Danish
MH0381	MH0381	Danish	100.000/80/565 scaffold16099_4 (7261 bp): GL0065695|3..812|lacks 5'|810 bp	100.000/100/741 scaffold16099_4 (7261 bp): GL0065696|832..1908|complete|1077 bp	100.000/100/657 scaffold16099_4 (7261 bp): GL0065697|1905..2849|complete|945 bp	100.000/100/890 scaffold16099_4 (7261 bp): GL0065698|2849..4132|complete|1284 bp	100.000/100/607 scaffold16099_4 (7261 bp): GL0065699|4145..5020|complete|876 bp	99.736/100/784 scaffold16099_4 (7261 bp): GL0065700|5032..6171|complete|1140 bp	99.690/99/665 scaffold16099_4 (7261 bp): GL0065701|6190..7161|complete|972 bp	99.612/85/531 scaffold16099_5 (2720 bp): GL0003542|1..777|lacks 5'|777 bp
MH0382	MH0382	Danish
MH0383	MH0383	Danish												99.375/59/325 scaffold75503_1 (523 bp): GL0091413|complement(39..521)|lacks 5'|483 bp
MH0384	MH0384	Danish
MH0385	MH0385	Danish		99.567/65/483 scaffold33060_8 (696 bp): GL0104073|2..694|lacks both ends|693 bp	100.000/78/515 scaffold33060_11 (846 bp): GL0073942|1..735|lacks 5'|735 bp	100.000/24/207 scaffold33060_15 (1168 bp): GL0109378|1..306|lacks 5'|306 bp	100.000/97/592 scaffold33060_15 (1168 bp): GL0109379|319..1167|lacks 3'|849 bp			100.000/39/246 scaffold66499_7 (1249 bp): GL0161670|complement(894..1247)|lacks 5'|354 bp
MH0386	MH0386	Danish	98.901/81/566 scaffold96988_4 (33446 bp): GL0165543|3..824|lacks 5'|822 bp	99.441/100/737 scaffold96988_4 (33446 bp): GL0165544|844..1920|complete|1077 bp	99.363/100/654 scaffold96988_4 (33446 bp): GL0165545|1917..2861|complete|945 bp	99.532/100/887 scaffold96988_4 (33446 bp): GL0165546|2861..4144|complete|1284 bp	99.656/100/605 scaffold96988_4 (33446 bp): GL0165547|4157..5032|complete|876 bp	98.681/100/777 scaffold96988_4 (33446 bp): GL0165548|5044..6183|complete|1140 bp	98.980/91/600 scaffold96988_4 (33446 bp): GL0165549|6289..7173|complete|885 bp	98.909/91/565 scaffold96988_4 (33446 bp): GL0165550|7262..8089|complete|828 bp
MH0387	MH0387	Danish									100.000/100/673 scaffold37647_4 (11560 bp): GL0002135|complement(860..1825)|complete|966 bp	100.000/94/580 scaffold37647_4 (11560 bp): GL0002134|complement(3..830)|lacks 3'|828 bp	100.000/100/580 scaffold37647_3 (4046 bp): GL0052289|complement(3140..3976)|complete|837 bp	100.000/100/559 scaffold37647_3 (4046 bp): GL0052288|complement(2325..3143)|complete|819 bp	100.000/100/758 scaffold37647_3 (4046 bp): GL0052287|1217..2320|complete|1104 bp	100.000/93/976 scaffold37647_2 (17490 bp): GL0103008|16074..17489|lacks 3'|1416 bp
MH0388	MH0388	Danish									100.000/100/673 scaffold77568_2 (11563 bp): GL0068008|9696..10661|complete|966 bp	100.000/99/612 scaffold77568_2 (11563 bp): GL0068009|10691..11563|lacks 3'|873 bp	100.000/100/580 scaffold77568_3 (4049 bp): GL0044759|33..869|complete|837 bp	99.632/100/556 scaffold77568_3 (4049 bp): GL0044760|866..1684|complete|819 bp	100.000/100/758 scaffold77568_3 (4049 bp): GL0044761|complement(1689..2792)|complete|1104 bp	100.000/90/946 scaffold77568_4 (65942 bp): GL0140231|complement(2..1375)|lacks 3'|1374 bp
MH0389	MH0389	Danish						97.500/53/416 scaffold107960_2 (601 bp): GL0029597|2..601|lacks both ends|600 bp
MH0390	MH0390	Danish									100.000/100/673 scaffold150356_3 (1914 bp): GL0158466|complement(856..1821)|complete|966 bp	100.000/94/578 scaffold150356_3 (1914 bp): GL0158465|complement(2..826)|lacks 3'|825 bp	100.000/100/580 scaffold150356_2 (4051 bp): GL0111468|complement(3141..3977)|complete|837 bp	100.000/100/559 scaffold150356_2 (4051 bp): GL0111467|complement(2326..3144)|complete|819 bp	100.000/100/758 scaffold150356_2 (4051 bp): GL0111466|1218..2321|complete|1104 bp	100.000/93/973 scaffold150356_1 (6105 bp): GL0046009|4695..6104|lacks 3'|1410 bp
MH0391	MH0391	Danish	99.643/83/585 scaffold59718_10 (2011 bp): GL0088802|complement(1167..2009)|lacks 5'|843 bp	100.000/100/741 scaffold59718_10 (2011 bp): GL0088801|complement(71..1147)|complete|1077 bp		100.000/57/505 scaffold59718_4 (2992 bp): GL0082225|complement(2253..2990)|lacks 5'|738 bp	100.000/100/607 scaffold59718_4 (2992 bp): GL0082224|complement(1365..2240)|complete|876 bp	100.000/100/785 scaffold59718_4 (2992 bp): GL0082223|complement(214..1353)|complete|1140 bp	99.248/82/548 scaffold59718_3 (1420 bp): GL0050258|complement(619..1419)|lacks 5'|801 bp	99.213/42/257 scaffold59718_3 (1420 bp): GL0050256|complement(3..383)|lacks 3'|381 bp; 98.551/23/146 scaffold59718_3 (1420 bp): GL0050257|complement(405..614)|complete|210 bp; 100.000/28/177 scaffold59718_2 (1004 bp): GL0124837|complement(750..1004)|lacks 5'|255 bp
MH0392	MH0392	Danish	100.000/58/406 scaffold23347_2 (1347 bp): GL0196738|2..586|lacks 5'|585 bp	99.595/69/516 scaffold23347_2 (1347 bp): GL0196739|606..1346|lacks 3'|741 bp							100.000/37/252 scaffold37941_11 (773 bp): GL0180891|complement(413..772)|lacks 5'|360 bp; 100.000/58/385 scaffold37941_12 (4789 bp): GL0030834|complement(1..555)|lacks 3'|555 bp	100.000/43/269 scaffold37941_11 (773 bp): GL0180890|complement(3..383)|lacks 3'|381 bp	100.000/56/325 scaffold37941_6 (1081 bp): GL0057533|complement(613..1080)|lacks 5'|468 bp	100.000/75/420 scaffold37941_6 (1081 bp): GL0057532|complement(2..616)|lacks 3'|615 bp	100.000/47/359 scaffold37941_2 (1320 bp): GL0107941|797..1318|lacks 3'|522 bp	100.000/53/543 scaffold115667_2 (867 bp): GL0001135|67..867|lacks 3'|801 bp
MH0393	MH0393	Danish	99.655/86/607 scaffold35262_2 (13122 bp): GL0118446|complement(12249..13121)|lacks 5'|873 bp	99.721/100/739 scaffold35262_2 (13122 bp): GL0118445|complement(11153..12229)|complete|1077 bp	100.000/100/657 scaffold35262_2 (13122 bp): GL0118444|complement(10212..11156)|complete|945 bp	99.532/100/885 scaffold35262_2 (13122 bp): GL0118443|complement(8929..10212)|complete|1284 bp	100.000/100/607 scaffold35262_2 (13122 bp): GL0118442|complement(8041..8916)|complete|876 bp	99.208/100/778 scaffold35262_2 (13122 bp): GL0118441|complement(6893..8038)|complete|1146 bp	99.691/100/667 scaffold35262_2 (13122 bp): GL0118440|complement(5903..6877)|complete|975 bp	99.273/91/567 scaffold35262_2 (13122 bp): GL0118439|complement(4987..5814)|complete|828 bp
MH0394	MH0394	Danish	100.000/54/381 scaffold109604_2 (6137 bp): GL0008118|3..548|lacks 5'|546 bp	99.721/100/738 scaffold109604_2 (6137 bp): GL0008119|568..1644|complete|1077 bp	100.000/100/657 scaffold109604_2 (6137 bp): GL0008120|1641..2585|complete|945 bp	99.532/100/885 scaffold109604_2 (6137 bp): GL0008121|2585..3868|complete|1284 bp	100.000/100/607 scaffold109604_2 (6137 bp): GL0008122|3881..4756|complete|876 bp	100.000/100/786 scaffold109604_2 (6137 bp): GL0008123|4759..5907|complete|1149 bp	100.000/57/389 scaffold109604_3 (558 bp): GL0139023|1..558|lacks both ends|558 bp	100.000/26/166 scaffold94689_2 (1594 bp): GL0066639|complement(1353..1592)|lacks 5'|240 bp	99.688/100/672 scaffold71568_4 (2310 bp): GL0084422|442..1407|complete|966 bp	100.000/99/612 scaffold71568_4 (2310 bp): GL0084423|1437..2309|lacks 3'|873 bp	99.640/100/577 scaffold71568_5 (4049 bp): GL0172214|33..869|complete|837 bp	99.632/100/556 scaffold71568_5 (4049 bp): GL0172215|866..1684|complete|819 bp	100.000/100/758 scaffold71568_5 (4049 bp): GL0172216|complement(1689..2792)|complete|1104 bp	100.000/90/942 scaffold71568_6 (3899 bp): GL0158372|complement(3..1370)|lacks 3'|1368 bp
MH0395	MH0395	Danish									100.000/100/673 scaffold28715_5 (11554 bp): GL0206356|complement(859..1824)|complete|966 bp	100.000/94/580 scaffold28715_5 (11554 bp): GL0206355|complement(2..829)|lacks 3'|828 bp	100.000/100/580 scaffold28715_4 (4048 bp): GL0001413|complement(3137..3973)|complete|837 bp	99.632/100/556 scaffold28715_4 (4048 bp): GL0001412|complement(2322..3140)|complete|819 bp	100.000/100/758 scaffold28715_4 (4048 bp): GL0001411|1214..2317|complete|1104 bp	100.000/93/974 scaffold28715_3 (62134 bp): GL0005987|60722..62134|lacks 3'|1413 bp
MH0396	MH0396	Danish	99.653/86/603 scaffold107303_1 (9908 bp): GL0151136|complement(9040..9906)|lacks 5'|867 bp	99.721/100/739 scaffold107303_1 (9908 bp): GL0151135|complement(7944..9020)|complete|1077 bp	100.000/100/657 scaffold107303_1 (9908 bp): GL0151134|complement(7003..7947)|complete|945 bp	99.532/100/885 scaffold107303_1 (9908 bp): GL0151133|complement(5720..7003)|complete|1284 bp	100.000/100/607 scaffold107303_1 (9908 bp): GL0151132|complement(4832..5707)|complete|876 bp	99.208/100/778 scaffold107303_1 (9908 bp): GL0151131|complement(3684..4829)|complete|1146 bp	99.691/100/667 scaffold107303_1 (9908 bp): GL0151130|complement(2694..3668)|complete|975 bp	99.273/91/567 scaffold107303_1 (9908 bp): GL0151129|complement(1778..2605)|complete|828 bp
MH0397	MH0397	Danish
MH0398	MH0398	Danish	100.000/82/581 scaffold77605_6 (9874 bp): GL0003994|2..835|lacks 5'|834 bp	99.721/100/739 scaffold77605_6 (9874 bp): GL0003995|855..1931|complete|1077 bp	100.000/100/657 scaffold77605_6 (9874 bp): GL0003996|1928..2872|complete|945 bp	99.532/100/885 scaffold77605_6 (9874 bp): GL0003997|2872..4155|complete|1284 bp	100.000/100/607 scaffold77605_6 (9874 bp): GL0003998|4168..5043|complete|876 bp	99.208/100/778 scaffold77605_6 (9874 bp): GL0003999|5046..6191|complete|1146 bp	99.690/99/665 scaffold77605_6 (9874 bp): GL0004000|6210..7181|complete|972 bp	99.340/100/623 scaffold77605_6 (9874 bp): GL0004001|7186..8097|complete|912 bp	100.000/32/218 scaffold43630_2 (697 bp): GL0089739|2..310|lacks 5'|309 bp	100.000/40/252 scaffold43630_2 (697 bp): GL0089740|340..696|lacks 3'|357 bp
MH0399	MH0399	Danish	100.000/65/461 C1802990_1 (8448 bp): GL0234375|1..663|lacks 5'|663 bp	100.000/100/741 C1802990_1 (8448 bp): GL0234376|683..1759|complete|1077 bp	100.000/100/657 C1802990_1 (8448 bp): GL0234377|1756..2700|complete|945 bp	99.532/100/885 C1802990_1 (8448 bp): GL0234378|2700..3983|complete|1284 bp	100.000/100/607 C1802990_1 (8448 bp): GL0234379|3996..4871|complete|876 bp	100.000/100/786 C1802990_1 (8448 bp): GL0234380|4874..6022|complete|1149 bp	100.000/99/666 C1802990_1 (8448 bp): GL0234381|6041..7012|complete|972 bp	99.340/100/623 C1802990_1 (8448 bp): GL0234382|7017..7928|complete|912 bp
MH0400	MH0400	Danish
MH0401	MH0401	Danish		100.000/89/661 scaffold4050_2 (955 bp): GL0008609|2..955|lacks both ends|954 bp		100.000/55/491 scaffold13980_1 (909 bp): GL0030967|207..908|lacks 3'|702 bp		99.390/87/682 scaffold95858_1 (1163 bp): GL0084028|complement(1..984)|lacks 3'|984 bp	100.000/26/178 scaffold21203_4 (1522 bp): GL0076213|complement(1265..1522)|lacks 5'|258 bp	99.273/91/567 scaffold21203_4 (1522 bp): GL0076212|complement(349..1176)|complete|828 bp
MH0402	MH0402	Danish
MH0403	MH0403	Danish	100.000/100/703 scaffold15428_2 (2612 bp): GL0172059|complement(1074..2084)|complete|1011 bp	100.000/98/728 scaffold15428_2 (2612 bp): GL0172058|complement(2..1054)|lacks 3'|1053 bp	100.000/99/648 scaffold15428_1 (8469 bp): GL0159811|complement(7537..8469)|lacks 5'|933 bp	100.000/100/890 scaffold15428_1 (8469 bp): GL0159810|complement(6254..7537)|complete|1284 bp	99.656/100/605 scaffold15428_1 (8469 bp): GL0159809|complement(5366..6241)|complete|876 bp	98.417/100/775 scaffold15428_1 (8469 bp): GL0159808|complement(4215..5354)|complete|1140 bp	98.980/91/600 scaffold15428_1 (8469 bp): GL0159807|complement(3225..4109)|complete|885 bp	98.909/91/565 scaffold15428_1 (8469 bp): GL0159806|complement(2309..3136)|complete|828 bp	99.688/100/672 scaffold15429_1 (9861 bp): GL0167661|complement(8318..9283)|complete|966 bp	100.000/100/618 scaffold15429_1 (9861 bp): GL0167660|complement(7404..8288)|complete|885 bp	99.640/100/577 scaffold15429_1 (9861 bp): GL0167659|complement(6508..7344)|complete|837 bp	99.632/100/556 scaffold15429_1 (9861 bp): GL0167658|complement(5693..6511)|complete|819 bp	99.455/100/754 scaffold15429_1 (9861 bp): GL0167657|4585..5688|complete|1104 bp	99.803/100/1050 scaffold15429_1 (9861 bp): GL0167655|1919..3445|complete|1527 bp
MH0404	MH0404	Danish	100.000/52/367 scaffold54997_8 (1171 bp): GL0108091|complement(627..1151)|complete|525 bp	100.000/40/293 scaffold54997_7 (3762 bp): GL0030656|complement(3322..3756)|complete|435 bp; 100.000/56/428 scaffold54997_8 (1171 bp): GL0108090|complement(2..607)|lacks 3'|606 bp	100.000/100/657 scaffold54997_7 (3762 bp): GL0030655|complement(2381..3325)|complete|945 bp	99.766/100/888 scaffold54997_7 (3762 bp): GL0030654|complement(1098..2381)|complete|1284 bp	100.000/100/607 scaffold54997_7 (3762 bp): GL0030653|complement(210..1085)|complete|876 bp	100.000/69/535 scaffold54997_6 (3295 bp): GL0043662|complement(2382..3164)|complete|783 bp	99.691/100/667 scaffold54997_6 (3295 bp): GL0043661|complement(1392..2366)|complete|975 bp	98.909/91/565 scaffold54997_6 (3295 bp): GL0043660|complement(476..1303)|complete|828 bp
MH0405	MH0405	Danish	100.000/65/456 scaffold546_16 (2047 bp): GL0113929|1..657|lacks 5'|657 bp; 99.048/31/219 scaffold546_15 (1263 bp): GL0123421|949..1263|lacks 3'|315 bp	100.000/100/741 scaffold546_16 (2047 bp): GL0113930|677..1753|complete|1077 bp	100.000/32/207 scaffold546_16 (2047 bp): GL0113931|1750..2046|lacks 3'|297 bp; 100.000/65/431 scaffold546_17 (2654 bp): GL0091432|1..615|lacks 5'|615 bp	99.532/100/885 scaffold546_17 (2654 bp): GL0091433|615..1898|complete|1284 bp	99.597/85/518 scaffold546_17 (2654 bp): GL0091434|1911..2654|lacks 3'|744 bp	100.000/61/490 scaffold546_18 (802 bp): GL0128931|102..800|lacks 3'|699 bp	99.000/62/407 scaffold546_21 (1304 bp): GL0163817|1..612|lacks 5'|612 bp; 100.000/29/196 scaffold546_21 (1304 bp): GL0163818|626..907|complete|282 bp	99.237/43/271 scaffold546_21 (1304 bp): GL0163819|912..1304|lacks 3'|393 bp
MH0406	MH0406	Danish									99.688/100/671 scaffold65475_1 (115115 bp): GL0120900|92695..93660|complete|966 bp	98.299/100/610 scaffold65475_1 (115115 bp): GL0120901|93690..94574|complete|885 bp	100.000/100/580 scaffold65475_1 (115115 bp): GL0120902|94634..95470|complete|837 bp	98.897/100/556 scaffold65475_1 (115115 bp): GL0120903|95467..96285|complete|819 bp	99.183/100/751 scaffold65475_1 (115115 bp): GL0120904|complement(96290..97393)|complete|1104 bp	99.016/100/1042 scaffold65475_1 (115115 bp): GL0120906|complement(98525..100051)|complete|1527 bp
MH0407	MH0407	Danish
MH0408	MH0408	Danish	100.000/38/266 scaffold117637_1 (1135 bp): GL0061402|complement(2..382)|lacks 3'|381 bp; 99.550/66/463 scaffold75089_2 (1861 bp): GL0167380|complement(1192..1860)|lacks 5'|669 bp	99.721/100/739 scaffold75089_2 (1861 bp): GL0167379|complement(96..1172)|complete|1077 bp	99.632/87/569 scaffold75089_1 (822 bp): GL0080551|complement(1..822)|lacks both ends|822 bp	99.766/100/889 C2013114_1 (4839 bp): GL0217645|134..1417|complete|1284 bp	99.656/100/605 C2013114_1 (4839 bp): GL0217646|1430..2305|complete|876 bp	98.945/100/779 C2013114_1 (4839 bp): GL0217647|2308..3456|complete|1149 bp	99.071/99/660 C2013114_1 (4839 bp): GL0217648|3475..4446|complete|972 bp	100.000/26/166 C1916598_1 (858 bp): GL0074610|3..242|lacks 5'|240 bp; 99.010/33/209 C2013114_1 (4839 bp): GL0217649|4535..4837|lacks 3'|303 bp
MH0409	MH0409	Danish	99.702/100/701 scaffold18726_4 (13636 bp): GL0124131|complement(12252..13262)|complete|1011 bp	100.000/100/741 scaffold18726_4 (13636 bp): GL0124130|complement(11156..12232)|complete|1077 bp	100.000/100/657 scaffold18726_4 (13636 bp): GL0124129|complement(10215..11159)|complete|945 bp	99.532/100/885 scaffold18726_4 (13636 bp): GL0124128|complement(8932..10215)|complete|1284 bp	100.000/100/607 scaffold18726_4 (13636 bp): GL0124127|complement(8044..8919)|complete|876 bp	100.000/100/786 scaffold18726_4 (13636 bp): GL0124126|complement(6893..8041)|complete|1149 bp	99.691/100/667 scaffold18726_4 (13636 bp): GL0124125|complement(5903..6877)|complete|975 bp	98.909/91/565 scaffold18726_4 (13636 bp): GL0124124|complement(4987..5814)|complete|828 bp
MH0410	MH0410	Danish									100.000/100/673 scaffold69211_2 (37331 bp): GL0082049|complement(22475..23440)|complete|966 bp	100.000/100/618 scaffold69211_2 (37331 bp): GL0082048|complement(21561..22445)|complete|885 bp	100.000/100/580 scaffold69211_2 (37331 bp): GL0082047|complement(20665..21501)|complete|837 bp	100.000/100/559 scaffold69211_2 (37331 bp): GL0082046|complement(19850..20668)|complete|819 bp	100.000/100/758 scaffold69211_2 (37331 bp): GL0082045|18742..19845|complete|1104 bp	100.000/100/1051 scaffold69211_2 (37331 bp): GL0082043|16076..17602|complete|1527 bp
MH0411	MH0411	Danish									99.688/100/672 scaffold94454_1 (88823 bp): GL0131017|complement(71039..72004)|complete|966 bp	100.000/100/618 scaffold94454_1 (88823 bp): GL0131016|complement(70125..71009)|complete|885 bp	99.640/100/577 scaffold94454_1 (88823 bp): GL0131015|complement(69229..70065)|complete|837 bp	99.632/100/556 scaffold94454_1 (88823 bp): GL0131014|complement(68414..69232)|complete|819 bp	99.455/100/754 scaffold94454_1 (88823 bp): GL0131013|67306..68409|complete|1104 bp	99.606/100/1047 scaffold94454_1 (88823 bp): GL0131011|64640..66166|complete|1527 bp
MH0412	MH0412	Danish	100.000/65/461 scaffold133070_2 (16397 bp): GL0195574|complement(15735..16397)|lacks 5'|663 bp	100.000/100/741 scaffold133070_2 (16397 bp): GL0195573|complement(14639..15715)|complete|1077 bp	99.682/100/654 scaffold133070_2 (16397 bp): GL0195572|complement(13698..14642)|complete|945 bp	99.532/100/885 scaffold133070_2 (16397 bp): GL0195571|complement(12415..13698)|complete|1284 bp	100.000/100/607 scaffold133070_2 (16397 bp): GL0195570|complement(11527..12402)|complete|876 bp	100.000/100/785 scaffold133070_2 (16397 bp): GL0195569|complement(10376..11515)|complete|1140 bp	99.660/91/605 scaffold133070_2 (16397 bp): GL0195568|complement(9386..10270)|complete|885 bp	99.273/91/567 scaffold133070_2 (16397 bp): GL0195567|complement(8470..9297)|complete|828 bp
MH0413	MH0413	Danish
MH0414	MH0414	Danish	99.702/100/701 scaffold53945_16 (3554 bp): GL0059872|603..1613|complete|1011 bp	100.000/100/741 scaffold53945_16 (3554 bp): GL0059873|1633..2709|complete|1077 bp	99.647/90/589 scaffold53945_16 (3554 bp): GL0059874|2706..3554|lacks 3'|849 bp	99.532/100/885 scaffold53945_17 (1445 bp): GL0051884|27..1310|complete|1284 bp	100.000/80/486 scaffold53945_18 (2239 bp): GL0001261|2..706|lacks 5'|705 bp	99.208/100/781 scaffold53945_18 (2239 bp): GL0001262|709..1857|complete|1149 bp	99.174/37/244 scaffold53945_18 (2239 bp): GL0001263|1876..2238|lacks 3'|363 bp
MH0415	MH0415	Danish	97.917/100/688 scaffold10081_12 (27462 bp): GL0029762|296..1306|complete|1011 bp	99.441/100/737 scaffold10081_12 (27462 bp): GL0029763|1326..2402|complete|1077 bp	99.363/100/654 scaffold10081_12 (27462 bp): GL0029764|2399..3343|complete|945 bp	99.766/100/889 scaffold10081_12 (27462 bp): GL0029765|3343..4626|complete|1284 bp	100.000/100/607 scaffold10081_12 (27462 bp): GL0029766|4639..5514|complete|876 bp	100.000/100/785 scaffold10081_12 (27462 bp): GL0029767|5526..6665|complete|1140 bp	100.000/91/607 scaffold10081_12 (27462 bp): GL0029768|6771..7655|complete|885 bp	99.636/91/568 scaffold10081_12 (27462 bp): GL0029769|7744..8571|complete|828 bp
MH0416	MH0416	Danish	99.702/100/701 scaffold134899_1 (17849 bp): GL0134792|7800..8810|complete|1011 bp	99.721/100/739 scaffold134899_1 (17849 bp): GL0134793|8830..9906|complete|1077 bp	100.000/100/657 scaffold134899_1 (17849 bp): GL0134794|9903..10847|complete|945 bp	99.532/100/885 scaffold134899_1 (17849 bp): GL0134795|10847..12130|complete|1284 bp	100.000/100/607 scaffold134899_1 (17849 bp): GL0134796|12143..13018|complete|876 bp	99.208/100/776 scaffold134899_1 (17849 bp): GL0134797|13030..14166|complete|1137 bp	99.660/91/605 scaffold134899_1 (17849 bp): GL0134798|14272..15156|complete|885 bp	99.273/91/567 scaffold134899_1 (17849 bp): GL0134799|15245..16072|complete|828 bp
MH0417	MH0417	Danish	99.702/100/701 scaffold126915_1 (67034 bp): GL0135997|complement(9040..10050)|complete|1011 bp	99.721/100/739 scaffold126915_1 (67034 bp): GL0135996|complement(7944..9020)|complete|1077 bp	100.000/100/657 scaffold126915_1 (67034 bp): GL0135995|complement(7003..7947)|complete|945 bp	99.532/100/885 scaffold126915_1 (67034 bp): GL0135994|complement(5720..7003)|complete|1284 bp	100.000/100/607 scaffold126915_1 (67034 bp): GL0135993|complement(4832..5707)|complete|876 bp	99.208/100/776 scaffold126915_1 (67034 bp): GL0135992|complement(3684..4820)|complete|1137 bp	99.660/91/605 scaffold126915_1 (67034 bp): GL0135991|complement(2694..3578)|complete|885 bp	99.273/91/567 scaffold126915_1 (67034 bp): GL0135990|complement(1778..2605)|complete|828 bp
MH0418	MH0418	Danish	100.000/85/603 scaffold108765_1 (7604 bp): GL0075310|complement(6741..7604)|lacks 5'|864 bp	100.000/100/741 scaffold108765_1 (7604 bp): GL0075309|complement(5645..6721)|complete|1077 bp	100.000/100/657 scaffold108765_1 (7604 bp): GL0075308|complement(4704..5648)|complete|945 bp	100.000/100/890 scaffold108765_1 (7604 bp): GL0075307|complement(3421..4704)|complete|1284 bp	100.000/100/607 scaffold108765_1 (7604 bp): GL0075306|complement(2533..3408)|complete|876 bp	100.000/69/535 scaffold108765_1 (7604 bp): GL0075304|complement(1384..2166)|complete|783 bp; 96.296/21/170 scaffold108765_1 (7604 bp): GL0075305|complement(2273..2530)|complete|258 bp	100.000/100/669 scaffold108765_1 (7604 bp): GL0075303|complement(394..1368)|complete|975 bp	100.000/33/211 scaffold108765_1 (7604 bp): GL0075302|complement(3..305)|lacks 3'|303 bp; 100.000/26/166 scaffold92636_1 (5768 bp): GL0045868|complement(5527..5766)|lacks 5'|240 bp
MH0419	MH0419	Danish
MH0420	MH0420	Danish	97.917/100/688 scaffold44452_3 (118852 bp): GL0117337|complement(23729..24739)|complete|1011 bp	99.441/100/737 scaffold44452_3 (118852 bp): GL0117336|complement(22633..23709)|complete|1077 bp	99.363/100/654 scaffold44452_3 (118852 bp): GL0117335|complement(21692..22636)|complete|945 bp	99.766/100/889 scaffold44452_3 (118852 bp): GL0117334|complement(20409..21692)|complete|1284 bp	99.656/100/605 scaffold44452_3 (118852 bp): GL0117333|complement(19521..20396)|complete|876 bp	98.681/100/777 scaffold44452_3 (118852 bp): GL0117332|complement(18370..19509)|complete|1140 bp	98.980/91/600 scaffold44452_3 (118852 bp): GL0117331|complement(17380..18264)|complete|885 bp	98.909/91/565 scaffold44452_3 (118852 bp): GL0117330|complement(16464..17291)|complete|828 bp
MH0421	MH0421	Danish		100.000/42/320 scaffold14834_2 (515 bp): GL0151486|complement(3..449)|lacks 3'|447 bp
MH0422	MH0422	Danish	99.702/100/701 scaffold791_2 (13204 bp): GL0225178|complement(6405..7415)|complete|1011 bp	99.721/100/739 scaffold791_2 (13204 bp): GL0225177|complement(5309..6385)|complete|1077 bp	100.000/100/657 scaffold791_2 (13204 bp): GL0225176|complement(4368..5312)|complete|945 bp	99.532/100/885 scaffold791_2 (13204 bp): GL0225175|complement(3085..4368)|complete|1284 bp	100.000/100/607 scaffold791_2 (13204 bp): GL0225174|complement(2197..3072)|complete|876 bp	99.208/100/776 scaffold791_2 (13204 bp): GL0225173|complement(1049..2185)|complete|1137 bp	99.660/91/605 scaffold791_2 (13204 bp): GL0225172|complement(59..943)|complete|885 bp	99.273/91/567 scaffold791_1 (2597 bp): GL0057532|complement(1737..2564)|complete|828 bp
MH0423	MH0423	Danish	99.702/100/701 scaffold45787_3 (66156 bp): GL0074474|complement(16718..17728)|complete|1011 bp	100.000/100/741 scaffold45787_3 (66156 bp): GL0074473|complement(15622..16698)|complete|1077 bp	100.000/100/657 scaffold45787_3 (66156 bp): GL0074472|complement(14681..15625)|complete|945 bp	99.766/100/889 scaffold45787_3 (66156 bp): GL0074471|complement(13398..14681)|complete|1284 bp	99.656/100/605 scaffold45787_3 (66156 bp): GL0074470|complement(12510..13385)|complete|876 bp	98.417/100/775 scaffold45787_3 (66156 bp): GL0074469|complement(11359..12498)|complete|1140 bp	98.980/91/600 scaffold45787_3 (66156 bp): GL0074468|complement(10369..11253)|complete|885 bp	99.273/91/567 scaffold45787_3 (66156 bp): GL0074467|complement(9453..10280)|complete|828 bp
MH0424	MH0424	Danish									100.000/100/673 scaffold77975_2 (40268 bp): GL0066480|complement(22450..23415)|complete|966 bp	100.000/100/618 scaffold77975_2 (40268 bp): GL0066479|complement(21536..22420)|complete|885 bp	100.000/100/580 scaffold77975_2 (40268 bp): GL0066478|complement(20640..21476)|complete|837 bp	99.632/100/558 scaffold77975_2 (40268 bp): GL0066477|complement(19825..20643)|complete|819 bp	99.455/100/754 scaffold77975_2 (40268 bp): GL0066476|18717..19820|complete|1104 bp	100.000/100/1051 scaffold77975_2 (40268 bp): GL0066474|16051..17577|complete|1527 bp
MH0425	MH0425	Danish	99.702/100/701 C1340363_1 (26881 bp): GL0001882|complement(9083..10093)|complete|1011 bp	99.721/100/739 C1340363_1 (26881 bp): GL0001881|complement(7987..9063)|complete|1077 bp	100.000/100/657 C1340363_1 (26881 bp): GL0001880|complement(7046..7990)|complete|945 bp	99.532/100/885 C1340363_1 (26881 bp): GL0001879|complement(5763..7046)|complete|1284 bp	100.000/100/607 C1340363_1 (26881 bp): GL0001878|complement(4875..5750)|complete|876 bp	99.208/100/776 C1340363_1 (26881 bp): GL0001877|complement(3727..4863)|complete|1137 bp	99.660/91/605 C1340363_1 (26881 bp): GL0001876|complement(2737..3621)|complete|885 bp	99.273/91/567 C1340363_1 (26881 bp): GL0001875|complement(1821..2648)|complete|828 bp
MH0426	MH0426	Danish
MH0427	MH0427	Danish
MH0428	MH0428	Danish			100.000/55/367 scaffold41401_2 (524 bp): GL0147551|2..523|lacks both ends|522 bp	99.351/72/647 scaffold41413_1 (1159 bp): GL0011389|236..1159|lacks 3'|924 bp	100.000/24/142 scaffold157006_2 (709 bp): GL0080927|complement(500..709)|lacks 5'|210 bp	99.487/51/396 scaffold157006_1 (597 bp): GL0117825|complement(8..595)|lacks 5'|588 bp; 98.765/43/343 scaffold157006_2 (709 bp): GL0080926|complement(3..497)|lacks 3'|495 bp
MH0429	MH0429	Danish	99.702/100/701 scaffold98820_3 (8415 bp): GL0025034|341..1351|complete|1011 bp	100.000/100/741 scaffold98820_3 (8415 bp): GL0025035|1371..2447|complete|1077 bp	100.000/100/657 scaffold98820_3 (8415 bp): GL0025036|2444..3388|complete|945 bp	99.532/100/885 scaffold98820_3 (8415 bp): GL0025037|3388..4671|complete|1284 bp	100.000/100/607 scaffold98820_3 (8415 bp): GL0025038|4684..5559|complete|876 bp	100.000/100/785 scaffold98820_3 (8415 bp): GL0025039|5571..6710|complete|1140 bp	99.660/91/605 scaffold98820_3 (8415 bp): GL0025040|6816..7700|complete|885 bp	98.734/78/486 scaffold98820_3 (8415 bp): GL0025041|7705..8415|lacks 3'|711 bp; 100.000/26/166 scaffold90214_1 (7219 bp): GL0176249|3..242|lacks 5'|240 bp
MH0430	MH0430	Danish	100.000/48/341 scaffold7816_3 (503 bp): GL0106015|1..489|lacks 5'|489 bp	100.000/47/340 scaffold7816_6 (727 bp): GL0038220|1..504|lacks 5'|504 bp	100.000/24/155 scaffold7816_6 (727 bp): GL0038221|501..725|lacks 3'|225 bp	100.000/100/890 scaffold71557_2 (1476 bp): GL0079654|34..1317|complete|1284 bp		100.000/61/475 scaffold24786_4 (984 bp): GL0139591|1..702|lacks 5'|702 bp	100.000/27/179 scaffold24786_4 (984 bp): GL0139592|721..984|lacks 3'|264 bp
MH0431	MH0431	Danish									100.000/100/673 scaffold115353_2 (120702 bp): GL0095736|complement(22473..23438)|complete|966 bp	100.000/100/618 scaffold115353_2 (120702 bp): GL0095735|complement(21559..22443)|complete|885 bp	100.000/100/580 scaffold115353_2 (120702 bp): GL0095734|complement(20663..21499)|complete|837 bp	100.000/100/559 scaffold115353_2 (120702 bp): GL0095733|complement(19848..20666)|complete|819 bp	100.000/100/758 scaffold115353_2 (120702 bp): GL0095732|18740..19843|complete|1104 bp	100.000/100/1051 scaffold115353_2 (120702 bp): GL0095730|16074..17600|complete|1527 bp
MH0432	MH0432	Danish	100.000/100/703 scaffold54869_1 (8743 bp): GL0106532|1045..2055|complete|1011 bp	100.000/100/741 scaffold54869_1 (8743 bp): GL0106533|2075..3151|complete|1077 bp	100.000/100/657 scaffold54869_1 (8743 bp): GL0106534|3148..4092|complete|945 bp	99.532/100/885 scaffold54869_1 (8743 bp): GL0106535|4092..5375|complete|1284 bp	100.000/100/607 scaffold54869_1 (8743 bp): GL0106536|5388..6263|complete|876 bp	99.736/100/782 scaffold54869_1 (8743 bp): GL0106537|6275..7414|complete|1140 bp	99.660/91/605 scaffold54869_1 (8743 bp): GL0106538|7520..8404|complete|885 bp	99.099/37/229 scaffold54869_1 (8743 bp): GL0106539|8409..8741|lacks 3'|333 bp
MH0433	MH0433	Danish	100.000/93/657 C1864427_1 (11489 bp): GL0145970|complement(10419..11363)|complete|945 bp	100.000/100/741 C1864427_1 (11489 bp): GL0145969|complement(9323..10399)|complete|1077 bp	99.682/100/655 C1864427_1 (11489 bp): GL0145968|complement(8382..9326)|complete|945 bp	100.000/100/890 C1864427_1 (11489 bp): GL0145967|complement(7099..8382)|complete|1284 bp	100.000/100/607 C1864427_1 (11489 bp): GL0145966|complement(6211..7086)|complete|876 bp	99.736/100/784 C1864427_1 (11489 bp): GL0145965|complement(5060..6199)|complete|1140 bp	99.691/100/668 C1864427_1 (11489 bp): GL0145964|complement(4070..5044)|complete|975 bp	99.636/91/568 C1864427_1 (11489 bp): GL0145963|complement(3154..3981)|complete|828 bp	100.000/100/673 C1862669_1 (7850 bp): GL0084458|111..1076|complete|966 bp	100.000/100/618 C1862669_1 (7850 bp): GL0084459|1106..1990|complete|885 bp	100.000/100/580 C1862669_1 (7850 bp): GL0084460|2050..2886|complete|837 bp	100.000/100/559 C1862669_1 (7850 bp): GL0084461|2883..3701|complete|819 bp	100.000/100/758 C1862669_1 (7850 bp): GL0084462|complement(3706..4809)|complete|1104 bp	100.000/100/1051 C1862669_1 (7850 bp): GL0084464|complement(5949..7475)|complete|1527 bp
MH0434	MH0434	Danish	100.000/100/703 scaffold80835_1 (9162 bp): GL0171338|complement(7786..8796)|complete|1011 bp	100.000/100/741 scaffold80835_1 (9162 bp): GL0171337|complement(6690..7766)|complete|1077 bp	100.000/100/657 scaffold80835_1 (9162 bp): GL0171336|complement(5749..6693)|complete|945 bp	99.766/100/888 scaffold80835_1 (9162 bp): GL0171335|complement(4466..5749)|complete|1284 bp	99.656/100/605 scaffold80835_1 (9162 bp): GL0171334|complement(3578..4453)|complete|876 bp	98.417/100/775 scaffold80835_1 (9162 bp): GL0171333|complement(2427..3566)|complete|1140 bp	98.980/91/600 scaffold80835_1 (9162 bp): GL0171332|complement(1437..2321)|complete|885 bp	98.909/91/565 scaffold80835_1 (9162 bp): GL0171331|complement(521..1348)|complete|828 bp
MH0435	MH0435	Danish	99.320/88/613 scaffold89466_1 (4479 bp): GL0165806|complement(3593..4477)|lacks 5'|885 bp; 98.889/27/190 scaffold89466_2 (525 bp): GL0184077|complement(1..270)|lacks 3'|270 bp	100.000/100/741 scaffold89466_1 (4479 bp): GL0165805|complement(2497..3573)|complete|1077 bp	100.000/100/657 scaffold89466_1 (4479 bp): GL0165804|complement(1556..2500)|complete|945 bp	99.532/100/885 scaffold89466_1 (4479 bp): GL0165803|complement(273..1556)|complete|1284 bp	100.000/75/454 scaffold95699_1 (9511 bp): GL0093330|complement(8855..9511)|lacks 5'|657 bp; 100.000/30/183 scaffold89466_1 (4479 bp): GL0165802|complement(3..260)|lacks 3'|258 bp	100.000/100/786 scaffold95699_1 (9511 bp): GL0093329|complement(7704..8852)|complete|1149 bp	99.691/100/667 scaffold95699_1 (9511 bp): GL0093328|complement(6714..7688)|complete|975 bp	99.273/91/567 scaffold95699_1 (9511 bp): GL0093327|complement(5798..6625)|complete|828 bp
MH0436	MH0436	Danish	100.000/45/320 scaffold2580_2 (678 bp): GL0170926|complement(218..676)|lacks 5'|459 bp		100.000/71/468 scaffold46103_5 (736 bp): GL0022525|2..670|lacks 5'|669 bp				99.408/52/350 scaffold7454_2 (519 bp): GL0035433|complement(3..518)|lacks both ends|516 bp		100.000/21/141 scaffold52348_6 (2332 bp): GL0143509|complement(2..202)|lacks 3'|201 bp			100.000/42/236 scaffold34728_11 (1134 bp): GL0002898|complement(785..1132)|lacks 5'|348 bp	99.228/71/528 scaffold34728_11 (1134 bp): GL0002897|1..780|lacks 5'|780 bp	100.000/56/587 scaffold34728_5 (6539 bp): GL0009547|5679..6539|lacks 3'|861 bp
MH0437	MH0437	Danish									100.000/100/673 scaffold41526_4 (8294 bp): GL0128919|complement(4477..5442)|complete|966 bp	100.000/100/618 scaffold41526_4 (8294 bp): GL0128918|complement(3563..4447)|complete|885 bp	100.000/100/580 scaffold41526_4 (8294 bp): GL0128917|complement(2667..3503)|complete|837 bp	100.000/100/559 scaffold41526_4 (8294 bp): GL0128916|complement(1852..2670)|complete|819 bp	100.000/100/758 scaffold41526_4 (8294 bp): GL0128915|744..1847|complete|1104 bp	100.000/42/445 scaffold41526_3 (1050 bp): GL0246587|3..638|lacks 5'|636 bp; 99.667/59/615 scaffold41526_2 (986 bp): GL0233033|87..986|lacks 3'|900 bp
MH0438	MH0438	Danish	100.000/100/703 scaffold108333_4 (15454 bp): GL0173570|complement(13382..14392)|complete|1011 bp	100.000/100/741 scaffold108333_4 (15454 bp): GL0173569|complement(12286..13362)|complete|1077 bp	100.000/100/657 scaffold108333_4 (15454 bp): GL0173568|complement(11345..12289)|complete|945 bp	100.000/100/890 scaffold108333_4 (15454 bp): GL0173567|complement(10062..11345)|complete|1284 bp	100.000/100/607 scaffold108333_4 (15454 bp): GL0173566|complement(9174..10049)|complete|876 bp	99.736/100/784 scaffold108333_4 (15454 bp): GL0173565|complement(8023..9162)|complete|1140 bp	99.660/91/606 scaffold108333_4 (15454 bp): GL0173564|complement(7033..7917)|complete|885 bp	99.636/91/568 scaffold108333_4 (15454 bp): GL0173563|complement(6117..6944)|complete|828 bp
MH0439	MH0439	Danish				100.000/43/382 scaffold68736_5 (1619 bp): GL0200480|complement(1068..1619)|lacks 5'|552 bp; 100.000/52/469 scaffold68736_6 (800 bp): GL0127331|complement(3..671)|lacks 3'|669 bp	100.000/100/607 scaffold68736_5 (1619 bp): GL0200479|complement(180..1055)|complete|876 bp	99.615/69/532 scaffold68736_4 (932 bp): GL0153532|complement(13..795)|complete|783 bp	100.000/64/434 scaffold68736_2 (682 bp): GL0128368|complement(56..682)|lacks 5'|627 bp		100.000/100/673 C1803977_1 (7907 bp): GL0162720|168..1133|complete|966 bp	100.000/100/618 C1803977_1 (7907 bp): GL0162721|1163..2047|complete|885 bp	100.000/100/580 C1803977_1 (7907 bp): GL0162722|2107..2943|complete|837 bp	100.000/100/559 C1803977_1 (7907 bp): GL0162723|2940..3758|complete|819 bp	100.000/100/758 C1803977_1 (7907 bp): GL0162724|complement(3763..4866)|complete|1104 bp	100.000/100/1051 C1803977_1 (7907 bp): GL0162726|complement(6006..7532)|complete|1527 bp
MH0440	MH0440	Danish
MH0441	MH0441	Danish									99.688/100/670 scaffold35462_4 (24013 bp): GL0203689|538..1503|complete|966 bp	100.000/100/618 scaffold35462_4 (24013 bp): GL0203690|1533..2417|complete|885 bp	100.000/100/580 scaffold35462_4 (24013 bp): GL0203691|2477..3313|complete|837 bp	100.000/100/559 scaffold35462_4 (24013 bp): GL0203692|3310..4128|complete|819 bp	100.000/100/758 scaffold35462_4 (24013 bp): GL0203693|complement(4133..5236)|complete|1104 bp	100.000/100/1051 scaffold35462_4 (24013 bp): GL0203695|complement(6376..7902)|complete|1527 bp
MH0442	MH0442	Danish	98.925/83/576 scaffold54780_2 (2080 bp): GL0233679|complement(2..838)|lacks 3'|837 bp			100.000/63/560 scaffold103432_3 (1063 bp): GL0151040|complement(2..802)|lacks 3'|801 bp	100.000/73/447 scaffold36189_1 (640 bp): GL0103667|3..638|lacks both ends|636 bp	100.000/66/523 scaffold36189_3 (754 bp): GL0087641|2..754|lacks both ends|753 bp	100.000/45/303 scaffold36189_4 (670 bp): GL0216663|229..669|lacks 3'|441 bp	99.590/81/503 scaffold36189_6 (1471 bp): GL0161363|2..736|lacks 5'|735 bp
MH0443	MH0443	Danish	97.917/100/688 scaffold49882_2 (2955 bp): GL0025455|complement(1192..2202)|complete|1011 bp	99.441/100/737 scaffold49882_2 (2955 bp): GL0025454|complement(96..1172)|complete|1077 bp	99.363/100/654 scaffold49882_1 (5076 bp): GL0060920|complement(4126..5076)|lacks 5'|951 bp	99.766/100/889 scaffold49882_1 (5076 bp): GL0060919|complement(2843..4126)|complete|1284 bp	99.656/100/605 scaffold49882_1 (5076 bp): GL0060918|complement(1955..2830)|complete|876 bp	98.417/100/775 scaffold49882_1 (5076 bp): GL0060917|complement(804..1943)|complete|1140 bp	98.551/21/142 C1378947_1 (1646 bp): GL0165328|complement(1437..1646)|lacks 5'|210 bp; 99.138/72/475 scaffold49882_1 (5076 bp): GL0060916|complement(3..698)|lacks 3'|696 bp	98.909/91/565 C1378947_1 (1646 bp): GL0165327|complement(521..1348)|complete|828 bp
MH0444	MH0444	Danish	99.702/100/701 scaffold1690_1 (353725 bp): GL0023476|complement(124413..125423)|complete|1011 bp	100.000/100/741 scaffold1690_1 (353725 bp): GL0023475|complement(123317..124393)|complete|1077 bp	100.000/100/657 scaffold1690_1 (353725 bp): GL0023474|complement(122376..123320)|complete|945 bp	99.532/100/885 scaffold1690_1 (353725 bp): GL0023473|complement(121093..122376)|complete|1284 bp	100.000/100/607 scaffold1690_1 (353725 bp): GL0023472|complement(120205..121080)|complete|876 bp	100.000/100/785 scaffold1690_1 (353725 bp): GL0023471|complement(119054..120193)|complete|1140 bp	99.660/91/605 scaffold1690_1 (353725 bp): GL0023470|complement(118064..118948)|complete|885 bp	99.273/91/567 scaffold1690_1 (353725 bp): GL0023469|complement(117148..117975)|complete|828 bp
MH0445	MH0445	Danish										100.000/100/618 scaffold105107_3 (7502 bp): GL0232401|160..1044|complete|885 bp	100.000/100/580 scaffold105107_3 (7502 bp): GL0232402|1104..1940|complete|837 bp	100.000/100/559 scaffold105107_3 (7502 bp): GL0232403|1937..2755|complete|819 bp	100.000/100/758 scaffold105107_3 (7502 bp): GL0232404|complement(2760..3863)|complete|1104 bp	100.000/84/885 scaffold105107_3 (7502 bp): GL0232406|complement(5240..6529)|complete|1290 bp
MH0446	MH0446	Danish	100.000/100/703 scaffold124349_2 (108728 bp): GL0166113|16795..17805|complete|1011 bp	100.000/100/741 scaffold124349_2 (108728 bp): GL0166114|17825..18901|complete|1077 bp	100.000/100/657 scaffold124349_2 (108728 bp): GL0166115|18898..19842|complete|945 bp	100.000/100/890 scaffold124349_2 (108728 bp): GL0166116|19842..21125|complete|1284 bp	100.000/100/607 scaffold124349_2 (108728 bp): GL0166117|21138..22013|complete|876 bp	100.000/100/785 scaffold124349_2 (108728 bp): GL0166118|22025..23164|complete|1140 bp	99.660/91/604 scaffold124349_2 (108728 bp): GL0166119|23270..24154|complete|885 bp	99.636/91/568 scaffold124349_2 (108728 bp): GL0166120|24243..25070|complete|828 bp
MH0447	MH0447	Danish	100.000/23/162 scaffold64787_1 (756 bp): GL0186785|529..756|lacks 3'|228 bp	99.647/79/582 scaffold64787_4 (2140 bp): GL0177577|1..852|lacks 5'|852 bp	100.000/100/657 scaffold64787_4 (2140 bp): GL0177578|849..1793|complete|945 bp	100.000/27/248 scaffold64787_4 (2140 bp): GL0177579|1793..2140|lacks 3'|348 bp; 100.000/42/381 scaffold64787_5 (544 bp): GL0300118|1..543|lacks both ends|543 bp	100.000/49/299 scaffold64787_6 (662 bp): GL0270023|233..661|lacks 3'|429 bp	100.000/37/291 scaffold137866_4 (1821 bp): GL0202244|1..429|lacks 5'|429 bp; 98.421/50/397 scaffold137866_2 (683 bp): GL0239402|112..681|lacks 3'|570 bp	99.071/99/662 scaffold137866_4 (1821 bp): GL0202245|448..1419|complete|972 bp	100.000/44/274 scaffold137866_4 (1821 bp): GL0202246|1424..1819|lacks 3'|396 bp; 99.371/52/329 scaffold137866_5 (2046 bp): GL0145793|2..481|lacks 5'|480 bp						100.000/32/333 scaffold74082_4 (3771 bp): GL0052137|3285..3770|lacks 3'|486 bp
MH0448	MH0448	Danish	97.917/100/688 scaffold181509_1 (10524 bp): GL0064280|complement(9307..10317)|complete|1011 bp	99.162/100/736 scaffold181509_1 (10524 bp): GL0064279|complement(8211..9287)|complete|1077 bp	99.363/100/654 scaffold181509_1 (10524 bp): GL0064278|complement(7270..8214)|complete|945 bp	99.532/100/886 scaffold181509_1 (10524 bp): GL0064277|complement(5987..7270)|complete|1284 bp	99.656/100/605 scaffold181509_1 (10524 bp): GL0064276|complement(5099..5974)|complete|876 bp	98.681/100/777 scaffold181509_1 (10524 bp): GL0064275|complement(3948..5087)|complete|1140 bp	98.980/91/600 scaffold181509_1 (10524 bp): GL0064274|complement(2958..3842)|complete|885 bp	98.909/91/565 scaffold181509_1 (10524 bp): GL0064273|complement(2042..2869)|complete|828 bp	99.688/100/672 scaffold40205_1 (5029 bp): GL0118760|13..978|complete|966 bp	100.000/100/618 scaffold40205_1 (5029 bp): GL0118761|1008..1892|complete|885 bp	99.640/100/577 scaffold40205_1 (5029 bp): GL0118762|1952..2788|complete|837 bp	99.632/100/556 scaffold40205_1 (5029 bp): GL0118763|2785..3603|complete|819 bp	99.455/100/754 scaffold40205_1 (5029 bp): GL0118764|complement(3608..4711)|complete|1104 bp	99.645/56/575 scaffold40205_3 (1134 bp): GL0016224|complement(2..847)|lacks 3'|846 bp; 100.000/42/445 scaffold40205_2 (1425 bp): GL0163673|complement(790..1425)|lacks 5'|636 bp
MH0450	MH0450	Danish	99.660/88/615 C2043939_1 (7951 bp): GL0054673|3..887|lacks 5'|885 bp	100.000/100/741 C2043939_1 (7951 bp): GL0054674|907..1983|complete|1077 bp	100.000/100/657 C2043939_1 (7951 bp): GL0054675|1980..2924|complete|945 bp	99.297/100/883 C2043939_1 (7951 bp): GL0054676|2924..4207|complete|1284 bp	100.000/100/607 C2043939_1 (7951 bp): GL0054677|4220..5095|complete|876 bp	100.000/100/785 C2043939_1 (7951 bp): GL0054678|5107..6246|complete|1140 bp	99.660/91/605 C2043939_1 (7951 bp): GL0054679|6352..7236|complete|885 bp	100.000/26/166 C2040087_1 (5548 bp): GL0115412|3..242|lacks 5'|240 bp; 99.156/78/488 C2043939_1 (7951 bp): GL0054680|7241..7951|lacks 3'|711 bp
MH0451	MH0451	Danish	100.000/93/657 scaffold122232_1 (11663 bp): GL0151248|complement(10593..11537)|complete|945 bp	100.000/100/741 scaffold122232_1 (11663 bp): GL0151247|complement(9497..10573)|complete|1077 bp	100.000/100/657 scaffold122232_1 (11663 bp): GL0151246|complement(8556..9500)|complete|945 bp	99.766/100/889 scaffold122232_1 (11663 bp): GL0151245|complement(7273..8556)|complete|1284 bp	99.656/100/605 scaffold122232_1 (11663 bp): GL0151244|complement(6385..7260)|complete|876 bp	98.417/100/776 scaffold122232_1 (11663 bp): GL0151243|complement(5234..6382)|complete|1149 bp	99.074/100/663 scaffold122232_1 (11663 bp): GL0151242|complement(4244..5218)|complete|975 bp	99.273/91/567 scaffold122232_1 (11663 bp): GL0151241|complement(3328..4155)|complete|828 bp	100.000/100/673 scaffold122639_3 (2508 bp): GL0078229|complement(1433..2398)|complete|966 bp	100.000/100/618 scaffold122639_3 (2508 bp): GL0078228|complement(519..1403)|complete|885 bp	100.000/55/321 scaffold122639_3 (2508 bp): GL0078227|complement(1..459)|lacks 3'|459 bp	99.632/100/556 scaffold122639_1 (5149 bp): GL0124193|complement(4325..5149)|lacks 5'|825 bp	100.000/100/758 scaffold122639_1 (5149 bp): GL0124192|3217..4320|complete|1104 bp	100.000/100/1051 scaffold122639_1 (5149 bp): GL0124190|551..2077|complete|1527 bp
MH0452	MH0452	Danish	99.145/70/484 scaffold116248_1 (11345 bp): GL0047680|complement(10640..11344)|lacks 5'|705 bp	100.000/100/741 scaffold116248_1 (11345 bp): GL0047679|complement(9544..10620)|complete|1077 bp	100.000/100/657 scaffold116248_1 (11345 bp): GL0047678|complement(8603..9547)|complete|945 bp	100.000/100/890 scaffold116248_1 (11345 bp): GL0047677|complement(7320..8603)|complete|1284 bp	100.000/100/607 scaffold116248_1 (11345 bp): GL0047676|complement(6432..7307)|complete|876 bp	99.736/100/784 scaffold116248_1 (11345 bp): GL0047675|complement(5281..6420)|complete|1140 bp	99.691/100/667 scaffold116248_1 (11345 bp): GL0047674|complement(4291..5265)|complete|975 bp	99.010/100/620 scaffold116248_1 (11345 bp): GL0047673|complement(3375..4286)|complete|912 bp
MH0453	MH0453	Danish	99.702/100/701 scaffold100185_1 (105600 bp): GL0014935|complement(9976..10986)|complete|1011 bp	99.721/100/739 scaffold100185_1 (105600 bp): GL0014934|complement(8880..9956)|complete|1077 bp	100.000/100/657 scaffold100185_1 (105600 bp): GL0014933|complement(7939..8883)|complete|945 bp	99.532/100/885 scaffold100185_1 (105600 bp): GL0014932|complement(6656..7939)|complete|1284 bp	100.000/100/607 scaffold100185_1 (105600 bp): GL0014931|complement(5768..6643)|complete|876 bp	99.208/100/776 scaffold100185_1 (105600 bp): GL0014930|complement(4620..5756)|complete|1137 bp	99.660/91/605 scaffold100185_1 (105600 bp): GL0014929|complement(3630..4514)|complete|885 bp	99.273/91/567 scaffold100185_1 (105600 bp): GL0014928|complement(2714..3541)|complete|828 bp
MH0454	MH0454	Danish	100.000/70/494 scaffold154858_5 (7434 bp): GL0112759|complement(6723..7433)|lacks 5'|711 bp	100.000/100/741 scaffold154858_5 (7434 bp): GL0112758|complement(5627..6703)|complete|1077 bp	100.000/100/657 scaffold154858_5 (7434 bp): GL0112757|complement(4686..5630)|complete|945 bp	100.000/100/890 scaffold154858_5 (7434 bp): GL0112756|complement(3403..4686)|complete|1284 bp	100.000/100/607 scaffold154858_5 (7434 bp): GL0112755|complement(2515..3390)|complete|876 bp	100.000/100/786 scaffold154858_5 (7434 bp): GL0112754|complement(1364..2512)|complete|1149 bp	99.691/100/666 scaffold154858_5 (7434 bp): GL0112753|complement(374..1348)|complete|975 bp	100.000/31/199 scaffold154858_5 (7434 bp): GL0112752|complement(1..285)|lacks 3'|285 bp; 100.000/51/325 scaffold154858_4 (522 bp): GL0191833|complement(11..481)|complete|471 bp	100.000/100/673 scaffold165970_1 (10290 bp): GL0233748|111..1076|complete|966 bp	100.000/100/618 scaffold165970_1 (10290 bp): GL0233749|1106..1990|complete|885 bp	100.000/100/580 scaffold165970_1 (10290 bp): GL0233750|2050..2886|complete|837 bp	99.632/100/556 scaffold165970_1 (10290 bp): GL0233751|2883..3701|complete|819 bp	100.000/100/758 scaffold165970_1 (10290 bp): GL0233752|complement(3706..4809)|complete|1104 bp	100.000/100/1051 scaffold165970_1 (10290 bp): GL0233754|complement(5949..7475)|complete|1527 bp
MH0455	MH0455	Danish
MH0456	MH0456	Danish	99.702/100/701 scaffold28882_1 (105310 bp): GL0111135|complement(9686..10696)|complete|1011 bp	99.721/100/739 scaffold28882_1 (105310 bp): GL0111134|complement(8590..9666)|complete|1077 bp	100.000/100/657 scaffold28882_1 (105310 bp): GL0111133|complement(7649..8593)|complete|945 bp	99.532/100/885 scaffold28882_1 (105310 bp): GL0111132|complement(6366..7649)|complete|1284 bp	100.000/100/607 scaffold28882_1 (105310 bp): GL0111131|complement(5478..6353)|complete|876 bp	99.208/100/776 scaffold28882_1 (105310 bp): GL0111130|complement(4330..5466)|complete|1137 bp	99.660/91/605 scaffold28882_1 (105310 bp): GL0111129|complement(3340..4224)|complete|885 bp	99.273/91/567 scaffold28882_1 (105310 bp): GL0111128|complement(2424..3251)|complete|828 bp
MH0457	MH0457	Danish	100.000/85/603 scaffold185696_1 (7606 bp): GL0172420|complement(6743..7606)|lacks 5'|864 bp	100.000/100/741 scaffold185696_1 (7606 bp): GL0172419|complement(5647..6723)|complete|1077 bp	100.000/76/499 scaffold185696_1 (7606 bp): GL0172418|complement(4934..5650)|complete|717 bp	99.766/100/889 scaffold185696_1 (7606 bp): GL0172417|complement(3423..4706)|complete|1284 bp	100.000/100/607 scaffold185696_1 (7606 bp): GL0172416|complement(2535..3410)|complete|876 bp	100.000/100/786 scaffold185696_1 (7606 bp): GL0172415|complement(1384..2532)|complete|1149 bp	100.000/100/669 scaffold185696_1 (7606 bp): GL0172414|complement(394..1368)|complete|975 bp	99.010/33/209 scaffold185696_1 (7606 bp): GL0172413|complement(3..305)|lacks 3'|303 bp; 100.000/26/166 C2350058_1 (1978 bp): GL0186981|3..242|lacks 5'|240 bp
MH0458	MH0458	Danish									100.000/100/673 scaffold95502_1 (7999 bp): GL0112678|579..1544|complete|966 bp	100.000/100/618 scaffold95502_1 (7999 bp): GL0112679|1574..2458|complete|885 bp	100.000/100/580 scaffold95502_1 (7999 bp): GL0112680|2518..3354|complete|837 bp	100.000/100/559 scaffold95502_1 (7999 bp): GL0112681|3351..4169|complete|819 bp	100.000/100/758 scaffold95502_1 (7999 bp): GL0112682|complement(4174..5277)|complete|1104 bp	99.803/100/1049 scaffold95502_1 (7999 bp): GL0112684|complement(6417..7943)|complete|1527 bp
MH0462	MH0462	Danish	100.000/71/502 C1036726_1 (7462 bp): GL0182933|complement(6743..7462)|lacks 5'|720 bp	100.000/100/741 C1036726_1 (7462 bp): GL0182932|complement(5647..6723)|complete|1077 bp	100.000/100/657 C1036726_1 (7462 bp): GL0182931|complement(4706..5650)|complete|945 bp	99.532/100/885 C1036726_1 (7462 bp): GL0182930|complement(3423..4706)|complete|1284 bp	100.000/100/607 C1036726_1 (7462 bp): GL0182929|complement(2535..3410)|complete|876 bp	99.736/100/782 C1036726_1 (7462 bp): GL0182928|complement(1384..2532)|complete|1149 bp	99.691/100/667 C1036726_1 (7462 bp): GL0182927|complement(394..1368)|complete|975 bp	99.010/33/209 C1036726_1 (7462 bp): GL0182926|complement(3..305)|lacks 3'|303 bp
[truncated: 550 more rows]

## Sheet: B. uniformis heatmap
	158256496-stool1	158337416-stool1	158337416-stool2	158458797-stool1	158479027-stool1	158499257-stool1	158499257-stool2	158742018-stool1	158802708-stool1	158802708-stool2	158883629-stool1	158924089-stool1	158944319-stool1	158944319-stool2	159005010-stool1	159146620-stool1	159166850-stool1	159207311-stool1	159207311-stool2	159227541-stool1	159227541-stool2	159227541-stool3	159247771-stool1	159247771-stool2	159268001-stool1	159268001-stool2	159369152-stool1	159369152-stool2	159490532-stool1	159490532-stool2	159510762-stool1	159510762-stool2	159551223-stool1	159551223-stool2	159571453-stool1	159571453-stool2	159591683-stool1	159591683-stool2	159611913-stool1	159611913-stool2	159632143-stool1	159713063-stool1	159733294-stool1	159753524-stool1	159753524-stool2	159814214-stool1	159814214-stool2	159915365-stool1	160158126-stool1
[truncated: 25 more rows]
[truncated: 1,218 more columns]

[truncated: 1 more sheets: B. uniformis bitscore data]
